# Supplementary material for: RAB27B controls palmitoylation-dependent NRAS trafficking and signaling in myeloid leukemia
Source: J Clin Invest. 2023 Jun 15;133(12):e165510. doi: 10.1172/JCI165510 (PMC10266782; doi:10.1172/JCI165510)
Supplement: Supplemental table 1 [file jci-133-165510-s056.xlsx]

## Sheet: Intensity_DKO_vs_CTL_and CA_vs_
Supplemental Table 1. Comparison of total protein levels between CBL/CBL-B double depleted (DKO+D+D) versus control (Ctrl) TF-1 cells, and between TF-1 cells overexpressing CBLC381A E3-dead mutant versus CBLWT by quantitative mass spectrometry. Related to Figure 1.
Intensity L 17M1	Intensity H 17M1	Intensity L 17M2	Intensity H 17M2	Intensity L 17M3	Intensity H 17M3	Intensity L 17M4	Intensity H 17M4	Only identified by site	Reverse	Potential contaminant	Student's T-test Significant DKO+D_CTL	Student's T-test Significant CA_WT	Student's T-test significant	Peptides	Razor + unique peptides	Unique peptides	Sequence coverage [%]	Unique + razor sequence coverage [%]	Unique sequence coverage [%]	Mol. weight [kDa]	Q-value	Score	Intensity	Intensity L	Intensity H	-Log Student's T-test p-value DKO+D_CTL	Student's T-test Difference DKO+D_CTL	Student's T-test Test statistic DKO+D_CTL	-Log Student's T-test p-value CA_WT	Student's T-test Difference CA_WT	Student's T-test Test statistic CA_WT	Protein IDs	Majority protein IDs	Protein names	Gene names	fold difference DKO+D_CTL	p-values DKO+D_CTL	fold difference CA_WT	p-values CA_WT
#!{Type}E	E	E	E	E	E	E	E	C	C	C	C	C	C	N	N	N	N	N	N	N	N	N	N	N	N	N	N	N	N	N	N	T	T	T	T
#!{C:Group1}CTL-MG	DKO-MG	CTL+MG	DKO+MG	WT-MG	CA-MG	WT+MG	CA+MG
#!{C:Group1_}CTL	DKO	CTL	DKO	WT	CA	WT	CA
#!{C:Group1__}Control	CBL	Control	CBL	Control	CBL	Control	CBL
-3.7653	2.84263	-4.98966	3.43343	NaN	NaN	NaN	2.37843				+		DKO+D_CTL	1	1	1	8.8	8.8	8.8	23.787	0.0090994	1.1334	4192900000	18284000	4174600000	2.09254	7.51551	11.0566	0	NaN	0	P20827	P20827	Ephrin-A1;Ephrin-A1, secreted form	EFNA1	182.976	0.00808097	#VALUE!	1
-3.34337	-0.572836	-3.24807	-0.316109	-1.25506	-0.595835	-1.46113	-0.712687	+			+	+	CA_WT;DKO+D_CTL	5	5	5	3.8	3.8	3.8	315.26	1	-2	744230000	204000000	540230000	2.63861	2.85125	20.8237	1.56586	0.703835	5.94205	Q96N23-2;Q96N23;A0A1B0GU80;H0YIB5	Q96N23-2;Q96N23;A0A1B0GU80	Cilia- and flagella-associated protein 54	CFAP54	7.21625	0.00229819	1.62883	0.0271731
-3.53824	-0.922863	-3.7484	-0.878008	-4.30931	-2.72772	-4.68961	-3.8066				+		DKO+D_CTL	6	6	6	35.2	35.2	35.2	30.025	0	26.425	328560000	61747000	266810000	2.81505	2.74289	25.5286	0.78512	1.2323	2.15446	P05937;P05937-2;E5RG14;E5RIZ8;H3BN14;P22676	P05937;P05937-2	Calbindin	CALB1	6.69408	0.0015309	2.3494	0.164014
-4.48043	-1.53715	-4.7441	-2.21177	-5.34154	-3.69896	-5.18346	-2.52769				+		DKO+D_CTL	6	4	4	22.9	14.7	14.7	24.608	0.0001506	3.9608	179170000	25483000	153680000	1.76822	2.73781	7.55965	1.16759	2.14918	3.63687	O00194;K7ES41	O00194;K7ES41	Ras-related protein Rab-27B	RAB27B	6.67055	0.017052	4.43574	0.0679847
-2.83091	-0.258009	-2.20385	-0.492115	-0.849691	-0.58602	-0.427858	-0.425753				+		DKO+D_CTL	7	7	7	50	50	50	18.355	0	38.896	923920000	339640000	584280000	1.62809	2.14232	6.4013	0.210744	0.132889	0.588978	Q9H5X1;H0YKV4;Q9H5X1-2;H0YLH6	Q9H5X1;H0YKV4;Q9H5X1-2	MIP18 family protein FAM96A	FAM96A	4.41471	0.0235457	1.09649	0.615539
-0.612644	1.40711	-0.397675	1.08598	0.0747795	0.179606	-0.0477371	0.613869				+		DKO+D_CTL	11	11	4	11.8	11.8	5.7	157.48	0	15.316	2398400000	700810000	1697600000	1.92266	1.7517	9.0659	0.635462	0.383216	1.6986	A0A087X0R0;F5H5V6;F8W8R6;O15550;F5H6S1;H0Y5J3;O14607-5;H0Y6I7;A0A087WUN6;H7C1F1	A0A087X0R0;F5H5V6;F8W8R6;O15550;F5H6S1;H0Y5J3;O14607-5;H0Y6I7	Lysine-specific demethylase 6A;Histone demethylase UTY	KDM6A;UTY	3.36756	0.0119492	1.30425	0.231493
-3.6031	-2.32934	-3.67794	-2.0756	-1.53506	-1.3534	-3.02109	-2.86181				+		DKO+D_CTL	4	4	4	36.5	36.5	36.5	24.985	0	26.862	328150000	130370000	197780000	2.07807	1.43805	10.8718	0.0521364	0.170468	0.161013	O43561-2;O43561;O43561-3;H3BQD8;O43561-4;O43561-5	O43561-2;O43561;O43561-3;H3BQD8;O43561-4;O43561-5	Linker for activation of T-cells family member 1	LAT	2.70954	0.00835469	1.12542	0.886877
-2.41862	-1.08675	-2.1353	-0.643801	-4.43291	-2.9841	NaN	NaN	+			+		DKO+D_CTL	7	1	1	49.4	6.7	6.7	19.034	1	-2	305770000	82510000	223260000	1.48178	1.41168	5.36951	0	1.44881	0	O14545-2	O14545-2	TRAF-type zinc finger domain-containing protein 1	TRAFD1	2.66047	0.032978	2.72983	1
-4.06548	NaN	-6.31782	NaN	-6.19362	NaN	-5.71598	NaN							4	4	4	10.5	10.5	10.5	46.708	0	5.3694	19563000	19563000	0	0	NaN	0	0	NaN	0	A0A024R6I7;P01009;A0A0G2JRN3;P01009-3;P01009-2;G3V5R8;G3V387;A0A0B4J278;G3V544;A0A0G2JPK4;P20848	A0A024R6I7;P01009;A0A0G2JRN3;P01009-3;P01009-2	Alpha-1-antitrypsin;Short peptide from AAT	SERPINA1
-3.9537	-2.23915	-3.44909	-2.39324	-3.32737	-2.52635	-3.45262	-2.81773				+	+	CA_WT;DKO+D_CTL	5	5	5	8.4	8.4	8.4	74.976	0	7.4582	209570000	68271000	141300000	1.46332	1.3852	5.25078	1.34215	0.717957	4.52745	Q8N392;Q8N392-2	Q8N392;Q8N392-2	Rho GTPase-activating protein 18	ARHGAP18	2.61208	0.0344093	1.64485	0.0454831
1.27652	2.61927	0.93782	2.28055	0.955015	2.30548	0.972546	1.75628				+		DKO+D_CTL	11	11	11	46.8	46.8	46.8	25.205	0	65.255	5507900000	1635300000	3872700000	1.5175	1.34274	5.60628	1.21932	1.0671	3.884	P13727;P13727-2;H0YCG3	P13727;P13727-2	Bone marrow proteoglycan;Eosinophil granule major basic protein	PRG2	2.53632	0.0303742	2.09522	0.0603505
-1.19454	-0.140364	-1.32075	-0.160734	-1.40689	-0.416266	-1.68639	-1.29113				+		DKO+D_CTL	6	6	6	47.4	47.4	47.4	17.951	0	60.853	998070000	351660000	646410000	2.47924	1.10709	17.3196	0.568062	0.692938	1.50896	P36639-4;P36639-3;P36639-2;P36639;C9J361	P36639-4;P36639-3;P36639-2;P36639	7,8-dihydro-8-oxoguanine triphosphatase	NUDT1	2.15411	0.00331709	1.61657	0.270357
-1.84599	-0.705418	-1.97485	-0.963718	-1.32901	-1.45741	-2.55719	-1.21093				+		DKO+D_CTL	8	8	8	85.5	85.5	85.5	12.209	0	130.7	590690000	216630000	374060000	1.75634	1.07585	7.45419	0.363014	0.608929	0.972207	Q9NR33	Q9NR33	DNA polymerase epsilon subunit 4	POLE4	2.10797	0.0175252	1.52513	0.433497
-2.62184	-1.7188	-2.78416	-1.56343	-2.36932	-1.89503	-2.94357	-2.37881				+		DKO+D_CTL	4	4	4	19.2	19.2	19.2	33.245	0	55.784	372400000	138410000	233990000	1.95825	1.06189	9.45185	0.521974	0.519524	1.38378	Q8ND76-3;Q8ND76-2;Q8ND76;R4GN48;R4GNF3	Q8ND76-3;Q8ND76-2;Q8ND76	Cyclin-Y	CCNY	2.08766	0.011009	1.43348	0.300625
5.63605	6.717	5.42205	6.42243	5.41606	6.4088	5.40516	6.42388				+	+	CA_WT;DKO+D_CTL	19	18	12	95.2	88.4	73.5	16.055	0	323.31	111650000000	36144000000	75505000000	1.53365	1.04066	5.71644	4.06784	1.00573	108.117	P02042;E9PFT6;E9PEW8;C9JRG0	P02042;E9PFT6;E9PEW8	Hemoglobin subunit delta	HBD	2.05717	0.0292652	2.00796	8.5538e-05
-2.3942	-1.21144	-2.42564	-1.59509	-1.19278	-0.88941	-1.14616	-0.827305				+	+	CA_WT;DKO+D_CTL	9	9	9	32.5	32.5	32.5	56.639	0	120.99	635660000	256480000	379190000	1.46008	1.00666	5.23014	1.81756	0.311111	8.01269	Q9UHG3;F8W8W4;Q9UHG3-2;C9K055;C9JM55;C9JGT6	Q9UHG3;F8W8W4;Q9UHG3-2	Prenylcysteine oxidase 1	PCYOX1	2.00925	0.0346675	1.24066	0.0152208
-2.29217	-1.30736	-2.54362	-1.62242	-2.00005	-1.07562	-1.81556	-1.33437				+	+	CA_WT;DKO+D_CTL	7	7	7	26.6	26.6	26.6	35.42	0	37.908	546170000	198510000	347660000	1.37741	0.953004	4.72827	1.32329	0.702811	4.42314	D6RF48;Q9P2W9;D6RC71	D6RF48;Q9P2W9	Syntaxin-18	STX18	1.9359	0.0419361	1.62767	0.0475014
-0.751478	0.11573	-0.789311	0.196535	-2.89594	-1.82224	-1.34565	-0.381426				+		DKO+D_CTL	13	13	13	34.9	34.9	34.9	58.588	0	70.024	961620000	327050000	634570000	2.63633	0.926527	20.7689	0.359324	1.01896	0.962901	P49761-1;P49761;P49761-3;H3BRE4;H3BNQ5;H3BQG1;H3BUL5;H3BVF8;H3BRW2;H3BNC8;H3BRT8;H3BQR7;H3BV35;H3BRK0;P49761-2	P49761-1;P49761;P49761-3	Dual specificity protein kinase CLK3	CLK3	1.90069	0.0023103	2.02646	0.437196
-4.63883	-3.7396	-4.78576	-3.8471	-3.38707	-3.33411	-2.88938	-3.0698				+		DKO+D_CTL	4	4	4	7.6	7.6	7.6	79.579	0	29.557	150280000	67136000	83149000	2.01455	0.918945	10.0951	0.0746505	-0.0637283	-0.226182	Q9UKM7;H0YG20;H0YGV7;H0YIU0;H0YI64	Q9UKM7;H0YG20;H0YGV7	Endoplasmic reticulum mannosyl-oligosaccharide 1,2-alpha-mannosidase;alpha-1,2-Mannosidase	MAN1B1	1.89073	0.00967042	0.956788	0.842073
-1.47565	-0.633234	-1.3721	-0.410877	-0.93848	-0.819595	-1.36743	-0.992033				+		DKO+D_CTL	11	11	11	49.3	49.3	49.3	38.087	0	112.62	827600000	335100000	492490000	1.74481	0.90182	7.35327	0.401276	0.247141	1.06915	Q8IZV5;E5RK48	Q8IZV5;E5RK48	Retinol dehydrogenase 10	RDH10	1.86842	0.0179966	1.18685	0.396939
6.27352	7.15036	6.10973	6.96039	6.33596	7.41433	6.30779	7.37986				+	+	CA_WT;DKO+D_CTL	20	19	19	99.3	99.3	99.3	15.637	0	323.31	204960000000	68218000000	136740000000	1.68954	0.863754	6.88701	3.36845	1.07522	48.3154	P02008	P02008	Hemoglobin subunit zeta	HBZ	1.81977	0.0204391	2.10704	0.000428104
-1.82245	-0.821293	-1.45054	-0.794567	-2.83441	-1.56843	-2.28131	-2.90977				+		DKO+D_CTL	9	9	1	25.3	25.3	1.9	65.519	0	90.009	526900000	204730000	322170000	1.32713	0.828564	4.44421	0.152863	0.318759	0.439392	Q13438-5;Q13438-2;Q13438-7;Q13438-6;Q13438-3;B4E321;Q13438-8	Q13438-5;Q13438-2;Q13438-7;Q13438-6;Q13438-3;B4E321;Q13438-8	Protein OS-9	OS9	1.77592	0.0470832	1.24726	0.703294
-4.54131	-3.61265	-4.40669	-3.69344	-5.08539	-4.05384	-4.53531	-4.506				+		DKO+D_CTL	2	2	2	10.2	10.2	10.2	34.814	0	8.7831	95454000	34864000	60590000	2.04479	0.82095	10.4579	0.561105	0.530433	1.48985	P18065;C9JW52;C9JMY1	P18065;C9JW52;C9JMY1	Insulin-like growth factor-binding protein 2	IGFBP2	1.76657	0.00901998	1.44436	0.274723
4.35542	5.14444	4.41212	5.21558	4.2826	5.36335	4.31612	5.32578				+	+	CA_WT;DKO+D_CTL	19	12	12	96.6	79.6	79.6	15.998	0	323.31	51881000000	17156000000	34724000000	2.48842	0.796238	17.5045	3.23678	1.0452	41.5148	P68871;F8W6P5;A0A0J9YWK4	P68871;F8W6P5	Hemoglobin subunit beta;LVV-hemorphin-7;Spinorphin	HBB	1.73657	0.00324774	2.06365	0.000579717
-3.34002	-2.5399	-3.44556	-2.72615	-2.91737	-2.52635	-3.24487	-2.50376				+		DKO+D_CTL	1	1	1	3.9	3.9	3.9	22.147	0.0013974	1.902	218940000	84498000	134440000	1.71498	0.759762	7.09807	1.12626	0.566068	3.44867	O95857	O95857	Tetraspanin-13	TSPAN13	1.69321	0.0192761	1.48048	0.0747725
-6.18786	-5.34893	-6.02897	-5.3758	NaN	NaN	NaN	NaN				+		DKO+D_CTL	1	1	1	10.4	10.4	10.4	10.16	0.0009887	2.1302	13594000	5053700	8540400	1.94066	0.74605	9.25915	-4.34294e-08	0	0	J3KT35;Q969W3;Q969W3-2	J3KT35;Q969W3;Q969W3-2	Protein FAM104A	FAM104A	1.67719	0.0114641	1	1
-3.96039	-3.21519	-3.74195	-3.07928	NaN	NaN	NaN	-3.87093				+		DKO+D_CTL	35	2	2	88.3	8.4	8.4	37.804	0	74.297	77689000	24193000	53497000	1.49747	0.703934	5.47243	0	NaN	0	Q9Y2Z0-2	Q9Y2Z0-2	Suppressor of G2 allele of SKP1 homolog	SUGT1	1.62894	0.0318073	#VALUE!	1
0.485819	1.15163	0.290953	0.964039	0.26091	0.479839	0.392307	0.534582				+		DKO+D_CTL	10	10	10	24	24	24	53.924	0	274.96	2481900000	1046800000	1435100000	1.41485	0.669447	4.94998	0.897919	0.180602	2.53753	P11169;Q8TDB8-4;Q8TDB8-2;Q8TDB8;Q8TDB8-5;Q8TDB8-3;F5GYR5;F5H076;F5GXP8	P11169;Q8TDB8-4;Q8TDB8-2;Q8TDB8;Q8TDB8-5	Solute carrier family 2, facilitated glucose transporter member 3;Solute carrier family 2, facilitated glucose transporter member 14	SLC2A3;SLC2A14	1.59046	0.0384726	1.13336	0.126497
1.28692	2.10285	1.4179	1.93857	1.52233	1.62807	1.12026	1.58682				+		DKO+D_CTL	28	28	25	11.9	11.9	11.3	296.74	0	256.84	5440100000	2246100000	3194000000	1.62287	0.668304	6.36154	0.533949	0.286159	1.41599	E7EMZ9;E9PBC6;O95359-3;O95359;Q4VXL4;D6RAA5;Q4VXL8;O95359-2;O95359-6;O95359-1;O95359-5;A0A0U1RRM9;H0Y9C3;H0Y911;E9PGB3;H0Y9Y7;H0Y8P9	E7EMZ9;E9PBC6;O95359-3;O95359;Q4VXL4;D6RAA5;Q4VXL8;O95359-2;O95359-6;O95359-1;O95359-5;A0A0U1RRM9	Transforming acidic coiled-coil-containing protein 2	TACC2	1.5892	0.0238304	1.21939	0.29245
1.48312	2.15383	1.31685	1.95073	1.47277	1.924	1.5075	1.90724				+	+	CA_WT;DKO+D_CTL	29	11	1	69.3	39.3	6	50.432	0	244.6	5499900000	2227300000	3272600000	1.4182	0.652296	4.97024	2.68897	0.425487	22.0708	Q13509;G3V5W4;G3V2R8;G3V3R4;G3V2N6;G3V3J6;G3V3W7	Q13509	Tubulin beta-3 chain	TUBB3	1.57167	0.0381773	1.34303	0.00204658
4.29598	4.94586	4.26442	4.91587	3.88845	4.452	3.79619	4.38345				+	+	CA_WT;DKO+D_CTL	11	11	5	100	100	62.3	6.0422	0	141.13	42894000000	16814000000	26080000000	2.9518	0.650667	29.8905	2.00744	0.575405	10.0115	P02795;P13640-2;P13640;CON__sp|P67983|MT1A_BOVIN;H3BSP9;P04732;Q8N339;P04731;H3BSF1;H3BRY8;H3BSS0;H3BR34;Q93083;P07438;P80294;P04732-2	P02795;P13640-2;P13640	Metallothionein-2;Metallothionein-1G	MT2A;MT1G	1.56989	0.00111739	1.4901	0.0098302
-5.70274	-4.90346	-5.43417	-4.97425	-5.11751	-4.79917	-5.91984	-5.56463				+		DKO+D_CTL	1	1	1	1.4	1.4	1.4	100.77	0.0062339	1.3152	41577000	17208000	24369000	1.34327	0.6296	4.53369	0.217985	0.336774	0.607401	Q96JC1-2;Q96JC1	Q96JC1-2;Q96JC1	Vam6/Vps39-like protein	VPS39	1.54714	0.0453664	1.26293	0.605362
-2.00212	-1.39875	-2.18843	-1.55761	-1.82465	-1.84992	-1.70792	-1.82778				+		DKO+D_CTL	15	15	10	10.1	10.1	7.9	211.68	0	51.306	458380000	207880000	250490000	1.42976	0.617093	5.04083	0.460528	-0.072567	-1.22158	P10586-2;P10586;H0Y6Z7;H0Y4H1;H0Y380;H0Y7Z9;A2A437	P10586-2;P10586;H0Y6Z7;H0Y4H1;H0Y380;H0Y7Z9	Receptor-type tyrosine-protein phosphatase F	PTPRF	1.53378	0.037174	0.950944	0.346315
0.520765	1.0779	0.403173	1.04975	1.6071	1.1375	1.78354	1.05262				+	+	CA_WT;DKO+D_CTL	14	14	14	47.5	47.5	47.5	32.583	0	162.67	3806300000	1970300000	1835900000	2.0026	0.601851	9.955	1.59207	-0.600261	-6.13164	Q9Y624;A0A087WY82;Q9Y624-2	Q9Y624;A0A087WY82;Q9Y624-2	Junctional adhesion molecule A	F11R	1.51766	0.00994041	0.659635	0.0255817
2.63041	3.15982	2.44028	3.0871	2.16342	3.0662	2.05016	2.99037				+	+	CA_WT;DKO+D_CTL	35	32	32	67.8	63.9	63.9	61.829	0	323.31	10890000000	4005800000	6883900000	1.5426	0.588119	5.77833	2.26563	0.921497	13.522	P30613;P30613-2	P30613;P30613-2	Pyruvate kinase PKLR	PKLR	1.50329	0.0286683	1.89408	0.00542465
4.07547	4.69007	3.95184	4.50077	4.00391	4.36716	3.91106	4.24061				+	+	CA_WT;DKO+D_CTL	24	24	20	73.3	73.3	65.2	37.418	0	323.31	32824000000	13580000000	19244000000	1.44676	0.581762	5.1462	1.32161	0.346395	4.41393	P36959	P36959	GMP reductase 1	GMPR	1.49668	0.0357472	1.27138	0.0476859
-3.39891	-2.67739	-3.2196	-2.78937	-2.82545	-2.61218	-2.54569	-2.47757				+		DKO+D_CTL	5	5	5	7.6	7.6	7.6	88.422	0	6.695	230770000	102050000	128720000	1.49378	0.575875	5.44805	0.336868	0.140697	0.906398	G3V5N8;Q9HBF4-3;Q9HBF4;Q9HBF4-2	G3V5N8;Q9HBF4-3;Q9HBF4	Zinc finger FYVE domain-containing protein 1	ZFYVE1	1.49058	0.032079	1.10244	0.460397
-1.40081	-0.878094	-1.5978	-0.971344	-1.90945	-1.47428	-1.92447	-0.97484				+		DKO+D_CTL	9	9	9	27.6	27.6	27.6	52.062	0	28.722	642110000	248530000	393580000	1.46677	0.574591	5.27275	0.961526	0.692403	2.77148	E7EU05;P16671;P16671-4;P16671-3;E9PLT1;P16671-2;E7EX47;E9PJX8;E9PC45;E7EVU1;E7ERZ9;E7EWI4	E7EU05;P16671;P16671-4;P16671-3;E9PLT1;P16671-2	Platelet glycoprotein 4	CD36	1.48925	0.0341376	1.61597	0.109263
3.58412	4.07315	3.34692	3.9776	3.09557	3.77601	2.78483	3.53422				+		DKO+D_CTL	2	2	2	3.4	3.4	3.4	32.747	0	6.5693	19864000000	7648900000	12215000000	1.31512	0.559858	4.37856	1.16644	0.714915	3.63153	P51857-2;P51857	P51857-2;P51857	3-oxo-5-beta-steroid 4-dehydrogenase	AKR1D1	1.47412	0.0484041	1.64139	0.0681647
-0.034029	0.477076	-0.127703	0.445068	0.574449	0.974924	0.784042	1.11863				+		DKO+D_CTL	14	14	14	34	34	34	49.975	0	61.037	2498900000	1054100000	1444800000	2.08416	0.541938	10.9492	0.992983	0.367533	2.89249	Q9Y2G5;Q9Y2G5-2;Q9Y2G5-1;H7C2T5;A0A0C4DGX7;S6FW71	Q9Y2G5;Q9Y2G5-2;Q9Y2G5-1;H7C2T5;A0A0C4DGX7	GDP-fucose protein O-fucosyltransferase 2	POFUT2	1.45593	0.00823835	1.29014	0.101629
-2.32982	-1.96274	-2.54372	-1.83619	-2.31393	-1.96228	-2.21128	-2.73821				+		DKO+D_CTL	8	8	8	32.6	32.6	32.6	37.359	0	35.239	378570000	171210000	207360000	1.30497	0.537303	4.32376	0.0738677	-0.0876427	-0.223951	Q8N0X4;Q8N0X4-2;Q5JVC0;Q5JVC2;Q5JVB9;Q5JVC1	Q8N0X4;Q8N0X4-2;Q5JVC0;Q5JVC2	Citrate lyase subunit beta-like protein, mitochondrial	CLYBL	1.45126	0.0495485	0.941059	0.843592
-0.252766	0.307842	-0.111399	0.398617	-0.24793	-0.785708	-0.142826	-0.764347				+	+	CA_WT;DKO+D_CTL	12	12	12	46.3	46.3	46.3	40.124	0	137.81	1407900000	692060000	715860000	1.62433	0.535312	6.37269	2.0731	-0.579649	-10.809	P08567	P08567	Pleckstrin	PLEK	1.44926	0.0237501	0.669127	0.00845077
3.95522	4.46276	3.86084	4.42329	3.39732	4.07593	3.505	4.12413				+	+	CA_WT;DKO+D_CTL	53	53	39	67	67	54.1	77.011	0	323.31	26737000000	10544000000	16193000000	2.04488	0.534997	10.4589	2.08811	0.648869	10.9997	P05771-2;P05771;H3BV73;I3L1Z0;I3L148;J3KN97;A0A0C4DGL5	P05771-2;P05771	Protein kinase C beta type	PRKCB	1.44894	0.0090182	1.56794	0.00816383
5.35938	5.86298	5.27625	5.8409	5.36714	5.2723	5.29271	5.40895				+		DKO+D_CTL	9	9	9	87.1	87.1	87.1	10.438	0	270.25	69556000000	31273000000	38283000000	2.19247	0.534126	12.4204	0.0442178	0.0107012	0.137547	Q9H299;Q5T123	Q9H299;Q5T123	SH3 domain-binding glutamic acid-rich-like protein 3	SH3BGRL3	1.44806	0.00641996	1.00745	0.903196
2.77345	3.31811	2.67665	3.188	2.48211	2.79457	2.71008	2.92523				+		DKO+D_CTL	35	35	35	61.6	61.6	61.6	63.944	0	323.31	11648000000	4977900000	6670200000	1.64246	0.528009	6.51197	0.73891	0.263803	2.00794	Q96HC4;Q96HC4-4;Q96HC4-7;Q96HC4-6;H0Y8Y3;A0A0A0MSP3;Q96HC4-3;Q96HC4-2;H0YBI4;A0A0D9SFR4;H0Y929;D6RAA1;A0A0D9SFW3;D6RGG6;Q96HC4-5	Q96HC4;Q96HC4-4;Q96HC4-7;Q96HC4-6	PDZ and LIM domain protein 5	PDLIM5	1.44194	0.0227791	1.20064	0.182427
-1.08285	-0.547495	-1.22897	-0.729708	-0.532736	-0.533636	-0.291969	-0.202709				+		DKO+D_CTL	16	16	16	28.2	28.2	28.2	79.284	0	68.013	1075400000	479440000	596000000	1.32449	0.517311	4.42968	0.0710526	0.0441799	0.21591	Q6IA69;Q6IA69-2;A0A0B4J216;H0YDH3;E9PNF5;E9PKY6;H0YED2;E9PND0;H0YCQ6	Q6IA69;Q6IA69-2;A0A0B4J216	Glutamine-dependent NAD(+) synthetase	NADSYN1	1.43129	0.0473712	1.0311	0.849078
-2.70777	-2.04013	-2.53976	-2.18691	-2.12741	-1.90185	-2.56655	-2.2984				+		DKO+D_CTL	13	13	13	23.9	23.9	23.9	83.553	0	87.824	368570000	159200000	209370000	1.35049	0.510249	4.57425	0.308177	0.246859	0.834413	Q8TDB6;Q8TDB6-2	Q8TDB6	E3 ubiquitin-protein ligase DTX3L	DTX3L	1.4243	0.0446183	1.18662	0.491839
4.17755	4.60053	3.99288	4.57868	4.2462	4.35704	4.2115	4.40099				+	+	CA_WT;DKO+D_CTL	23	23	23	84.3	84.3	84.3	27.843	0	323.31	33775000000	15030000000	18745000000	1.49022	0.504382	5.42465	1.48083	0.150162	5.36334	P38117;P38117-2;M0QY67	P38117;P38117-2	Electron transfer flavoprotein subunit beta	ETFB	1.41852	0.0323429	1.10969	0.0330502
2.94289	3.42415	3.0573	3.54601	3.30711	3.72134	3.522	3.67454				+		DKO+D_CTL	26	26	7	40.8	40.8	11.3	52.259	0	277.97	18720000000	8032200000	10687000000	1.54615	0.484985	5.80304	0.908928	0.283384	2.57704	O95864;O95864-3;O95864-2;E5RGZ5;E5RGD8	O95864;O95864-3;O95864-2	Fatty acid desaturase 2	FADS2	1.39957	0.0284349	1.21705	0.123331
-1.24658	-0.8647	-1.34209	-0.77953	-1.64429	-1.34768	-1.02589	-0.825424				+		DKO+D_CTL	11	8	8	41.7	37.6	37.6	30.38	0	34.286	722280000	314880000	407400000	1.74789	0.472221	7.38011	0.220626	0.248537	0.61411	Q9UPY8-2;Q9UPY8;C9JB30	Q9UPY8-2;Q9UPY8;C9JB30	Microtubule-associated protein RP/EB family member 3	MAPRE3	1.38724	0.0178694	1.188	0.601692
-1.21874	-0.687185	-1.16669	-0.759453	-0.42403	-0.350092	-1.52561	-1.16432				+		DKO+D_CTL	32	30	30	19.2	18.3	18.3	270.63	0	76.77	920710000	405030000	515680000	2.05156	0.469397	10.5408	0.107462	0.217616	0.317727	P46821;D6RA32;D6RA40;D6RCL2;D6RGJ3	P46821	Microtubule-associated protein 1B;MAP1B heavy chain;MAP1 light chain LC1	MAP1B	1.38453	0.00888048	1.16281	0.780797
0.519379	0.926851	0.56683	1.09775	0.195108	0.393963	0.244129	0.295574				+		DKO+D_CTL	19	19	15	59.9	59.9	49.9	44.877	0	118.62	2621500000	1137800000	1483700000	1.46958	0.469197	5.29074	0.822437	0.12515	2.27702	P31350;P31350-2;C9JXC1;A0A0C4DGZ6;Q7LG56-2;Q7LG56-3;Q7LG56-4	P31350;P31350-2;C9JXC1	Ribonucleoside-diphosphate reductase subunit M2	RRM2	1.38434	0.0339175	1.09062	0.150509
0.867117	1.45655	0.945246	1.28487	1.26204	1.1836	1.22469	0.935186				+		DKO+D_CTL	50	50	50	48	48	48	132.95	0	285.81	3729700000	1761200000	1968500000	1.41079	0.464533	4.92554	0.551932	-0.183976	-1.46477	Q9HD20;Q9HD20-2;H7C3H2;Q9HD20-3	Q9HD20;Q9HD20-2	Manganese-transporting ATPase 13A1	ATP13A1	1.37987	0.0388334	0.880274	0.280587
6.6904	7.15453	6.7552	7.21952	6.63445	7.19069	6.65841	7.25809				+	+	CA_WT;DKO+D_CTL	49	49	7	96	96	16.1	36.788	0	323.31	213270000000	85586000000	127680000000	2.01642	0.46423	10.1171	2.41927	0.57796	16.1581	Q04828;H0Y804;A6NHU4	Q04828;H0Y804	Aldo-keto reductase family 1 member C1	AKR1C1	1.37958	0.00962891	1.49274	0.00380832
-0.356276	0.0254021	-0.38994	0.156345	0.0214367	0.216371	-0.119047	-0.11404				+		DKO+D_CTL	17	17	17	16.4	16.4	16.4	142.17	0	84.243	1537300000	690290000	846970000	1.68666	0.463982	6.86355	0.19818	0.0999708	0.556883	O15118;K7EQ23;O15118-2;K7EIH7;K7ERM4;K7ERW2	O15118;K7EQ23;O15118-2	Niemann-Pick C1 protein	NPC1	1.37934	0.0205748	1.07175	0.633607
3.9965	4.43063	4.0952	4.57573	3.47765	3.85135	3.43855	3.79045				+	+	CA_WT;DKO+D_CTL	22	22	21	74.7	74.7	72.2	31.73	0	323.31	25286000000	10719000000	14567000000	1.45727	0.457335	5.21235	2.00871	0.362803	10.0264	P27105;F8VSL7;P27105-2	P27105	Erythrocyte band 7 integral membrane protein	STOM	1.373	0.0348922	1.28592	0.00980136
0.243282	0.671255	0.131159	0.594439	-0.162008	0.0950832	0.221071	0.23949				+		DKO+D_CTL	15	15	15	46.2	46.2	46.2	35.612	0	146.49	1878900000	836960000	1041900000	1.64831	0.445626	6.5575	0.243891	0.137755	0.672972	O75787-2;O75787;A0A1B0GVB9;A0A1B0GVW0;A0A1B0GTB0;A0A1B0GTU8;A0A1B0GUT7;A0A1B0GVC7;A0A1B0GWJ8;H7C3E1;B7Z1I9;B7Z413;A0A1B0GU12;A0A1B0GWD6;A0A1B0GVI9;A0A1B0GW13;A0A1B0GV60;H7C240;A0A1B0GVZ1;A0A1B0GV24;A0A1B0GUV3	O75787-2;O75787;A0A1B0GVB9;A0A1B0GVW0;A0A1B0GTB0;A0A1B0GTU8;A0A1B0GUT7;A0A1B0GVC7;A0A1B0GWJ8;H7C3E1;B7Z1I9;B7Z413;A0A1B0GU12;A0A1B0GWD6;A0A1B0GVI9	Renin receptor	ATP6AP2	1.36191	0.0224744	1.10019	0.570307
1.84423	2.27173	1.91241	2.37237	1.6923	1.77111	1.83886	2.02219				+		DKO+D_CTL	11	11	11	39.9	39.9	39.9	29.114	0	323.31	6397200000	2854000000	3543200000	1.73875	0.443734	7.30076	0.334968	0.131063	0.901626	D6RHI9;O00584;A0A087WZM2;D6REQ6;H0YAE9;J3QQ64;A0A087WWI1;O00584-2	D6RHI9;O00584;A0A087WZM2;D6REQ6;H0YAE9	Ribonuclease T2	RNASET2	1.36012	0.0182493	1.0951	0.462415
-4.22049	-3.66341	-4.07683	-3.74715	-4.2373	-4.29071	-3.63136	-3.73088				+		DKO+D_CTL	3	3	3	19.8	19.8	19.8	24.906	0.00015186	4.3154	102720000	48156000	54566000	1.47609	0.44338	5.33268	0.0604664	-0.0764666	-0.185379	Q9P2W1;K7ELD8;K7EK12;K7EQS1;Q9P2W1-2;K7ERB6	Q9P2W1;K7ELD8;K7EK12;K7EQS1;Q9P2W1-2	Homologous-pairing protein 2 homolog	PSMC3IP	1.35979	0.0334124	0.948378	0.870029
-0.668823	-0.207033	-0.660404	-0.240433	-0.126989	0.997826	-0.0629005	0.968193				+	+	CA_WT;DKO+D_CTL	18	18	18	51.5	51.5	51.5	37.909	0	62.026	1852400000	643220000	1209200000	2.81746	0.440881	25.5996	2.97025	1.07795	30.5336	O75791;B1AH86;O75791-2	O75791	GRB2-related adapter protein 2	GRAP2	1.35743	0.00152244	2.11104	0.0010709
-1.01753	-0.556082	-1.00705	-0.58968	-1.1177	-0.434008	-0.420084	-0.0785198				+		DKO+D_CTL	28	28	22	20.4	20.4	17.1	211.06	0	86.258	1091300000	451220000	640080000	2.79585	0.43941	24.969	0.494044	0.512628	1.30945	Q9UIW2;Q9HCM2-4	Q9UIW2	Plexin-A1	PLXNA1	1.35605	0.00160013	1.42665	0.320594
-0.842661	-0.378773	-0.732826	-0.332087	-0.841906	-0.596199	-0.580082	-0.311064				+		DKO+D_CTL	13	13	12	33.7	33.7	31.8	48.076	0	39.438	1151600000	499230000	652390000	1.73225	0.432314	7.24477	0.501679	0.257362	1.32966	O95630;C9JK83;O95630-2;F5H5B9;C9JZ93;C9JEK5	O95630;C9JK83;O95630-2	STAM-binding protein	STAMBP	1.3494	0.0185247	1.19529	0.315008
-3.53267	-3.16525	-3.62645	-3.13487	-3.69969	-3.53745	-4.14162	-3.84642				+		DKO+D_CTL	45	2	1	49.8	2.7	1.8	90.253	0.00057529	2.5566	154550000	68552000	85997000	1.88898	0.429501	8.71472	0.313725	0.228721	0.848323	P29590-3;P29590-8	P29590-3;P29590-8	Protein PML	PML	1.34677	0.0129127	1.1718	0.485596
1.16166	1.54663	1.01251	1.48637	1.28305	1.37005	1.05565	1.2705				+		DKO+D_CTL	9	9	9	94	94	94	9.3435	0	23.414	4160000000	1809500000	2350500000	1.47706	0.42942	5.33896	0.458376	0.150927	1.21598	Q9Y5J9;G3XAN8;E9PIR3	Q9Y5J9;G3XAN8	Mitochondrial import inner membrane translocase subunit Tim8 B	TIMM8B	1.34669	0.0333377	1.11028	0.348036
2.35768	2.81091	2.37917	2.78096	2.37861	2.71676	3.01785	3.20858				+		DKO+D_CTL	71	71	71	37.7	37.7	37.7	274.37	0	323.31	10886000000	4794200000	6092100000	2.73202	0.427513	23.1957	0.237062	0.26444	0.655734	P11717;S4R328	P11717	Cation-independent mannose-6-phosphate receptor	IGF2R	1.34491	0.00185343	1.20117	0.579346
1.10394	1.61852	1.18983	1.52838	1.03819	1.18911	1.09671	1.25237				+		DKO+D_CTL	18	18	6	39.6	39.6	14.3	57.741	0	242.79	4051300000	1804300000	2247000000	1.68523	0.426565	6.85189	1.15039	0.153289	3.5576	Q92692;K7EKE8	Q92692;K7EKE8	Nectin-2	PVRL2	1.34403	0.0206427	1.1121	0.0707304
-0.508455	-0.0323811	-0.491659	-0.119701	-0.647667	-0.0622006	-0.349348	0.0934105				+		DKO+D_CTL	6	6	6	40.8	40.8	40.8	23.026	0	323.31	1373200000	569080000	804120000	1.96591	0.424016	9.53691	1.03401	0.514112	3.05596	Q99470;K7ELI9	Q99470	Stromal cell-derived factor 2	SDF2	1.34166	0.0108167	1.42812	0.0924671
0.666605	1.14617	0.747671	1.11484	0.796452	1.45338	0.474812	0.992062				+		DKO+D_CTL	8	8	8	81	81	81	14.259	0	71.935	3306900000	1322100000	1984800000	1.98416	0.423368	9.74278	0.764341	0.58709	2.08789	Q9BYN0	Q9BYN0	Sulfiredoxin-1	SRXN1	1.34105	0.0103714	1.50221	0.172052
0.208075	0.725025	0.208611	0.53669	0.0372143	0.453381	-0.140591	0.148472				+		DKO+D_CTL	6	6	6	38.8	38.8	38.8	17.887	0	11.507	1941300000	829230000	1112100000	1.33485	0.422515	4.48682	0.735717	0.352614	1.99802	P05161;A0A096LNZ9;A0A096LPJ4	P05161;A0A096LNZ9;A0A096LPJ4	Ubiquitin-like protein ISG15	ISG15	1.34026	0.0462541	1.27687	0.183774
0.30238	0.658472	0.183422	0.633829	0.314304	0.544559	0.38077	0.566679				+	+	CA_WT;DKO+D_CTL	2	2	2	75.7	75.7	75.7	4.1915	0	17.618	2159600000	958820000	1200800000	1.65866	0.40325	6.63877	1.56571	0.208082	5.94101	H3BS66;B2RUZ4	H3BS66;B2RUZ4	Small integral membrane protein 1	SMIM1	1.32248	0.0219453	1.15515	0.0271822
1.84351	2.26113	1.86305	2.2422	1.92614	2.17662	1.97596	2.35499				+		DKO+D_CTL	31	31	31	55.9	55.9	55.9	64.732	0	184.46	7074300000	3071800000	4002500000	2.93411	0.398383	29.2872	1.1151	0.314753	3.39922	Q10471;Q10471-2	Q10471	Polypeptide N-acetylgalactosaminyltransferase 2;Polypeptide N-acetylgalactosaminyltransferase 2 soluble form	GALNT2	1.31803	0.00116382	1.2438	0.0767181
1.0749	1.50406	1.07189	1.43368	1.07004	1.13646	1.09831	1.16795				+		DKO+D_CTL	5	5	5	43.8	43.8	43.8	8.5468	0	19.308	4377500000	1993400000	2384100000	2.10566	0.395476	11.227	1.07237	0.0680256	3.21488	Q9BZL1;K7EQ43	Q9BZL1	Ubiquitin-like protein 5	UBL5	1.31538	0.00784048	1.04828	0.0846498
-2.4347	-2.05702	-2.39209	-1.98633	-2.46911	-2.72146	-2.60291	-3.06595				+		DKO+D_CTL	13	13	13	46.5	46.5	46.5	32.818	0	63.2	683680000	305020000	378660000	1.96187	0.391717	9.49199	0.715506	-0.357692	-1.93579	P09601;B1AHA8	P09601;B1AHA8	Heme oxygenase 1	HMOX1	1.31195	0.0109176	0.780412	0.192528
3.11252	3.52313	3.09369	3.45511	3.26226	3.44891	3.15845	3.50207				+	+	CA_WT;DKO+D_CTL	47	47	47	82.7	82.7	82.7	72.695	0	323.31	16527000000	7295100000	9232000000	2.08323	0.38601	10.9373	1.34559	0.265136	4.54672	Q8TF42	Q8TF42	Ubiquitin-associated and SH3 domain-containing protein B	UBASH3B	1.30677	0.00825606	1.20175	0.0451241
0.228016	0.672466	0.194841	0.521992	0.399027	0.646173	0.508137	0.761333				+		DKO+D_CTL	23	23	21	27.1	27.1	23.7	113.61	0	105.93	2262600000	995210000	1267400000	1.42432	0.3858	5.00753	1.05784	0.250172	3.15395	O00754-2;O00754;M0QZ24;M0R174;M0QZG6;M0QYZ1	O00754-2;O00754	Lysosomal alpha-mannosidase;Lysosomal alpha-mannosidase A peptide;Lysosomal alpha-mannosidase B peptide;Lysosomal alpha-mannosidase C peptide;Lysosomal alpha-mannosidase D peptide;Lysosomal alpha-mannosidase E peptide	MAN2B1	1.30658	0.0376424	1.18935	0.0875313
6.16894	6.54105	6.16554	6.55584	6.05241	6.45024	6.19136	6.55605				+	+	CA_WT;DKO+D_CTL	33	33	33	82.6	82.6	82.6	27.566	0	323.31	137220000000	58547000000	78675000000	3.40245	0.381205	50.2455	1.31277	0.381255	4.36584	P78417;P78417-3;Q5TA02;P78417-2;Q5TA01	P78417;P78417-3;Q5TA02;P78417-2;Q5TA01	Glutathione S-transferase omega-1	GSTO1	1.30243	0.000395866	1.30247	0.0486663
-1.33132	-0.934439	-1.26013	-0.895552	-2.01681	-1.7602	-1.96962	-1.63558				+	+	CA_WT;DKO+D_CTL	48	1	1	79.3	4.6	4.6	51.83	0	6.3202	583130000	254890000	328240000	1.95241	0.38073	9.3874	1.32499	0.295321	4.43247	Q01518-2;Q5T0R9	Q01518-2	Adenylyl cyclase-associated protein 1	CAP1	1.302	0.0111582	1.22716	0.0473157
0.863661	1.33204	0.936695	1.2095	0.897724	1.04739	0.882128	1.12322				+	+	CA_WT;DKO+D_CTL	24	24	24	66	66	66	64.887	0	270.27	3314500000	1483000000	1831500000	1.45459	0.370592	5.19541	1.43089	0.195378	5.04774	Q9UQ13;Q9UQ13-2;X6RI37	Q9UQ13;Q9UQ13-2;X6RI37	Leucine-rich repeat protein SHOC-2	SHOC2	1.29288	0.0351083	1.14502	0.0370779
1.77362	2.18029	1.85253	2.18371	1.70048	2.07188	2.11976	2.30765				+		DKO+D_CTL	7	7	7	41.4	41.4	41.4	21.127	0	67.756	6791500000	3012800000	3778700000	1.94824	0.368926	9.34169	0.437803	0.279646	1.16272	Q5T8U5;O15260-2;O15260;O15260-3;B7Z1G8	Q5T8U5;O15260-2;O15260;O15260-3	Surfeit locus protein 4	SURF4	1.29139	0.0112658	1.2139	0.364919
0.399025	0.75844	0.324844	0.684822	0.00213242	0.475897	0.170971	0.402292				+		DKO+D_CTL	19	19	19	38	38	38	76.899	0	117.04	2344100000	1021200000	1322900000	1.68911	0.359696	6.88348	1.20787	0.352543	3.82814	Q8WWK9-5;Q8WWK9;Q8WWK9-6;Q8WWK9-4;C9J649;C9J7Y4	Q8WWK9-5;Q8WWK9;Q8WWK9-6;Q8WWK9-4	Cytoskeleton-associated protein 2	CKAP2	1.28316	0.0204595	1.27681	0.0619629
2.29135	2.66932	2.27521	2.61458	2.19861	2.49282	2.12173	2.33355				+		DKO+D_CTL	8	8	8	17	17	17	44.882	0	105.64	8474300000	3743100000	4731200000	2.20279	0.358667	12.5703	0.984939	0.253016	2.8612	P11279;P11279-2	P11279;P11279-2	Lysosome-associated membrane glycoprotein 1	LAMP1	1.28224	0.00626915	1.1917	0.103529
6.58959	7.01211	6.57317	6.86091	6.337	6.72868	6.23513	6.62679				+	+	CA_WT;DKO+D_CTL	99	99	5	89.6	89.6	14.2	74.139	0	323.31	170540000000	72888000000	97651000000	1.36728	0.355133	4.66981	1.49208	0.391673	5.43688	P02545;P02545-6;P02545-3;P02545-5;P02545-4;H0YAB0;A0A0C4DGC5;REV__Q5VX52	P02545;P02545-6;P02545-3;P02545-5;P02545-4	Prelamin-A/C;Lamin-A/C	LMNA	1.2791	0.0429255	1.31191	0.0322046
-0.0509205	0.31089	-0.103004	0.241678	-0.237678	-0.0889683	-0.0894737	0.190584				+		DKO+D_CTL	10	10	10	32.3	32.3	32.3	43.998	0	113.06	1694100000	757780000	936340000	1.83264	0.353247	8.15623	0.511249	0.214384	1.35511	P49441;E7ET59;E7EUX4;E7ENF2;C9J173;B8ZZF6;C9J128;C9J2Z6	P49441;E7ET59;E7EUX4;E7ENF2	Inositol polyphosphate 1-phosphatase	INPP1	1.27743	0.0147015	1.16021	0.308142
-0.0969582	0.204687	-0.235148	0.169554	0.146633	0.378544	-0.263109	-0.049696				+		DKO+D_CTL	6	6	6	35.9	35.9	35.9	20.244	0	80.809	1694800000	753100000	941660000	1.41549	0.353173	4.95384	0.275058	0.222662	0.751364	Q5QP56;Q9H1R6;Q5TE64;Q07817-3;Q07817;Q07817-2;Q5QP59	Q5QP56;Q9H1R6;Q5TE64;Q07817-3;Q07817;Q07817-2	Bcl-2-like protein 1	BCL2L1	1.27737	0.0384161	1.16688	0.530814
0.269289	0.648083	0.222179	0.548113	0.239765	0.529047	0.254644	0.597376				+	+	CA_WT;DKO+D_CTL	23	23	21	27.1	27.1	25.7	134.19	0	323.31	2241200000	970240000	1271000000	1.62488	0.352364	6.37683	1.92001	0.316007	9.03778	Q9Y2G3;H7C4W6;H0Y854;A0A0C4DG94;H0Y8C7	Q9Y2G3;H7C4W6	Probable phospholipid-transporting ATPase IF;Phospholipid-transporting ATPase	ATP11B	1.27665	0.0237203	1.24488	0.0120223
2.00525	2.3673	1.92977	2.26918	1.9047	2.09042	2.15464	2.38141				+		DKO+D_CTL	18	18	18	30.4	30.4	30.4	72.75	0	70.755	7266900000	3243600000	4023300000	1.52634	0.350733	5.66633	0.403686	0.206243	1.07529	P16278-3;P16278;P16278-2;E7EQ29;C9J539;F8WF40;C9JF15;C9JWX1;C9J4G9;Q6UWU2-2;Q6UWU2	P16278-3;P16278;P16278-2;E7EQ29	Beta-galactosidase	GLB1	1.27521	0.0297621	1.15368	0.394742
0.0415611	0.382696	0.0848465	0.442221	0.344868	0.515099	0.0760612	0.255688				+		DKO+D_CTL	13	7	6	68.7	44.8	44.8	22.178	0	129.52	2038700000	916720000	1122000000	1.96176	0.349255	9.49076	0.348855	0.174929	0.936536	P20339-2;P20339	P20339-2;P20339	Ras-related protein Rab-5A	RAB5A	1.2739	0.0109204	1.12891	0.447863
4.2184	4.60386	4.24207	4.55176	3.99493	4.25828	3.95062	4.16388				+	+	CA_WT;DKO+D_CTL	24	24	3	88	88	14.1	20.825	0	323.31	32072000000	14119000000	17953000000	2.1734	0.347572	12.1481	1.3498	0.238302	4.57037	P61224;P61224-3;E7ESV4;A0A0J9YXB3;F5H7Y6;A6NIZ1;F5GX62;P61224-4;B7ZB78;F5H823;F5GZG1;F5H004;F5GYB5;F5H6R7;F5H0B7;F5H500;F5H077;F5GWU8;F5H4H0;F5GYH7;F8WBC0	P61224;P61224-3;E7ESV4;A0A0J9YXB3;F5H7Y6;A6NIZ1;F5GX62;P61224-4;B7ZB78;F5H823;F5GZG1;F5H004;F5GYB5	Ras-related protein Rap-1b;Ras-related protein Rap-1b-like protein	RAP1B	1.27242	0.00670804	1.1796	0.044689
6.60626	6.97724	6.56373	6.8871	6.43666	6.80981	6.40986	6.81825				+	+	CA_WT;DKO+D_CTL	374	374	8	70.6	70.6	1.6	531.78	0	323.31	175330000000	75143000000	100190000000	1.69916	0.347176	6.96614	2.88972	0.390771	27.8252	Q15149;Q15149-7;Q15149-9;Q15149-5;Q15149-6;H0YDN1;E9PKG0;E9PIA2;E9PQ28	Q15149;Q15149-7;Q15149-9;Q15149-5;Q15149-6	Plectin	PLEC	1.27207	0.0199912	1.31109	0.00128909
-1.38964	-1.04943	-1.32962	-0.98172	1.09505	1.20921	1.32801	1.24137				+		DKO+D_CTL	9	9	8	73.1	73.1	73.1	11.999	0	75.967	2404700000	1151800000	1252900000	1.77331	0.344054	7.60516	0.0373841	0.0137625	0.117042	P61457	P61457	Pterin-4-alpha-carbinolamine dehydratase	PCBD1	1.26932	0.0168537	1.00959	0.917521
0.7332	0.982204	0.620344	1.05937	0.34934	0.686172	0.388952	0.683533				+	+	CA_WT;DKO+D_CTL	5	5	5	12.4	12.4	12.4	28.067	0	8.5603	3216300000	1402100000	1814200000	1.42843	0.344013	5.03264	2.40562	0.315706	15.9047	E9PMR4;P48509;E9PRJ3;E9PP93;E9PK37;E9PJE8;E9PSA1;E9PJC8;E9PLZ6;K4DIB7	E9PMR4;P48509;E9PRJ3	Tetraspanin;CD151 antigen	CD151	1.26928	0.0372884	1.24462	0.0039299
-0.533655	-0.130545	-0.470825	-0.190058	-0.316732	-0.171774	-0.552681	-0.440355				+		DKO+D_CTL	8	8	8	56.8	56.8	56.8	15.876	0	55.099	1247100000	565860000	681260000	1.80579	0.341939	7.90232	0.262439	0.128642	0.719672	Q86WQ0;Q86WQ0-2;U3KQ53;F5H0B6	Q86WQ0;Q86WQ0-2;U3KQ53	Nuclear receptor 2C2-associated protein	NR2C2AP	1.26746	0.015639	1.09326	0.546463
6.10082	6.40997	6.13011	6.494	6.53183	6.91475	6.42205	6.81341				+	+	CA_WT;DKO+D_CTL	17	17	17	98.9	98.9	98.9	10.18	0	283.34	149350000000	64359000000	84992000000	1.7686	0.336525	7.56304	1.45254	0.387145	5.18248	P06703;R4GN98	P06703;R4GN98	Protein S100-A6;Protein S100	S100A6	1.26271	0.0170372	1.3078	0.0352745
6.10636	6.43397	6.19039	6.53378	5.75003	6.10987	6.02709	6.40465				+		DKO+D_CTL	50	50	3	79.4	79.4	7.2	51.901	0	323.31	122400000000	53176000000	69225000000	1.44622	0.335501	5.14282	0.677963	0.368697	1.82278	Q01518;Q5T0R1;Q5T0R4;Q5T0R3;Q5T0R2;Q5T0R7;Q5T0R6;Q5T0R5;Q5T0S3;Q5T0R8	Q01518	Adenylyl cyclase-associated protein 1	CAP1	1.26182	0.0357917	1.29119	0.209912
5.37669	5.66376	5.39141	5.77011	5.30012	5.5179	5.46525	5.67373				+		DKO+D_CTL	88	88	88	68	68	68	141.36	0	323.31	75154000000	33681000000	41473000000	1.60151	0.33289	6.20124	0.696241	0.213132	1.8774	A0A0G2JH68;O60610;A0A140T8Z0;O60610-2;O60610-3;H9KV28;B4E2I7;E5RJ79;H7C2W8	A0A0G2JH68;O60610;A0A140T8Z0;O60610-2;O60610-3;H9KV28	Protein diaphanous homolog 1	DIAPH1	1.25953	0.0250319	1.1592	0.201261
1.93394	2.30021	1.99073	2.28572	2.0139	2.49668	1.98302	2.32158				+	+	CA_WT;DKO+D_CTL	13	13	13	48.7	48.7	48.7	37.821	0	323.31	7615500000	3255600000	4359900000	2.10994	0.330634	11.2832	1.35844	0.410666	4.61926	P07858;E9PKQ7;E9PNL5;E9PHZ5;E9PLY3;E9PSG5;E9PQM1;R4GMQ5;E9PR54;E9PJ67;E9PCB3;E9PS78	P07858	Cathepsin B;Cathepsin B light chain;Cathepsin B heavy chain	CTSB	1.25757	0.00776348	1.3293	0.043809
0.433414	0.729263	0.4151	0.76745	0.323738	0.567785	0.344879	0.531406				+	+	CA_WT;DKO+D_CTL	28	28	28	34.2	34.2	34.2	118.99	0	94.611	2336100000	1055200000	1280900000	2.37245	0.3241	15.3052	2.0262	0.215287	10.2333	F5H6E2;O00159-2;O00159-3;O00159;I3L204;I3L4D4;I3L3Y6;I3L501;I3L168;I3L3F5	F5H6E2;O00159-2;O00159-3;O00159	Unconventional myosin-Ic	MYO1C	1.25188	0.00424184	1.16094	0.00941455
3.40662	3.69388	3.2773	3.63513	3.24763	3.51901	3.26049	3.49368				+	+	CA_WT;DKO+D_CTL	32	32	21	92.9	92.9	70.2	33.232	0	323.31	17839000000	7930500000	9908200000	1.34469	0.322547	4.54164	2.50122	0.252289	17.7657	P54920;M0R0Y2;M0R2M1;M0R058;M0R0I4;M0R027;M0QZM9;M0QZN5;M0R031;A0A087WZQ7;Q9H115-3;Q9H115-2;Q9H115	P54920;M0R0Y2;M0R2M1	Alpha-soluble NSF attachment protein	NAPA	1.25054	0.0452182	1.1911	0.00315338
-2.35706	-1.9967	-2.38853	-2.12328	-3.41238	-1.94452	-2.33195	-1.94027				+		DKO+D_CTL	8	7	7	3.5	3.3	3.3	268.04	0	11.507	337790000	132060000	205730000	1.38905	0.312806	4.79626	0.643254	0.929769	1.72108	C9JE98;C9J0Q5;C9JFD3;Q9Y618-5;Q9Y618-4;Q9Y618-3;Q9Y618;C9J7T7;C9JQE8;Q9Y618-2;C9JNV9;C9J330;H7C0P3;H0YGK8	C9JE98;C9J0Q5;C9JFD3;Q9Y618-5;Q9Y618-4;Q9Y618-3;Q9Y618;C9J7T7;C9JQE8	Nuclear receptor corepressor 2	NCOR2	1.24212	0.0408269	1.90497	0.227377
-4.5998	-4.22215	-4.60266	-4.35637	NaN	NaN	-4.69011	-2.90315				+		DKO+D_CTL	3	3	3	9.6	9.6	9.6	38.137	0	4.8572	67659000	22348000	45311000	1.36343	0.311975	4.64773	0	1.78697	0	Q96EM0	Q96EM0	Trans-3-hydroxy-L-proline dehydratase	L3HYPDH	1.24141	0.0433083	3.45088	1
1.81109	2.12763	1.7191	2.01941	1.12557	1.7085	1.71766	1.94521				+		DKO+D_CTL	14	14	14	57.7	57.7	57.7	24.68	0	125.1	5585900000	2397400000	3188400000	1.30852	0.308427	4.34286	0.479458	0.405241	1.27104	Q92520;C9JP35;C9JMN4	Q92520	Protein FAM3C	FAM3C	1.23836	0.0491452	1.32431	0.331545
-5.06415	-4.73297	-5.06596	-4.79195	NaN	NaN	-4.99503	-4.55045				+		DKO+D_CTL	5	2	2	25	11.7	11.7	22.123	0.00029214	2.9439	38544000	16879000	21664000	2.02801	0.302594	10.2549	0	0.444582	0	P62745	P62745	Rho-related GTP-binding protein RhoB	RHOB	1.23336	0.00937549	1.36092	1
0.637295	0.931061	0.648756	0.94866	-0.365797	0.0492878	0.760122	0.841597				+		DKO+D_CTL	37	37	37	35.5	35.5	35.5	133.28	0	259.7	2407000000	1091600000	1315400000	2.90338	0.296835	28.2671	0.123277	0.24828	0.360674	P23458	P23458	Tyrosine-protein kinase JAK1	JAK1	1.22845	0.00124917	1.18779	0.752875
-1.82668	-1.56883	-1.94965	-1.61809	-2.21362	-2.04644	-1.76908	-1.81394				+		DKO+D_CTL	6	6	6	50	50	50	14.609	0	14.226	459660000	211320000	248340000	1.32805	0.294702	4.44927	0.0808691	0.0611582	0.243818	Q3KRA6;C9JTA8	Q3KRA6	UPF0538 protein C2orf76	C2orf76	1.22663	0.0469837	1.0433	0.830101
7.72949	8.05584	7.67348	7.9332	7.56823	7.76475	7.59644	7.75019				+	+	CA_WT;DKO+D_CTL	234	234	193	77.8	77.8	69	226.53	0	323.31	367700000000	166550000000	201150000000	1.3093	0.293037	4.3471	2.0907	0.175136	11.033	P35579;P35579-2;Q5BKV1;B1AH99;A0A0C4DFM8;A0A087X0T3;Q9UKX3;Q9Y623;P11055;A7E2Y1	P35579;P35579-2	Myosin-9	MYH9	1.22522	0.0490565	1.12907	0.00811516
-2.38864	-2.08255	-2.31238	-2.03723	-2.12843	-3.52928	-2.41788	-2.0568				+		DKO+D_CTL	4	4	4	60.9	60.9	60.9	10.463	0	45.998	333070000	168230000	164850000	1.64767	0.290618	6.55247	0.251787	-0.519881	-0.692871	I3L2L5;I3L4Q0;C9JLW8;I3L317;I3L3A7	I3L2L5;I3L4Q0;C9JLW8;I3L317	Protein FAM195B	FAM195B	1.22316	0.0225077	0.697429	0.560033
3.41488	3.73539	3.42719	3.67682	3.47037	3.70524	3.54892	3.68045				+	+	CA_WT;DKO+D_CTL	18	18	18	54.4	54.4	54.4	24.593	0	323.31	20109000000	9175300000	10933000000	1.965	0.285069	9.52682	1.32789	0.183201	4.44836	O75396;A0A087X1A9	O75396	Vesicle-trafficking protein SEC22b	SEC22B	1.21847	0.0108392	1.1354	0.0470017
3.70122	3.93133	3.65844	3.9984	3.5374	3.8167	3.53585	3.78266				+	+	CA_WT;DKO+D_CTL	45	45	31	85	85	59.7	60.626	0	323.31	21867000000	9768200000	12099000000	1.72305	0.285039	7.1663	2.38005	0.263058	15.4406	Q9H4M9;A0A024R571;C9JC03;C9J2Z4;C9JDQ8;C9JIJ3;C9IZH1;Q9NZN3-2	Q9H4M9;A0A024R571;C9JC03;C9J2Z4	EH domain-containing protein 1	EHD1	1.21844	0.0189211	1.20002	0.00416819
8.58312	8.88545	8.62858	8.89492	8.41898	8.70578	8.43699	8.78585				+	+	CA_WT;DKO+D_CTL	99	67	67	76.2	63	63	84.659	0	323.31	699640000000	307370000000	392270000000	2.18028	0.284334	12.2457	1.78877	0.31783	7.74531	P07900;P07900-2;G3V2J8;Q14568;Q58FG0;Q58FG1	P07900;P07900-2	Heat shock protein HSP 90-alpha	HSP90AA1	1.21785	0.00660262	1.24645	0.016264
-0.422899	-0.208992	-0.453463	-0.102493	-0.278898	-0.141775	-0.500975	-0.27076				+		DKO+D_CTL	13	13	7	30.4	30.4	18.9	64.84	0	92.943	1313000000	596680000	716280000	1.43907	0.282438	5.09828	0.539263	0.183669	1.43035	O14545;F8VNX8;F8VVF3;F8VWK2;S4R2Z9	O14545;F8VNX8	TRAF-type zinc finger domain-containing protein 1	TRAFD1	1.21625	0.0363859	1.13577	0.288893
-2.77077	-2.5681	-2.84279	-2.48764	-1.24131	-1.05592	-1.23506	-1.25481				+		DKO+D_CTL	4	4	4	22.5	22.5	22.5	25.206	0	34.185	507580000	237970000	269600000	1.44989	0.278913	5.16582	0.307372	0.0828218	0.832395	Q13445;K7EIN4;K7EQ63	Q13445;K7EIN4;K7EQ63	Transmembrane emp24 domain-containing protein 1	TMED1	1.21328	0.0354903	1.05909	0.492751
0.0107288	0.372849	0.127369	0.320978	-1.13492	-0.953865	-0.582588	-0.28982				+		DKO+D_CTL	10	10	10	39.5	39.5	39.5	33.886	0	65.691	1495700000	683340000	812380000	1.31047	0.277864	4.35341	0.19494	0.236911	0.548578	Q9BY42;A0A0A0MQR2;A2A2L5;A2A2L6	Q9BY42;A0A0A0MQR2;A2A2L5;A2A2L6	Protein RTF2 homolog	RTFDC1	1.2124	0.0489245	1.17847	0.638352
2.12515	2.39554	2.20585	2.48849	1.62696	1.89009	2.2397	2.44108				+		DKO+D_CTL	23	23	23	90.5	90.5	90.5	23.354	0	323.31	7864700000	3543400000	4321200000	1.33595	0.276517	4.49294	0.200841	0.232255	0.563694	O00161;H3BM38;O00161-2;H3BR18;H3BP15;H3BQY9;H3BNE1;H3BPJ0;H3BV99;H3BR99;H3BNG6;H3BU94	O00161;H3BM38;O00161-2;H3BR18;H3BP15;H3BQY9;H3BNE1;H3BPJ0;H3BV99	Synaptosomal-associated protein 23;Synaptosomal-associated protein	SNAP23	1.21127	0.0461368	1.17467	0.629737
1.86302	2.19017	1.91681	2.1375	2.14792	2.24058	2.10503	2.17401				+		DKO+D_CTL	24	24	24	69.8	69.8	69.8	40.744	0	323.31	7224400000	3350600000	3873700000	1.73611	0.273921	7.278	0.749598	0.0808201	2.04134	Q8NBU5;Q8NBU5-2	Q8NBU5;Q8NBU5-2	ATPase family AAA domain-containing protein 1	ATAD1	1.20909	0.0183605	1.05762	0.177993
0.0254536	0.368319	0.0473061	0.245619	0.240696	0.30475	-0.126345	0.231686				+		DKO+D_CTL	15	14	14	32.9	30.2	30.2	62.888	0	159.95	1897700000	873420000	1024300000	1.30841	0.270589	4.34226	0.424239	0.211042	1.12784	Q99856;K7EJ04;H0YFY1;A6NKF2	Q99856;K7EJ04	AT-rich interactive domain-containing protein 3A	ARID3A	1.2063	0.0491579	1.15752	0.376496
2.83127	3.0942	2.85855	3.11845	3.04405	3.10767	3.20682	3.11556				+		DKO+D_CTL	20	20	20	93.2	93.2	93.2	24.449	0	323.31	13194000000	6290700000	6903200000	2.31518	0.261412	14.3222	0.0550784	-0.0138235	-0.169655	P21964-2;P21964;E7EMS6;E7EUU8;F8WBW9;H7BZ45	P21964-2;P21964;E7EMS6;E7EUU8	Catechol O-methyltransferase	COMT	1.19865	0.00483971	0.990464	0.88089
6.54601	6.82542	6.59666	6.83739	6.47801	6.5491	6.34245	6.49136				+		DKO+D_CTL	112	112	112	84.1	84.1	84.1	116.72	0	323.31	165100000000	76112000000	88992000000	2.00594	0.260071	9.99399	0.562312	0.11	1.49316	P18206-2;P18206;Q5JQ13;P18206-3;A0A096LPE1	P18206-2;P18206;Q5JQ13	Vinculin	VCL	1.19754	0.00986413	1.07923	0.27396
3.58295	3.89729	3.61647	3.81744	3.873	3.96026	3.82997	3.9193				+		DKO+D_CTL	70	63	63	85.5	81.3	81.3	94.511	0	323.31	23560000000	10958000000	12602000000	1.56705	0.257659	5.95054	1.01329	0.088294	2.97258	O95757;E9PDE8;D6RJ96	O95757;E9PDE8;D6RJ96	Heat shock 70 kDa protein 4L	HSPA4L	1.19554	0.0270988	1.06311	0.0969859
3.65429	3.94581	3.65417	3.87581	3.91789	4.01472	3.73295	3.95379				+		DKO+D_CTL	55	55	2	79.5	79.5	3.1	88.067	0	323.31	23462000000	10783000000	12679000000	1.74223	0.25658	7.33089	0.611963	0.158842	1.63152	P40763;P40763-3;G8JLH9;K7EP08	P40763;P40763-3;G8JLH9	Signal transducer and activator of transcription 3;Signal transducer and activator of transcription	STAT3	1.19464	0.0181037	1.11639	0.244364
4.04984	4.33707	4.08844	4.30786	3.64768	3.95279	3.69969	4.1059				+	+	CA_WT;DKO+D_CTL	29	29	29	67.7	67.7	67.7	37.699	0	323.31	27553000000	12032000000	15521000000	2.04556	0.25333	10.4672	1.31888	0.355658	4.39903	P08397-2;P08397;F5H345;P08397-4;P08397-3;F5GY90;F5H226;F5H0P4;F5H4W5;F5H4X2	P08397-2;P08397;F5H345;P08397-4;P08397-3;F5GY90;F5H226	Porphobilinogen deaminase	HMBS	1.19196	0.00900406	1.27957	0.0479865
0.480307	0.746592	0.442936	0.682577	0.619927	0.736036	0.950096	0.910501				+		DKO+D_CTL	8	8	8	40.3	40.3	40.3	22.958	0	54.546	2706800000	1274700000	1432100000	1.68197	0.252963	6.82537	0.0672157	0.0382576	0.204898	O15258;Q5T092;A0A0A0MR06;Q5T091;Q5T093	O15258;Q5T092;A0A0A0MR06;Q5T091	Protein RER1	RER1	1.19165	0.0207985	1.02687	0.856612
1.64019	1.87581	1.59092	1.8602	2.01024	2.06207	1.94709	2.09056				+		DKO+D_CTL	67	67	67	55.4	55.4	55.4	162.46	0	323.31	6436100000	2972600000	3463600000	1.98635	0.252447	9.7677	0.973988	0.0976467	2.81898	Q15075	Q15075	Early endosome antigen 1	EEA1	1.19123	0.0103193	1.07003	0.106173
1.48526	1.71916	1.49828	1.76809	1.54575	1.54566	1.70677	1.5714				+		DKO+D_CTL	12	12	6	48.4	48.4	21.5	21.539	0	116.95	5195800000	2489100000	2706700000	2.00197	0.25186	9.94767	0.306702	-0.0677309	-0.830715	Q9NVJ2;Q9NVJ2-2	Q9NVJ2	ADP-ribosylation factor-like protein 8B	ARL8B	1.19074	0.00995485	0.954138	0.493512
6.11236	6.36477	6.05254	6.30254	6.05767	6.19938	6.07842	6.25059				+	+	CA_WT;DKO+D_CTL	57	57	57	89.3	89.3	89.3	66.193	0	323.31	121800000000	56216000000	65581000000	1.54864	0.251211	5.82046	1.52835	0.156945	5.68011	O75083;O75083-3;D6RD66	O75083;O75083-3;D6RD66	WD repeat-containing protein 1	WDR1	1.19021	0.0282721	1.11492	0.0296242
1.15389	1.41678	1.15328	1.39035	1.07014	1.30062	1.10206	1.34781				+	+	CA_WT;DKO+D_CTL	37	37	37	26.6	26.6	26.6	218.68	0	242.55	3860200000	1748900000	2111400000	2.55505	0.249975	18.9068	1.85349	0.238117	8.35874	Q9UPY3;Q9UPY3-2;Q9UPY3-3;H0YJZ6	Q9UPY3;Q9UPY3-2	Endoribonuclease Dicer	DICER1	1.18919	0.00278578	1.17945	0.0140125
-0.492401	-0.246992	-0.486422	-0.234413	-1.46284	-1.33999	-1.1	-0.835102				+		DKO+D_CTL	25	1	0	78.1	7.9	0	38.58	0	43.465	931230000	425330000	505900000	3.10618	0.248709	35.7139	0.224386	0.193875	0.623651	Q15366;H3BSS4	Q15366	Poly(rC)-binding protein 2	PCBP2	1.18814	0.000783098	1.14383	0.596504
2.46082	2.74208	2.49218	2.69358	2.16339	2.22672	2.25552	2.30536				+		DKO+D_CTL	29	29	25	70.3	70.3	60.3	62.293	0	323.31	9442600000	4450500000	4992100000	1.85334	0.241336	8.35733	0.347962	0.0565863	0.934289	Q16555;Q16555-2;E5RFU4;H0YBT4;D6RF19	Q16555;Q16555-2	Dihydropyrimidinase-related protein 2	DPYSL2	1.18209	0.0140171	1.04	0.448784
5.58201	5.85382	5.67549	5.88199	5.43301	5.71145	5.4974	5.74256				+	+	CA_WT;DKO+D_CTL	23	23	1	94.3	94.3	7.9	24.679	0	323.31	83283000000	37532000000	45751000000	1.40636	0.239147	4.89889	1.74118	0.2618	7.32174	P22061-2;P22061	P22061-2;P22061	Protein-L-isoaspartate(D-aspartate) O-methyltransferase	PCMT1	1.18029	0.0392324	1.19897	0.0181477
7.50223	7.73266	7.45575	7.69984	7.31182	7.8204	7.3185	7.8769				+	+	CA_WT;DKO+D_CTL	82	82	81	79.1	79.1	79.1	84.87	0	323.31	323900000000	137550000000	186350000000	1.8516	0.237261	8.34025	2.54803	0.533483	18.7538	P02786;G3V0E5;H7C3V5;F8WBE5	P02786;G3V0E5	Transferrin receptor protein 1;Transferrin receptor protein 1, serum form	TFRC	1.17875	0.0140734	1.44742	0.00283121
5.97924	6.25169	6.04402	6.24382	6.1274	6.22856	6.06022	6.18894				+		DKO+D_CTL	30	30	30	96.5	96.5	96.5	32.118	0	323.31	116810000000	54197000000	62611000000	1.73139	0.236128	7.23741	1.00702	0.11494	2.94769	P00491;G3V5M2;G3V2H3;G3V393	P00491;G3V5M2	Purine nucleoside phosphorylase	PNP	1.17783	0.0185613	1.08293	0.0983962
-1.29489	-1.08022	-1.25065	-1.00254	-1.42702	-1.39526	-1.65804	-1.62142				+		DKO+D_CTL	2	2	2	1.1	1.1	1.1	86.394	0.0022112	1.656	626660000	295190000	331470000	1.45162	0.23139	5.17669	0.0695163	0.0341892	0.211508	Q5VZ46-2;Q5VZ46	Q5VZ46-2;Q5VZ46	Uncharacterized protein KIAA1614	KIAA1614	1.17397	0.0353492	1.02398	0.852087
2.19583	2.41782	2.1512	2.39127	2.15293	2.3346	2.05228	2.27302				+		DKO+D_CTL	22	22	22	70.7	70.7	70.7	31.192	0	323.31	7861700000	3573900000	4287800000	1.90661	0.231031	8.8969	1.11768	0.201206	3.41061	Q13643	Q13643	Four and a half LIM domains protein 3	FHL3	1.17367	0.012399	1.14966	0.0762633
4.2236	4.47879	4.25524	4.46147	4.40103	4.54385	4.28541	4.47133				+		DKO+D_CTL	54	54	54	77.2	77.2	77.2	81.889	0	323.31	34641000000	15955000000	18686000000	2.21783	0.230709	12.7919	0.861195	0.164368	2.40858	P07384;E9PRM1;E9PJJ3;E9PLC9;E9PMC6;E9PJA6;E9PSA6;E9PQB3;E9PLX0;E9PIA9;E9PL37	P07384	Calpain-1 catalytic subunit	CAPN1	1.17341	0.00605583	1.12067	0.137659
6.98285	7.19791	6.90253	7.14392	6.93304	7.18994	6.97404	7.23138				+	+	CA_WT;DKO+D_CTL	60	60	0	94.4	94.4	0	59.256	0	323.31	227920000000	102390000000	125530000000	1.37542	0.228226	4.71673	1.89936	0.257129	8.82154	P11413;P11413-2;E9PD92	P11413;P11413-2;E9PD92	Glucose-6-phosphate 1-dehydrogenase	G6PD	1.17139	0.0421287	1.1951	0.0126077
-0.714443	-0.545019	-0.794909	-0.511559	-0.839704	-0.817467	-0.740213	-0.738522				+		DKO+D_CTL	10	10	10	10.8	10.8	10.8	92.576	0	24.173	1088700000	516590000	572130000	1.45463	0.226387	5.19563	0.0615104	0.0119648	0.188411	Q8TF01;Q8TF01-2	Q8TF01	Arginine/serine-rich protein PNISR	PNISR	1.1699	0.0351054	1.00833	0.86794
1.6918	1.95694	1.78919	1.97622	1.70588	1.89123	1.51973	1.99183				+		DKO+D_CTL	6	6	6	67.9	67.9	67.9	14.96	0	55.186	5796900000	2662100000	3134800000	1.34696	0.226082	4.5544	1.0465	0.328725	3.10705	Q9NPJ3;Q9NPJ3-2	Q9NPJ3;Q9NPJ3-2	Acyl-coenzyme A thioesterase 13;Acyl-coenzyme A thioesterase 13, N-terminally processed	ACOT13	1.16965	0.0449822	1.2559	0.0898455
-2.35982	-2.1403	-2.35069	-2.11853	-2.1835	-2.13263	-1.87563	-1.93713				+		DKO+D_CTL	11	7	5	12.7	9.6	7.3	116.07	0	15.328	361490000	173470000	188020000	2.56562	0.225842	19.1392	0.00904237	-0.00531483	-0.0291469	Q7L7X3;Q7L7X3-3;Q7L7X3-2;J3QS76	Q7L7X3;Q7L7X3-3;Q7L7X3-2	Serine/threonine-protein kinase TAO1	TAOK1	1.16946	0.0027188	0.996323	0.979394
1.93433	2.20869	2.02965	2.20305	2.55324	2.7196	2.45679	2.57501				+		DKO+D_CTL	20	20	20	72.9	72.9	72.9	35.548	0	323.31	8667300000	4011900000	4655400000	1.3707	0.223883	4.68948	0.61402	0.142295	1.63735	Q9BRF8;Q9BRF8-2;Q9BRF8-3	Q9BRF8;Q9BRF8-2	Serine/threonine-protein phosphatase CPPED1	CPPED1	1.16787	0.0425888	1.10366	0.243209
-0.249708	-0.0312004	-0.313969	-0.0885735	0.184736	0.183437	-0.0797749	-0.165997				+		DKO+D_CTL	26	26	24	30.1	30.1	28.4	110.54	0	55.935	1573300000	757990000	815300000	1.44783	0.221951	5.15293	0.0654121	-0.0437603	-0.199701	Q8IWR0;I3L2K5;I3L323;I3L382;I3L2N8;Q8IWR0-2;I3L3S2;I3L3F9;I3L1Y3;I3L282	Q8IWR0;I3L2K5	Zinc finger CCCH domain-containing protein 7A	ZC3H7A	1.16631	0.0356587	0.970123	0.860177
2.28065	2.48006	2.27571	2.51659	2.17044	2.36068	2.2912	2.1949				+		DKO+D_CTL	23	23	23	68.6	68.6	68.6	35.386	0	181.62	8419500000	3943600000	4475900000	2.15892	0.220143	11.9451	0.159967	0.0469704	0.458026	Q8TC12;Q8TC12-2;Q8TC12-3;G3V2G6;G3V234;H0YJ46;H0YIZ8;H0YJ10;Q96NR8	Q8TC12;Q8TC12-2;Q8TC12-3;G3V2G6;G3V234;H0YJ46	Retinol dehydrogenase 11	RDH11	1.16485	0.00693555	1.03309	0.691883
-2.19289	-1.93637	-2.21067	-2.03391	-1.90676	-1.86241	-2.71155	-2.6009				+		DKO+D_CTL	2	2	2	8.2	8.2	8.2	27.989	0	29.072	355060000	166730000	188330000	1.3135	0.216637	4.36978	0.0456807	0.0774994	0.141905	Q969M3;Q969M3-3;E5RGR9;E5RHH4;Q969M3-2	Q969M3;Q969M3-3;E5RGR9;E5RHH4;Q969M3-2	Protein YIPF5;Protein YIPF	YIPF5	1.16202	0.0485849	1.05519	0.900159
1.96034	2.21651	1.99876	2.17274	2.08095	2.00506	2.08654	1.93609				+		DKO+D_CTL	21	21	21	59	59	59	44.875	0	170.93	6690700000	3255700000	3435100000	1.74858	0.215075	7.38618	1.08562	-0.11317	-3.27119	Q9BTV4;V9GY05	Q9BTV4	Transmembrane protein 43	TMEM43	1.16076	0.0178408	0.924555	0.0821068
4.96957	5.22451	5.013	5.18655	4.95638	5.15761	4.95814	5.19981				+	+	CA_WT;DKO+D_CTL	68	68	0	66.9	66.9	0	97.976	0	323.31	55931000000	25531000000	30400000000	1.75343	0.214247	7.42863	2.04707	0.221452	10.4857	P50570-5;P50570;K7EPK9;H7C5U0;K7ENE7	P50570-5;P50570	Dynamin-2	DNM2	1.1601	0.0176429	1.16591	0.00897278
0.472506	0.683208	0.496754	0.708986	0.084692	-0.45693	0.703278	0.645308				+		DKO+D_CTL	15	15	15	42.2	42.2	42.2	49.298	0	97.468	2449900000	1227400000	1222500000	2.15931	0.211468	11.9506	0.166229	-0.299796	-0.474379	Q8IV38;G3V0G5;F8WB95	Q8IV38;G3V0G5	Ankyrin repeat and MYND domain-containing protein 2	ANKMY2	1.15787	0.00692924	0.812367	0.681978
-0.298183	-0.0744476	-0.302164	-0.10306	-0.645138	-0.766079	-0.218067	-0.498394				+		DKO+D_CTL	15	15	15	30.4	30.4	30.4	67.664	0	70.353	1285200000	634130000	651110000	2.33395	0.21142	14.6374	0.292902	-0.200634	-0.796122	A0A087WXK8;Q9H4H8;Q9H4H8-2	A0A087WXK8;Q9H4H8;Q9H4H8-2	Protein FAM83D	FAM83D	1.15783	0.00463496	0.870168	0.509445
3.58322	3.73683	3.525	3.79168	3.29234	3.34491	3.33711	3.37509				+		DKO+D_CTL	23	23	20	94.4	94.4	93.2	18.762	0	323.31	19920000000	9195500000	10724000000	1.46391	0.210141	5.25451	0.628051	0.0452805	1.67732	O60493;O60493-4;O60493-2;O60493-3	O60493;O60493-4;O60493-2	Sorting nexin-3	SNX3	1.1568	0.034363	1.03188	0.235477
-0.368202	-0.169971	-0.33515	-0.11693	-0.697758	-0.863819	-0.488773	-0.969707				+		DKO+D_CTL	12	12	12	13.5	13.5	13.5	135.76	0	63.111	1168600000	584720000	583890000	1.66179	0.208225	6.66354	0.958926	-0.323498	-2.76164	P39060-2;P39060-1;P39060;H7BXV5;H7C457	P39060-2;P39060-1;P39060;H7BXV5;H7C457	Collagen alpha-1(XVIII) chain;Endostatin	COL18A1	1.15527	0.0217878	0.79913	0.109919
4.30953	4.52905	4.29066	4.48387	5.04915	5.17999	4.80623	4.9385				+		DKO+D_CTL	16	16	16	70.3	70.3	70.3	11.333	0	200.56	45221000000	21047000000	24174000000	1.86062	0.206363	8.42911	0.281724	0.131549	0.768091	C9JFR7;P99999;CON__sp|P62894|CYC_BOVIN;CON__sp|P00004|CYC_HORSE	C9JFR7;P99999	Cytochrome c	CYCS	1.15378	0.0137843	1.09547	0.522728
1.85391	2.10341	1.92051	2.08276	1.38094	1.58365	1.64733	1.78919				+		DKO+D_CTL	7	7	7	66.9	66.9	66.9	13.757	0	323.31	5477200000	2532500000	2944700000	1.56063	0.205875	5.90486	0.383532	0.172285	1.02408	O75348;F2Z307;O95670-2;O95670	O75348	V-type proton ATPase subunit G 1	ATP6V1G1	1.15339	0.0275025	1.12684	0.413493
3.75129	4.00638	3.82846	3.98424	3.81552	4.00419	3.89059	4.07149				+		DKO+D_CTL	39	39	39	61.9	61.9	61.9	71.635	0	323.31	25220000000	11561000000	13660000000	1.44215	0.205436	5.11744	1.17377	0.184791	3.66572	Q8NBJ5;M0QYH0;M0QX72	Q8NBJ5	Procollagen galactosyltransferase 1	COLGALT1	1.15303	0.0361285	1.13665	0.0670233
1.12494	1.3022	1.10507	1.33416	0.568184	0.752783	-4.77938	-4.01585				+		DKO+D_CTL	4	4	4	7.2	7.2	7.2	110.01	0	25.554	2382900000	1092500000	1290400000	2.07205	0.203175	10.7958	0.0424709	0.474062	0.132328	Q659A1;H0YK97;H0YNU9;H0YK14;H0YMX6;H0YL35	Q659A1;H0YK97;H0YNU9	Little elongation complex subunit 2	ICE2	1.15123	0.00847125	1.38901	0.906837
1.744	1.91296	1.76283	2.00013	1.70538	1.71493	1.86	1.92101				+		DKO+D_CTL	4	4	4	41.2	41.2	41.2	11.845	0	90.402	5646400000	2682900000	2963500000	1.34716	0.203134	4.55553	0.0915654	0.0352745	0.273827	P62310	P62310	U6 snRNA-associated Sm-like protein LSm3	LSM3	1.1512	0.0449614	1.02475	0.809906
2.49888	2.70072	2.47832	2.68088	2.65088	3.00386	2.69743	2.89304				+	+	CA_WT;DKO+D_CTL	83	83	83	55.5	55.5	55.5	211.95	0	323.31	10659000000	4795400000	5863200000	2.30499	0.202199	14.154	1.34866	0.274294	4.56395	Q92608;E7ERW7;E5RFJ0;F6S220;Q92608-2;H0YB76	Q92608;E7ERW7;E5RFJ0	Dedicator of cytokinesis protein 2	DOCK2	1.15045	0.00495457	1.2094	0.0448065
5.46384	5.67098	5.45653	5.65316	5.49481	5.43093	5.23121	5.37053				+		DKO+D_CTL	34	32	32	79.5	77.1	77.1	45.671	0	323.31	77237000000	36049000000	41188000000	2.64413	0.201885	20.9569	0.0934118	0.0377207	0.278967	P52597;A0A1B0GW42	P52597	Heterogeneous nuclear ribonucleoprotein F;Heterogeneous nuclear ribonucleoprotein F, N-terminally processed	HNRNPF	1.1502	0.00226916	1.02649	0.80647
-1.95572	-1.72104	-1.93002	-1.76502	-2.32325	-2.03129	-2.11633	-1.80901				+		DKO+D_CTL	2	2	2	13.2	13.2	13.2	25.977	0	132.11	404530000	182790000	221740000	1.79967	0.199842	7.84548	0.727756	0.299646	1.97339	Q8IYL3	Q8IYL3	UPF0688 protein C1orf174	C1orf174	1.14857	0.015861	1.23084	0.187173
4.00028	4.20904	4.07241	4.26043	3.91844	4.04768	3.97605	4.01586				+		DKO+D_CTL	58	58	58	74.9	74.9	74.9	60.977	0	323.31	28529000000	13471000000	15058000000	1.3336	0.198385	4.47988	0.906615	0.0845232	2.5687	O43242;O43242-2;H0YGV8	O43242;O43242-2	26S proteasome non-ATPase regulatory subunit 3	PSMD3	1.14741	0.0463876	1.06034	0.12399
2.03937	2.23483	2.07425	2.26986	2.01283	2.05288	1.91575	1.8769				+		DKO+D_CTL	16	16	16	53.4	53.4	53.4	47.151	0	210.67	6674600000	3212500000	3462100000	1.80665	0.195536	7.91034	0.00184581	0.000602722	0.00599791	Q8NBX0	Q8NBX0	Saccharopine dehydrogenase-like oxidoreductase	SCCPDH	1.14515	0.0156081	1.00042	0.995759
6.39907	6.61549	6.46131	6.63574	6.23364	6.47452	6.36753	6.56564				+		DKO+D_CTL	72	56	50	79	64.2	60.1	69.412	0	323.31	148520000000	67699000000	80817000000	1.56988	0.195423	5.97077	0.945351	0.219495	2.71066	P15311;E7EQR4;E9PNP4	P15311;E7EQR4	Ezrin	EZR	1.14506	0.0269228	1.16433	0.113409
1.23697	1.46866	1.29288	1.43667	0.935404	1.03881	1.37392	1.53967				+		DKO+D_CTL	11	11	11	65.1	65.1	65.1	21.701	0	73.793	4420300000	2048200000	2372000000	1.54984	0.187741	5.82881	0.139599	0.134583	0.404337	Q3MHD2;Q3MHD2-2;K7ELG9	Q3MHD2;Q3MHD2-2;K7ELG9	Protein LSM12 homolog	LSM12	1.13898	0.0281945	1.09778	0.725106
2.02499	2.22415	1.98956	2.15745	1.98939	2.16052	2.00473	2.28334				+		DKO+D_CTL	20	8	0	53.2	26.6	0	27.168	0	104.03	6940000000	3165400000	3774600000	1.39984	0.183528	4.86003	1.16685	0.224871	3.63342	H3BN98;I3L246;H3BV27;H3BT37;I3L303;H3BPJ2;H3BS91	H3BN98;I3L246		RPS15A	1.13566	0.0398253	1.16867	0.068101
2.03426	2.24001	2.02052	2.1718	2.09011	2.09635	2.01203	2.04888				+		DKO+D_CTL	19	19	19	67.5	67.5	67.5	35.777	0	125.68	6796100000	3249700000	3546300000	1.44439	0.178518	5.13142	0.16516	0.0215464	0.47159	Q13505-3;A0A0A0MRK6;Q13505;A0A0C4DFQ1;Q13505-2;H0Y6Y5	Q13505-3;A0A0A0MRK6;Q13505;A0A0C4DFQ1;Q13505-2	Metaxin-1	MTX1	1.13172	0.0359424	1.01505	0.68366
3.4841	3.69953	3.5082	3.64776	3.61655	3.63004	3.22493	3.34284				+		DKO+D_CTL	22	22	22	67.8	67.8	67.8	25.09	0	323.31	18813000000	8902400000	9910100000	1.60356	0.177496	6.2165	0.0904058	0.0657053	0.270592	A0A087WUC6;Q15005;E9PL01;E9PI68;E9PRB9;H0YE04	A0A087WUC6;Q15005;E9PL01;E9PI68;E9PRB9	Signal peptidase complex subunit 2	SPCS2	1.13092	0.0249137	1.0466	0.812071
1.94828	2.10792	1.95772	2.15019	1.85861	2.03623	1.83408	1.87735				+		DKO+D_CTL	39	39	39	39.8	39.8	39.8	133.5	0	270.48	6616600000	3087800000	3528900000	1.82989	0.176052	8.12987	0.518327	0.110445	1.37401	Q6PD62;H0YCE8	Q6PD62	RNA polymerase-associated protein CTR9 homolog	CTR9	1.12979	0.0147949	1.07956	0.303161
1.46602	1.60822	1.43747	1.64687	1.09581	1.2159	1.11649	1.18291				+	+	CA_WT;DKO+D_CTL	6	6	6	96.7	96.7	96.7	9.6138	0	275.64	4358400000	2081100000	2277300000	1.74061	0.175804	7.31684	1.38803	0.0932598	4.79027	O43504;R4GMU8;E9PLX3;A0A0C4DGV4	O43504;R4GMU8;E9PLX3;A0A0C4DGV4	Ragulator complex protein LAMTOR5	LAMTOR5	1.12959	0.0181714	1.06678	0.0409229
0.0280571	0.165367	0.000911713	0.202438	0.454487	0.708349	0.375183	0.545668				+		DKO+D_CTL	9	9	9	43.8	43.8	43.8	17.303	0	18.612	2263800000	1029600000	1234200000	1.74724	0.169418	7.37447	0.84254	0.212173	2.3447	M0R0N4;M0QYZ2;P53680;X6R390;P53680-2;M0QZ21;M0R1S0	M0R0N4;M0QYZ2;P53680;X6R390;P53680-2;M0QZ21	AP-2 complex subunit sigma	AP2S1	1.1246	0.017896	1.15843	0.143701
4.00633	4.18449	3.99839	4.1535	4.06147	4.24042	3.95301	4.13105				+		DKO+D_CTL	42	42	35	76.6	76.6	67	57.41	0	323.31	28131000000	13005000000	15125000000	2.04149	0.166637	10.4176	0.834578	0.178494	2.31775	P12081;P12081-4;B4DDD8;P12081-2;B3KWE1;P12081-3;B4E1C5;E7ETE2;D6RF05	P12081;P12081-4;B4DDD8;P12081-2;B3KWE1;P12081-3;B4E1C5;E7ETE2	Histidine--tRNA ligase, cytoplasmic	HARS	1.12244	0.00908896	1.1317	0.14636
-0.548119	-0.417156	-0.615633	-0.414743	-0.0494614	-0.102249	-0.161915	-0.233879				+		DKO+D_CTL	18	18	17	62.6	62.6	62.6	45.281	0	182.66	1322700000	644810000	677840000	1.40856	0.165926	4.91214	0.262805	-0.062376	-0.72059	O95067;H1UBN3;H0YMP3	O95067;H1UBN3;H0YMP3	G2/mitotic-specific cyclin-B2	CCNB2;CCNB2V	1.12189	0.0390333	0.957686	0.546003
-4.75012	NaN	NaN	NaN	NaN	NaN	NaN	NaN							8	1	1	7.8	1.2	1.2	147.68	0.0042286	1.4123	6471700	6471700	0	0	NaN	0	-4.34294e-08	0	0	A0A096LPD8;A0A087X2I9;F5H8B4;O14607-4;A0A087X248;F5H3N7;F5GWV3;A0A087X0Y2;O14607-3;O14607;O14607-2	A0A096LPD8;A0A087X2I9;F5H8B4;O14607-4;A0A087X248;F5H3N7;F5GWV3;A0A087X0Y2;O14607-3;O14607;O14607-2	Histone demethylase UTY	UTY
4.61771	4.81579	4.65956	4.79232	4.58289	4.68385	4.52813	4.61756				+		DKO+D_CTL	34	34	34	80.7	80.7	80.7	57.861	0	323.31	42825000000	20003000000	22822000000	1.6905	0.16542	6.8949	0.80347	0.0951986	2.21424	P52292;J3QLL0;J3KS65;J3QL07	P52292	Importin subunit alpha-1	KPNA2	1.12149	0.0203938	1.06821	0.157228
0.476799	0.649311	0.445252	0.59799	0.555306	0.491903	0.520262	0.462583				+		DKO+D_CTL	24	24	24	31.4	31.4	31.4	136.68	0	235.43	2483700000	1210800000	1272900000	1.48631	0.162625	5.39907	0.928958	-0.0605402	-2.64996	Q9BZH6;S4R3Z0;S4R3P9	Q9BZH6	WD repeat-containing protein 11	WDR11	1.11932	0.0326353	0.958905	0.117772
3.11099	3.2413	3.11021	3.30091	2.68023	2.68409	2.8251	2.80817				+		DKO+D_CTL	41	41	4	76.8	76.8	7.6	58.573	0	323.31	12987000000	6256000000	6731300000	1.48407	0.160509	5.38446	0.0215252	-0.00652981	-0.0684651	P07948;E5RJ37;H0Y3C5;J3KPD6;P08631-3;P08631-2;P08631-4;P08631	P07948	Tyrosine-protein kinase Lyn	LYN	1.11768	0.032804	0.995484	0.951645
1.17246	1.30797	1.12744	1.31136	1.52325	1.54768	1.68146	1.63136				+		DKO+D_CTL	24	24	24	63.9	63.9	63.9	50.197	0	121.53	4556200000	2199000000	2357200000	1.71221	0.15971	7.07481	0.0461723	-0.0128298	-0.143368	O75530;O75530-3;O75530-2;E9PJK2;E9PMU3;H0YEL4	O75530;O75530-3;O75530-2;E9PJK2	Polycomb protein EED	EED	1.11706	0.0193994	0.991146	0.899141
4.40224	4.54552	4.40494	4.5765	4.21958	4.43796	4.25124	4.44933				+	+	CA_WT;DKO+D_CTL	42	42	41	58.8	58.8	58.8	60.13	0	323.31	35288000000	16224000000	19064000000	2.01691	0.157421	10.1229	2.18978	0.208232	12.3817	O75131;A0A087WYQ3;E5RHZ0;A0A087WXR6;H0YB26;A0A087WUS8;E5RFT7;A0A0G2JMP5;Q9HCH3-2;Q96A23;O95741;Q9UBL6-2;Q96A23-2;O95741-2;Q9UBL6	O75131;A0A087WYQ3	Copine-3	CPNE3	1.11529	0.00961803	1.15527	0.00645976
4.98516	5.14236	5.02568	5.1805	5.18985	5.21845	5.12555	5.19484				+		DKO+D_CTL	35	35	35	70	70	70	72.691	0	323.31	56963000000	27216000000	29747000000	1.51772	0.15601	5.60777	0.538841	0.0489492	1.42921	P31040;D6RFM5;P31040-2;A0A087X1I3;P31040-3;H0Y8X1	P31040;D6RFM5;P31040-2;A0A087X1I3;P31040-3	Succinate dehydrogenase [ubiquinone] flavoprotein subunit, mitochondrial	SDHA	1.1142	0.0303588	1.03451	0.289174
3.4357	3.62522	3.4981	3.61968	3.42786	3.55744	3.44715	3.51548				+		DKO+D_CTL	41	41	41	68	68	68	83.549	0	323.31	19385000000	9092900000	10292000000	1.4174	0.155546	4.9654	1.29787	0.0989532	4.28577	Q02809;Q02809-2;Q5JXB7;Q5JXB8	Q02809;Q02809-2	Procollagen-lysine,2-oxoglutarate 5-dioxygenase 1	PLOD1	1.11384	0.0382476	1.071	0.0503654
2.10116	2.28361	2.11523	2.22867	1.98008	2.08331	1.87445	2.03432				+		DKO+D_CTL	9	9	9	86.5	86.5	86.5	10.378	0	154.01	6997100000	3260900000	3736200000	1.45803	0.147943	5.21716	0.817225	0.131551	2.25966	Q9Y5J7;G3V502;G3V2F3	Q9Y5J7;G3V502;G3V2F3	Mitochondrial import inner membrane translocase subunit Tim9	TIMM9	1.10799	0.0348312	1.09547	0.152326
-1.95161	-1.79691	-1.91991	-1.78006	-2.32974	-2.17168	-1.93893	-1.33189				+		DKO+D_CTL	7	7	7	52.9	52.9	52.9	18.703	0	36.643	511160000	222440000	288720000	1.83776	0.147282	8.20553	0.304824	0.382551	0.826008	H3BRQ0;Q96CD2;H3BSE3;H3BQB0;Q96CD2-2;H3BU63;H3BU34;H3BPW5	H3BRQ0;Q96CD2;H3BSE3;H3BQB0;Q96CD2-2	Phosphopantothenoylcysteine decarboxylase	PPCDC	1.10748	0.0145292	1.30365	0.495651
-3.19923	-3.05404	-3.1666	-3.02289	-3.13918	-3.14868	-2.99092	-2.96528				+		DKO+D_CTL	7	7	7	32.5	32.5	32.5	33.548	0	24.181	207280000	96681000	110600000	1.62831	0.144445	6.403	0.0215168	0.00806999	0.0684387	O75911;O75911-2;Q5SUY4	O75911	Short-chain dehydrogenase/reductase 3	DHRS3	1.10531	0.0235336	1.00561	0.951663
0.738375	0.893261	0.735922	0.865011	0.474636	0.788677	0.326622	0.644539				+		DKO+D_CTL	12	12	12	76	76	76	23.39	0	97.724	2769500000	1242500000	1527000000	2.00771	0.141988	10.0146	1.03472	0.315979	3.05883	Q7Z4H3;Q7Z4H3-2;V9GYS5;V9GZ04;Q7Z4H3-3	Q7Z4H3;Q7Z4H3-2	HD domain-containing protein 2	HDDC2	1.10342	0.00982408	1.24486	0.0923169
7.0158	7.16467	6.99448	7.12834	6.99441	7.09127	7.01764	7.11182				+	+	CA_WT;DKO+D_CTL	45	45	9	89.9	89.9	25.4	46.153	0	323.31	234180000000	109690000000	124500000000	1.66787	0.141361	6.71194	1.59609	0.0955191	6.16118	P60842;J3KT12;P60842-2;J3QS69;J3KSZ0;J3QL43;J3QLN6;J3KS25;J3QKZ9;J3QL52;J3QQP0;J3QRP5;J3KRC2	P60842;J3KT12;P60842-2;J3QS69;J3KSZ0;J3QL43	Eukaryotic initiation factor 4A-I	EIF4A1	1.10295	0.0214847	1.06845	0.0253461
0.337616	0.503954	0.392729	0.499317	-0.255785	-0.13978	0.0728779	0.26136				+		DKO+D_CTL	70	2	2	80.2	3.8	3.8	101.43	0	62.751	1830900000	860320000	970610000	1.41232	0.136463	4.9347	0.210026	0.152244	0.587148	Q7Z2W4;Q7Z2W4-2	Q7Z2W4;Q7Z2W4-2	Zinc finger CCCH-type antiviral protein 1	ZC3HAV1	1.09921	0.0386975	1.1113	0.616558
1.99136	2.16979	2.02804	2.12206	1.73929	1.9782	2.02895	2.0382				+		DKO+D_CTL	41	41	41	64.1	64.1	64.1	86.706	0	323.31	6626500000	3098600000	3527900000	1.3418	0.136225	4.52551	0.30998	0.124083	0.838933	Q6P996;H3BND4;Q6P996-4;Q6P996-5;Q6P996-3;Q86XE2;Q6P996-2;J3KNK7;Q6P474;Q6XYB5;H3BNL6;H3BM88;H3BU11;H3BQ54;H3BPV5;A0A0J9YXH6;H3BQS3	Q6P996;H3BND4;Q6P996-4;Q6P996-5;Q6P996-3	Pyridoxal-dependent decarboxylase domain-containing protein 1	PDXDC1	1.09903	0.0455196	1.08981	0.489801
3.34771	3.5127	3.40615	3.51292	3.43625	3.6257	3.18848	3.40756				+		DKO+D_CTL	46	46	46	68.6	68.6	68.6	70.973	0	323.31	17846000000	8239900000	9606400000	1.36388	0.135885	4.65029	0.466664	0.204268	1.23756	Q14258	Q14258	E3 ubiquitin/ISG15 ligase TRIM25	TRIM25	1.09877	0.0432635	1.1521	0.341457
5.52593	5.65651	5.52704	5.66692	5.42743	5.57116	5.3044	5.48391				+		DKO+D_CTL	35	35	34	71.5	71.5	70	52.645	0	323.31	77652000000	36184000000	41468000000	2.82489	0.135235	25.82	0.7816	0.161618	2.1431	P31930	P31930	Cytochrome b-c1 complex subunit 1, mitochondrial	UQCRC1	1.09827	0.00149663	1.11854	0.165348
7.32262	7.49069	7.36159	7.46186	7.42255	7.57538	7.33261	7.56489				+		DKO+D_CTL	41	41	31	94.7	94.7	80	27.745	0	323.31	288180000000	133790000000	154390000000	1.50695	0.134169	5.53543	1.29165	0.192552	4.25274	P63104;E7EX29;E7ESK7;B0AZS6;P63104-2;E9PD24;E7EVZ2;E5RIR4;H0YB80;B7Z2E6;E5RGE1	P63104;E7EX29;E7ESK7;B0AZS6	14-3-3 protein zeta/delta	YWHAZ	1.09746	0.0311205	1.14278	0.0510915
1.92328	2.09044	1.95678	2.05666	2.09225	2.25126	1.68973	1.94473				+		DKO+D_CTL	15	15	12	56.8	56.8	51.6	42.987	0	128.45	6770700000	3129300000	3641300000	1.51845	0.133518	5.61271	0.301748	0.207008	0.818296	Q16644;C9J8E1;C9JPW3;H7C0G6;Q96PN8;O43930;P51817	Q16644;C9J8E1	MAP kinase-activated protein kinase 3	MAPKAPK3	1.09697	0.0303078	1.15429	0.499174
1.29582	1.43713	1.31791	1.44297	1.20885	1.06073	1.42918	1.74479				+		DKO+D_CTL	13	13	13	86	86	86	17.676	0	219.61	4311200000	2037500000	2273700000	2.13796	0.133186	11.6573	0.077064	0.0837402	0.233044	Q8WVJ2;E5RFP0	Q8WVJ2;E5RFP0	NudC domain-containing protein 2	NUDCD2	1.09671	0.0072785	1.05976	0.837406
-0.457403	-0.318712	-0.437431	-0.310749	-0.11084	-0.204563	0.793419	0.727875				+		DKO+D_CTL	32	32	31	13.4	13.4	13.2	339.59	0	126.28	1703000000	848900000	854080000	2.18705	0.132687	12.3424	0.0392343	-0.0796337	-0.122618	O94915;F2Z2S2;H0Y9X0;O94915-2;D6RJI4;D6R9B9	O94915;F2Z2S2	Protein furry homolog-like	FRYL	1.09633	0.0065005	0.946298	0.91362
3.51254	3.6167	3.48165	3.64008	3.39111	3.51205	3.48006	3.59597				+		DKO+D_CTL	12	12	12	72.3	72.3	72.3	21.868	0	211.28	19305000000	9049800000	10255000000	1.676	0.131296	6.7771	0.715775	0.118421	1.93662	O75340;O75340-2;A0A024QZ42;H0Y9X3;A0A087WZ38;E7EPW6;O75340-3;D6RA21;Q86W51	O75340;O75340-2;A0A024QZ42	Programmed cell death protein 6	PDCD6	1.09528	0.0210865	1.08555	0.192409
3.28229	3.40274	3.28114	3.41951	3.75176	3.71924	3.71461	3.70862				+		DKO+D_CTL	34	34	34	65.3	65.3	65.3	70.737	0	323.31	19381000000	9467500000	9913900000	2.37759	0.129411	15.3966	0.372647	-0.0192537	-0.99653	Q969Z0;Q969Z0-2;C9J7P5;C9IZN7;H7C4R5;C9J5A2;C9J347;C9J618	Q969Z0;Q969Z0-2;C9J7P5	Protein TBRG4	TBRG4	1.09385	0.00419193	0.986743	0.423988
4.0895	4.22107	4.11466	4.24124	4.02384	3.95552	3.94379	3.96425				+		DKO+D_CTL	51	51	4	66.1	66.1	6.6	102.93	0	323.31	27509000000	13368000000	14142000000	1.81664	0.129074	8.00399	0.212835	-0.0239296	-0.594302	Q8WUI4;Q8WUI4-6;Q8WUI4-5;Q8WUI4-3;Q8WUI4-4;Q8WUI4-7;J3KPH8;Q8WUI4-10;Q8WUI4-9;Q8WUI4-2;H0YH91;F8VWY3;C9JNI4;A0A087WYQ4;C9JEB6;C9J102;C9JBC2;C9JVZ1;C9JF80;C9JAH2;C9JGF5;H0YI41;C9JZ79;C9JH46;H0YI15	Q8WUI4;Q8WUI4-6;Q8WUI4-5;Q8WUI4-3;Q8WUI4-4;Q8WUI4-7;J3KPH8;Q8WUI4-10	Histone deacetylase 7;Histone deacetylase	HDAC7	1.09359	0.0152532	0.98355	0.612583
3.03501	3.14099	3.04971	3.19571	2.87366	2.90639	2.81442	2.79753				+		DKO+D_CTL	14	14	14	44.6	44.6	44.6	24.95	0	118.53	13642000000	6629600000	7012900000	1.32767	0.125991	4.44714	0.0409647	0.00792027	0.127816	Q9H444;Q96CF2;P59074	Q9H444	Charged multivesicular body protein 4b	CHMP4B	1.09126	0.0470256	1.00551	0.909987
1.44949	1.54771	1.40047	1.54537	1.57889	1.60559	1.23742	1.0989				+		DKO+D_CTL	16	16	1	53.5	53.5	2.6	59.844	0	189.67	4499700000	2192200000	2307500000	1.41563	0.121561	4.9547	0.059654	-0.055913	-0.183017	Q9UHY1	Q9UHY1	Nuclear receptor-binding protein	NRBP1	1.08791	0.0384035	0.961985	0.871658
2.87224	3.01699	2.88349	2.97256	3.14362	3.2947	3.27347	3.2375				+		DKO+D_CTL	52	52	52	50.3	50.3	50.3	162.12	0	323.31	13872000000	6645200000	7226500000	1.43973	0.116916	5.10241	0.298935	0.0575542	0.811246	Q12769;G3V198;E9PR16;Q12769-3;Q12769-2;E9PSI3	Q12769;G3V198;E9PR16	Nuclear pore complex protein Nup160	NUP160	1.08441	0.0363302	1.0407	0.502417
2.80828	2.90395	2.7609	2.89777	2.43649	2.59592	2.62808	2.66392				+		DKO+D_CTL	26	26	26	90.2	90.2	90.2	38.281	0	323.31	10825000000	5139800000	5685000000	1.4009	0.11627	4.8663	0.358372	0.0976353	0.960502	Q14376;Q14376-2;Q5QPP4;Q5QPP3;Q5QPP1;Q5QPP9	Q14376;Q14376-2;Q5QPP4;Q5QPP3;Q5QPP1	UDP-glucose 4-epimerase	GALE	1.08393	0.0397286	1.07002	0.438155
4.13938	4.27322	4.17305	4.2596	4.29918	4.3916	4.31623	4.34903				+		DKO+D_CTL	50	50	50	72.4	72.4	72.4	76.758	0	323.31	32242000000	15376000000	16867000000	1.58324	0.110194	6.06716	0.950754	0.0626078	2.73087	Q06210-2;Q06210;O94808;E5RJP4	Q06210-2;Q06210	Glutamine--fructose-6-phosphate aminotransferase [isomerizing] 1	GFPT1	1.07937	0.0261071	1.04435	0.112007
5.18393	5.27911	5.19463	5.31562	5.23385	5.20246	4.88779	4.97966				+		DKO+D_CTL	26	24	3	74.9	72.3	13.6	44.626	0	323.31	58580000000	28227000000	30354000000	1.52843	0.108084	5.68066	0.0473801	0.030242	0.146955	F5H4R6;P55209-2;P55209;F8VY35;F8W0J6;H0YIV4;F8VUX1;H0YH88;H0YHC3;F8W020;F8VXI6;F8VVB5;B7Z4K9;Q9ULW6-2;Q9ULW6	F5H4R6;P55209-2;P55209;F8VY35;F8W0J6;H0YIV4;F8VUX1;H0YH88;H0YHC3;F8W020;F8VXI6	Nucleosome assembly protein 1-like 1	NAP1L1	1.0778	0.0296188	1.02118	0.896644
1.93706	2.0719	1.98238	2.05778	2.03055	2.00712	2.07659	1.89601				+		DKO+D_CTL	17	17	17	62.9	62.9	62.9	43.955	0	244.82	6545500000	3233900000	3311600000	1.32439	0.105121	4.42916	0.634669	-0.10201	-1.69631	Q9H488;Q9H488-2	Q9H488	GDP-fucose protein O-fucosyltransferase 1	POFUT1	1.07558	0.0473814	0.931734	0.231916
1.18283	1.29087	1.17947	1.27683	1.24853	1.41929	1.20823	1.35576				+		DKO+D_CTL	10	10	9	58.2	58.2	53.6	28.338	0	180.25	3846600000	1810900000	2035700000	2.3097	0.102701	14.2314	1.28747	0.15915	4.23065	Q9NVZ3;Q9NVZ3-2;Q9NVZ3-4;F6SKB8;Q9NVZ3-3;D6RB24;D6RAN6;H0Y970;F5H2U7	Q9NVZ3;Q9NVZ3-2;Q9NVZ3-4;F6SKB8;Q9NVZ3-3;D6RB24	Adaptin ear-binding coat-associated protein 2	NECAP2	1.07378	0.00490117	1.11663	0.0515859
4.39446	4.4755	4.39255	4.51385	4.50783	4.52615	4.69156	4.6242				+		DKO+D_CTL	25	25	25	94.4	94.4	94.4	33.824	0	323.31	37222000000	18159000000	19063000000	1.4662	0.101163	5.26911	0.0779175	-0.024518	-0.235466	P19623;K7ESL0;K7EKM4;K7EQ47;K7EL89	P19623	Spermidine synthase	SRM	1.07264	0.0341824	0.983149	0.835762
3.83174	3.92511	3.80089	3.90719	3.79786	3.95661	3.85078	3.94124				+	+	CA_WT;DKO+D_CTL	29	29	28	75.6	75.6	73.3	44.23	0	323.31	24753000000	11692000000	13061000000	1.51596	0.0998325	5.59591	1.34127	0.124599	4.52251	Q13561;Q13561-3;Q13561-2;F8W1I6;H0YI98;F8VW18;F8VX93;F8VRV7;H0YHL1	Q13561;Q13561-3;Q13561-2;F8W1I6;H0YI98;F8VW18	Dynactin subunit 2	DCTN2	1.07165	0.0304818	1.09021	0.0455758
3.60694	3.6946	3.6166	3.72853	3.13371	3.19939	3.54264	3.62187				+		DKO+D_CTL	26	26	26	65.1	65.1	65.1	26.694	0	165.41	19331000000	9217100000	10113000000	1.5249	0.0997953	5.65655	0.0818077	0.0724583	0.246468	C9JRZ6;Q9NX63;F8WAR4;F8WD73	C9JRZ6;Q9NX63;F8WAR4	MICOS complex subunit MIC19	CHCHD3	1.07162	0.0298606	1.05151	0.828309
6.63555	6.72613	6.60759	6.71211	6.38026	6.38885	6.37049	6.34337				+		DKO+D_CTL	64	64	59	81.5	81.5	80.3	54.231	0	323.31	160580000000	77593000000	82989000000	1.60629	0.0975494	6.23682	0.137338	-0.00926495	-0.398324	Q15233;Q15233-2;H7C367;C9JYS8;C9IZL7;C9J4X2;C9JJ13;A0A0U1RQF9	Q15233;Q15233-2;H7C367;C9JYS8	Non-POU domain-containing octamer-binding protein	NONO	1.06995	0.0247576	0.993599	0.728891
5.29141	5.40647	5.28351	5.3634	5.61538	5.75902	5.02959	5.26031				+		DKO+D_CTL	38	38	38	89.6	89.6	89.6	38.274	0	323.31	70575000000	32835000000	37739000000	1.32855	0.0974751	4.45199	0.170926	0.187177	0.486599	O95433;O95433-2;G3V438;H0YJG7;H0YJU2;G3V3W9;H0YJ63	O95433;O95433-2;G3V438;H0YJG7	Activator of 90 kDa heat shock protein ATPase homolog 1	AHSA1	1.0699	0.0469303	1.13853	0.674643
2.42377	2.53149	2.40637	2.49287	2.73	2.89735	2.45016	2.5431				+		DKO+D_CTL	29	19	16	71.9	59.6	52.5	49.183	0	312.32	10088000000	4726700000	5361000000	1.35255	0.0971136	4.58591	0.205879	0.130144	0.576569	B4E0Y9;Q9P289;Q8NBY1;Q9P289-2;Q9P289-3	B4E0Y9;Q9P289;Q8NBY1;Q9P289-2;Q9P289-3	Serine/threonine-protein kinase 26	STK26	1.06963	0.0444066	1.0944	0.622474
2.96151	3.05347	2.98447	3.08056	2.8704	2.90936	2.86886	2.89218				+		DKO+D_CTL	17	17	17	46.4	46.4	46.4	51.853	0	323.31	12851000000	6180600000	6670100000	1.47018	0.0940208	5.29462	1.16197	0.0311422	3.61079	P53634;H0YCY8;P53634-2;P53634-3	P53634	Dipeptidyl peptidase 1;Dipeptidyl peptidase 1 exclusion domain chain;Dipeptidyl peptidase 1 heavy chain;Dipeptidyl peptidase 1 light chain	CTSC	1.06734	0.0338703	1.02182	0.0688706
6.92574	7.03457	6.96053	7.03612	6.96516	7.02833	7.00378	7.01468				+		DKO+D_CTL	96	96	96	66.9	66.9	66.9	140.96	0	323.31	214300000000	103170000000	111130000000	1.47019	0.092207	5.29467	0.673091	0.0370321	1.80835	Q08211;Q08211-2;REV__H0YA90;REV__Q7Z6J0-3	Q08211	ATP-dependent RNA helicase A	DHX9	1.066	0.0338697	1.026	0.21228
0.090229	0.199997	0.120977	0.191301	-0.223642	-0.00580406	0.304119	0.229757				+		DKO+D_CTL	8	8	8	30.9	30.9	30.9	32.447	0	40.097	1712900000	826210000	886700000	1.52187	0.0900459	5.63592	0.0824406	0.0717382	0.248253	Q9H1Y0;L7UQJ2;A0A1B0GV54;A0A1B0GUS1;Q9H1Y0-2;Q7Z3H3	Q9H1Y0;L7UQJ2	Autophagy protein 5	ATG5	1.0644	0.0300698	1.05098	0.827103
6.67589	6.76484	6.676	6.76648	6.58997	6.69093	6.62562	6.75884				+		DKO+D_CTL	110	110	104	91.2	91.2	88.2	94.33	0	323.31	170220000000	80820000000	89404000000	4.07509	0.089716	109.023	1.03329	0.117085	3.05302	P34932;A0A087WYC1;A0A087WTS8;P34932-2	P34932;A0A087WYC1;A0A087WTS8	Heat shock 70 kDa protein 4	HSPA4	1.06416	8.41224e-05	1.08454	0.0926216
-0.170567	-0.111935	-0.196726	-0.0835285	-0.144321	0.131397	-0.172028	-0.204254				+		DKO+D_CTL	10	10	10	48.8	48.8	48.8	24.145	0	133.96	1542800000	723750000	819040000	1.32812	0.0859146	4.44966	0.263753	0.121746	0.722973	P35625	P35625	Metalloproteinase inhibitor 3	TIMP3	1.06136	0.0469761	1.08805	0.544813
4.8286	4.89866	4.8298	4.92569	4.8539	4.68127	4.61381	4.63999				+		DKO+D_CTL	43	42	3	40.8	40.8	3.4	105.95	0	323.31	46839000000	23024000000	23815000000	1.59236	0.0829773	6.13375	0.215519	-0.0732222	-0.601133	Q9NYF8-2;Q9NYF8;Q9NYF8-4;H0YF14	Q9NYF8-2;Q9NYF8;Q9NYF8-4	Bcl-2-associated transcription factor 1	BCLAF1	1.0592	0.0255647	0.950513	0.608809
7.37406	7.46148	7.39	7.4542	7.39027	7.38452	7.38606	7.37228				+		DKO+D_CTL	124	124	123	81.1	81.1	80.6	157.9	0	323.31	281330000000	136970000000	144360000000	1.88335	0.0758095	8.65725	0.567942	-0.00976276	-1.50863	P42704;A0A0C4DG06;B8ZZ38;C9JCA9;H7C3W8	P42704	Leucine-rich PPR motif-containing protein, mitochondrial	LRPPRC	1.05395	0.0130814	0.993256	0.270432
8.98814	9.07245	9.01767	9.07021	8.75532	8.88021	8.88036	8.99939				+		DKO+D_CTL	42	42	2	78.2	78.2	3.6	49.83	0	323.31	831910000000	395720000000	436190000000	1.35872	0.0684261	4.62087	0.532518	0.121963	1.41213	P68371	P68371	Tubulin beta-4B chain	TUBB4B	1.04857	0.0437804	1.08821	0.293415
3.92396	4.00067	3.93106	3.98017	3.90525	4.06389	3.95598	4.0267				+		DKO+D_CTL	89	89	88	64	64	64	156.27	0	323.31	25968000000	12390000000	13578000000	1.54569	0.0629025	5.79987	1.16952	0.114676	3.64586	Q86UP2;Q86UP2-2;Q86UP2-4;Q86UP2-3;G3V4Y7;B7Z6P3;H0YJZ8;G3V5G2;G3V5P0;H0YJP2;H0YJV5;G3V475;G3V4L8	Q86UP2;Q86UP2-2;Q86UP2-4;Q86UP2-3	Kinectin	KTN1	1.04457	0.0284647	1.08273	0.067683
5.3246	5.40076	5.33995	5.38608	5.30579	5.35736	5.12618	5.15305				+		DKO+D_CTL	81	81	0	81.7	81.7	0	83.677	0	323.31	65593000000	31603000000	33990000000	1.53948	0.061142	5.75669	0.0967979	0.0392218	0.288365	Q16891;B9A067;Q16891-3;D6RAW4	Q16891;B9A067;Q16891-3	MICOS complex subunit MIC60	IMMT	1.04329	0.0288749	1.02756	0.800206
6.54725	6.59841	6.55362	6.62356	6.3342	6.43484	6.3062	6.37999				+		DKO+D_CTL	29	29	29	84.9	84.9	84.9	17.718	0	219.8	149260000000	71413000000	77849000000	1.36708	0.0605469	4.66865	0.977537	0.0872145	2.83261	P62269;J3JS69;A0A0G2JQH2;Q5GGW2	P62269	40S ribosomal protein S18	RPS18	1.04286	0.0429455	1.06232	0.105308
2.24643	2.30362	2.23574	2.29673	2.38456	2.35173	2.60313	2.42142				+		DKO+D_CTL	34	33	33	82.5	82.5	82.5	59.663	0	323.31	10011000000	4953700000	5057100000	1.94408	0.0590868	9.29634	0.348328	-0.107274	-0.935211	C9IYN3;D6W592;Q8WVV9-4;Q8WVV9;B7WPG3;Q8WVV9-5;Q8WVV9-3;Q8WVV9-2;H7BXH8;H7C464;C9JJZ7	C9IYN3;D6W592;Q8WVV9-4;Q8WVV9;B7WPG3;Q8WVV9-5	Heterogeneous nuclear ribonucleoprotein L-like	HNRNPLL;HNRPLL	1.04181	0.0113741	0.92834	0.448406
5.64913	5.71474	5.65678	5.69964	5.36889	5.36039	5.66895	5.65561				+		DKO+D_CTL	16	16	16	65.1	65.1	65.1	19.595	0	198.33	81664000000	39845000000	41819000000	1.62908	0.0542336	6.40889	0.0162223	-0.0109205	-0.0518859	P13693;J3KPG2;Q5W0H4;A0A0B4J2C3;P13693-2;E9PJF7;H0YCX0;Q56UQ5;Q9HAU6	P13693;J3KPG2;Q5W0H4;A0A0B4J2C3;P13693-2;E9PJF7	Translationally-controlled tumor protein	TPT1	1.03831	0.0234918	0.992459	0.963336
4.3851	4.4291	4.37803	4.43037	4.40296	4.4802	4.329	4.34222				+		DKO+D_CTL	18	18	18	97.4	97.4	97.4	25.734	0	323.31	36800000000	17621000000	19179000000	2.25909	0.048171	13.4197	0.206372	0.0452309	0.577829	Q15102;M0R1K3;M0R389;M0QZT2;M0QXS6;M0R323	Q15102;M0R1K3;M0R389;M0QZT2	Platelet-activating factor acetylhydrolase IB subunit gamma	PAFAH1B3	1.03395	0.00550697	1.03185	0.621767
4.97403	5.02471	4.96605	5.01061	4.49636	4.50071	4.60276	4.67002				+		DKO+D_CTL	20	20	2	82.5	82.5	8.7	22.168	0	323.31	45070000000	21883000000	23187000000	1.55674	0.047617	5.87735	0.122322	0.0358038	0.358099	P20290;H0Y9Y1	P20290	Transcription factor BTF3	BTF3	1.03356	0.0277499	1.02513	0.754533
2.77853	2.82784	2.79403	2.83636	2.82941	2.90357	2.80965	2.83507				+		DKO+D_CTL	28	28	19	62.7	62.7	52.4	48.897	0	99.456	12419000000	5703000000	6715800000	1.45223	0.0458221	5.18054	0.526871	0.0497932	1.39693	Q9UN37;I3L4J1	Q9UN37;I3L4J1	Vacuolar protein sorting-associated protein 4A	VPS4A	1.03227	0.0352995	1.03512	0.297255
-1.38003	-1.40398	-1.3679	-1.40809	-1.39716	-1.28918	-1.2797	-1.21201				+		DKO+D_CTL	8	8	8	36.1	36.1	36.1	36.346	0	66.987	622570000	304140000	318430000	1.42432	-0.0320702	-5.00752	0.471382	0.0878334	1.24989	Q9H425;Q9H425-3;Q9H425-2;E5RFY9;E5RI90	Q9H425;Q9H425-3;Q9H425-2;E5RFY9	Uncharacterized protein C1orf198	C1orf198	0.978016	0.0376426	1.06277	0.337768
1.64269	1.60445	1.63691	1.5876	1.55733	1.59128	1.75682	1.57754				+		DKO+D_CTL	29	29	29	55.6	55.6	55.6	63.922	0	237.12	4857500000	2451500000	2406000000	1.40933	-0.0437794	-4.91675	0.265243	-0.0726595	-0.726719	Q14534;E7EVQ6;H0YBN7;E5RJH9	Q14534;E7EVQ6	Squalene monooxygenase	SQLE	0.97011	0.0389643	0.950884	0.542946
4.02043	3.93929	4.0059	3.94013	3.98859	4.05652	4.07353	4.11135				+		DKO+D_CTL	40	39	39	85.7	83.8	83.8	40.763	0	323.31	27119000000	13321000000	13798000000	2.01419	-0.073451	-10.0907	0.392105	0.0528679	1.04583	Q08752;H0Y8J0	Q08752	Peptidyl-prolyl cis-trans isomerase D	PPID	0.950362	0.0096786	1.03732	0.405411
3.63662	3.55856	3.64935	3.57333	3.52891	3.42378	3.51457	3.43534				+	+	CA_WT;DKO+D_CTL	40	40	4	88.9	88.9	11.3	53.974	0	323.31	19623000000	9940400000	9682300000	1.80572	-0.0770407	-7.90166	2.00699	-0.0921774	-10.0063	Q9NUU7;I3L0H8;I3L352;Q9NUU7-2;H3BTB3;J3QRH0;H3BSL8;H3BP36;H3BP50;H0YD26;A0A1B0GV69;E9PR46;J3QL17;Q9UHL0-2;Q9UHL0	Q9NUU7;I3L0H8;I3L352;Q9NUU7-2	ATP-dependent RNA helicase DDX19A	DDX19A	0.948	0.0156415	0.938106	0.00984026
3.37407	3.29277	3.35957	3.2814	3.36009	3.43915	3.5424	3.56238				+		DKO+D_CTL	30	30	30	75.4	75.4	75.4	56.195	0	323.31	17524000000	8658700000	8865400000	1.88304	-0.0797348	-8.65413	0.156938	0.0495214	0.450092	Q16401;Q16401-2;Q4VXH0;F2Z3J2	Q16401;Q16401-2	26S proteasome non-ATPase regulatory subunit 5	PSMD5	0.946232	0.0130906	1.03492	0.696726
-1.09706	-1.16874	-1.09542	-1.18661	-0.646654	-0.581407	-1.43804	-1.40383				+		DKO+D_CTL	10	10	10	24.3	24.3	24.3	104.37	0	71.509	773820000	381620000	392200000	1.92376	-0.0814333	-9.07758	0.0275654	0.0497274	0.0871382	Q92636;Q92636-2	Q92636;Q92636-2	Protein FAN	NSMAF	0.945118	0.011919	1.03507	0.938501
0.60819	0.532474	0.612448	0.516771	0.204454	0.0748329	0.478374	0.281858				+		DKO+D_CTL	23	23	23	30.9	30.9	30.9	118.01	0	145.45	2196000000	1085800000	1110200000	2.05103	-0.0856962	-10.5342	0.354147	-0.163069	-0.949859	Q68E01-2;Q68E01;Q68E01-3;Q68E01-4;A0A096LNW8	Q68E01-2;Q68E01;Q68E01-3	Integrator complex subunit 3	INTS3	0.94233	0.00889143	0.893123	0.442438
1.49921	1.4259	1.51372	1.40929	1.58907	1.55252	1.49959	1.34959				+		DKO+D_CTL	22	22	22	39.3	39.3	39.3	65.971	0	151.71	4612300000	2338000000	2274300000	1.82243	-0.0888691	-8.05874	0.310873	-0.0932798	-0.841171	Q13416;B8ZZ80;C9JK08	Q13416	Origin recognition complex subunit 2	ORC2	0.94026	0.0150513	0.937389	0.488796
7.14591	7.06689	7.16704	7.0671	7.22554	7.14921	7.09061	7.08718				+		DKO+D_CTL	53	53	34	91.9	91.9	65.7	64.132	0	323.31	234400000000	118220000000	116180000000	1.86459	-0.0894814	-8.46855	0.190463	-0.0398798	-0.537083	P14866;M0QXS5;P14866-2;M0R1W6;B4DVF8;M0QYL7;M0R076	P14866;M0QXS5;P14866-2	Heterogeneous nuclear ribonucleoprotein L	HNRNPL	0.939861	0.0136588	0.972736	0.644966
9.24466	9.16343	9.24545	9.13767	9.0278	9.10832	9.09261	9.14486				+		DKO+D_CTL	204	204	204	78.5	78.5	78.5	273.42	0	323.31	933850000000	460120000000	473740000000	1.74238	-0.0945053	-7.33219	0.665001	0.0663862	1.7845	P49327;A0A0U1RQF0;A0A0U1RRG3;A0A1B0GTR5;J3KTF0	P49327;A0A0U1RQF0	Fatty acid synthase;[Acyl-carrier-protein] S-acetyltransferase;[Acyl-carrier-protein] S-malonyltransferase;3-oxoacyl-[acyl-carrier-protein] synthase;3-oxoacyl-[acyl-carrier-protein] reductase;3-hydroxyacyl-[acyl-carrier-protein] dehydratase;Enoyl-[acyl-carrier-protein] reductase;Oleoyl-[acyl-carrier-protein] hydrolase	FASN	0.936593	0.0180974	1.04709	0.216272
0.586178	0.508457	0.618185	0.504292	0.820633	0.751923	0.738106	0.573204				+		DKO+D_CTL	23	20	20	37.1	34.4	34.4	92.065	0	155.72	2560200000	1310300000	1249900000	1.56509	-0.0958071	-5.93653	0.4471	-0.116806	-1.18673	A0A0G2JK44;P25440;P25440-2;H0Y6K2;A0A140T9E9;P25440-3;P25440-4;A0A140T9V2;A0A0G2JHL0;U3KQA6;A0A140T9F7;A0A0G2JHN8;A0A140T9I1;E9PIQ3;H0Y799;A0A140T9X8;E9PKQ9;H0YDJ7;U3KPW0	A0A0G2JK44;P25440;P25440-2;H0Y6K2;A0A140T9E9;P25440-3;P25440-4;A0A140T9V2;A0A0G2JHL0;U3KQA6;A0A140T9F7	Bromodomain-containing protein 2	BRD2	0.935749	0.0272217	0.922227	0.357191
3.26102	3.17978	3.2871	3.17432	3.36912	3.31169	3.27859	3.17852				+		DKO+D_CTL	38	38	38	70.8	70.8	70.8	72.748	0	323.31	15720000000	7965900000	7753800000	1.73645	-0.0970106	-7.28086	0.365321	-0.0787506	-0.978029	Q9BTE3-2;Q9BTE3;Q9BTE3-3	Q9BTE3-2;Q9BTE3;Q9BTE3-3	Mini-chromosome maintenance complex-binding protein	MCMBP	0.934968	0.0183465	0.946877	0.4312
2.95362	2.87839	2.98248	2.85619	2.71461	2.66842	2.67355	2.60402				+		DKO+D_CTL	41	40	38	79.9	79.9	76.8	61.161	0	323.31	11600000000	5873900000	5725900000	1.50671	-0.10076	-5.53382	0.570349	-0.0578651	-1.51526	Q9NZN4;Q9NZN4-2	Q9NZN4;Q9NZN4-2	EH domain-containing protein 2	EHD2	0.932542	0.0311379	0.960685	0.268937
0.528883	0.450813	0.541077	0.413364	0.203218	0.392815	-0.0672111	-0.0785961				+		DKO+D_CTL	14	14	14	52.8	52.8	52.8	36.916	0	98.958	2031600000	1002200000	1029400000	1.45927	-0.102891	-5.225	0.11119	0.0891056	0.327913	Q15633-2;Q15633;F8VZ57;F8VSA1;H3BV98;F8VYK3;F8VYK6;F8VZZ7;F8VP94;F8VTT7;F8VW32	Q15633-2;Q15633;F8VZ57;F8VSA1	RISC-loading complex subunit TARBP2	TARBP2	0.931165	0.0347321	1.06371	0.774123
-1.77238	-1.87606	-1.74795	-1.8511	-1.68702	-1.70784	-1.84513	-2.1323				+		DKO+D_CTL	12	12	12	20.4	20.4	20.4	89.384	0	37.468	944050000	401700000	542350000	1.56306	-0.103412	-5.92212	0.24666	-0.153996	-0.679955	P16383;P16383-2;P16383-3;P16383-4;C9JII4;H7C335	P16383;P16383-2	GC-rich sequence DNA-binding factor 2	GCFC2	0.930829	0.0273489	0.898758	0.566683
5.18854	5.08103	5.15578	5.04263	5.02209	4.94455	5.15808	5.1469				+		DKO+D_CTL	19	19	18	79.6	79.6	79.6	15.763	0	276.85	59297000000	29728000000	29570000000	1.31392	-0.110334	-4.37208	0.124475	-0.0443602	-0.363901	A0A0B4J1Z1;C9JAB2;Q16629-3;Q16629-2;Q16629-4;Q16629;F8WEA1	A0A0B4J1Z1;C9JAB2;Q16629-3;Q16629-2;Q16629-4;Q16629	Serine/arginine-rich splicing factor 7	SRSF7	0.926373	0.0485375	0.96972	0.750801
8.71343	8.58663	8.67995	8.58323	8.5693	8.45594	8.59388	8.45249				+	+	CA_WT;DKO+D_CTL	88	88	77	95.7	95.7	88.8	53.651	0	323.31	661240000000	337160000000	324080000000	1.65889	-0.111761	-6.6406	2.02875	-0.127376	-10.2639	P08670;B0YJC4;B0YJC5;A0A1B0GUA0;A0A1B0GTT5;Q5JVS8;A0A1B0GVG8;F8W835;E7EMV2;E7ESP9;P14136-3;P14136;P14136-2;P07197-2;P07197;U3KPR1;B4DIR1;K7ELP4;K7EKH6;K7EJU1;K7EKH9;CON__sp|Q8N1N4-2|K2C78_HUMAN;CON__sp|P15241|K2M2_SHEEP;CON__sp|P25691|K2M3_SHEEP;CON__sp|Q8N1N4|K2C78_HUMAN;Q8N1N4-2;Q8N1N4;P12036-2;P12036	P08670;B0YJC4	Vimentin	VIM	0.925458	0.0219337	0.915495	0.00935939
3.61271	3.51823	3.64909	3.5072	3.84973	3.88556	3.6825	3.73594				+		DKO+D_CTL	28	28	28	60.8	60.8	60.8	33.428	0	323.31	20979000000	10412000000	10567000000	1.6037	-0.11818	-6.21756	0.137135	0.0446301	0.397786	P53004;C9J1E1	P53004	Biliverdin reductase A	BLVRA	0.921349	0.0249055	1.03142	0.72923
4.44501	4.3262	4.46923	4.35086	4.22689	4.21533	4.32029	4.30114				+		DKO+D_CTL	93	93	93	64	64	64	147.18	0	323.31	33026000000	16611000000	16415000000	1.68634	-0.11859	-6.86091	0.0802628	-0.0153532	-0.242105	Q9NTJ3;E9PD53;Q9NTJ3-2;C9JR83;C9J9E4;C9J578;C9JVD8;C9JWF0;C9IYK2;C9JJ64	Q9NTJ3;E9PD53;Q9NTJ3-2	Structural maintenance of chromosomes protein 4;Structural maintenance of chromosomes protein	SMC4	0.921087	0.0205902	0.989414	0.831261
2.65245	2.54396	2.63361	2.4925	2.74271	2.69195	2.9024	2.88464				+		DKO+D_CTL	52	52	52	57.3	57.3	57.3	114.33	0	323.31	10732000000	5408500000	5323500000	1.3469	-0.124795	-4.55404	0.0915561	-0.0342607	-0.273801	Q9BPX3;D6RA93;H0Y9Z8	Q9BPX3	Condensin complex subunit 3	NCAPG	0.917134	0.0449887	0.976532	0.809923
2.11717	1.98464	2.13148	2.01415	2.41204	2.33639	2.45386	2.29269				+		DKO+D_CTL	39	39	39	48.5	48.5	48.5	113.79	0	321.57	7909300000	4052600000	3856700000	1.77491	-0.124932	-7.61961	1.22558	-0.118404	-3.91482	Q9NSE4	Q9NSE4	Isoleucine--tRNA ligase, mitochondrial	IARS2	0.917047	0.0167914	0.921206	0.0594866
NaN	-4.54305	NaN	NaN	NaN	NaN	NaN	NaN	+						1	1	1	0.4	0.4	0.4	193.49	1	-2	22226000	6129400	16097000	0	NaN	0	-4.34294e-08	0	0	A0A0A0MSP7;Q5JV73	A0A0A0MSP7;Q5JV73	FERM and PDZ domain-containing protein 3	FRMPD3
0.213158	0.0650616	0.173973	0.0676632	-0.0596695	0.067482	-0.306835	-0.391128				+		DKO+D_CTL	8	8	8	20.6	20.6	20.6	52.417	0	24.631	1602500000	800760000	801770000	1.63811	-0.127203	-6.47824	0.0259824	0.0214291	0.0822653	Q92733;H0YE12;H0Y679	Q92733;H0YE12;H0Y679	Proline-rich protein PRCC	PRCC	0.915605	0.0230087	1.01496	0.941928
2.62115	2.5236	2.64704	2.48514	2.71845	2.59991	2.85619	2.68375				+		DKO+D_CTL	35	35	35	55.4	55.4	55.4	73.584	0	323.31	10082000000	5207700000	4874200000	1.51599	-0.12972	-5.5961	0.671802	-0.145492	-1.80454	Q15397;S4R3K8	Q15397	Pumilio domain-containing protein KIAA0020	KIAA0020	0.914009	0.0304798	0.904071	0.212911
4.22209	4.06755	4.17098	4.06102	4.23834	4.12769	4.42791	4.12867				+		DKO+D_CTL	43	43	42	54.2	54.2	52.8	88.367	0	301.43	31136000000	16175000000	14961000000	1.44479	-0.132248	-5.1339	0.787507	-0.204949	-2.16219	P50416;P50416-2;H3BP22;H3BUV7;H3BMD2;H3BUJ0	P50416;P50416-2	Carnitine O-palmitoyltransferase 1, liver isoform	CPT1A	0.912409	0.0359094	0.867569	0.163115
4.44653	4.3257	4.42066	4.27623	4.04875	4.04014	4.32039	4.25504				+		DKO+D_CTL	62	62	60	75.2	75.2	74	93.307	0	323.31	31690000000	15977000000	15713000000	1.38145	-0.132628	-4.75175	0.0702159	-0.0369778	-0.213513	P45974-2;P45974;F5H571	P45974-2;P45974	Ubiquitin carboxyl-terminal hydrolase 5	USP5	0.912168	0.0415481	0.974695	0.850715
-0.846962	-0.993424	-0.821228	-0.942823	-0.216713	-0.387724	-0.033659	-0.373987	+			+		DKO+D_CTL	20	4	4	17.2	4.1	4.1	117.38	1	-2	1108700000	589150000	519520000	1.37633	-0.134028	-4.72197	0.965232	-0.25567	-2.78555	Q12840;J3KNA1	Q12840;J3KNA1	Kinesin heavy chain isoform 5A;Kinesin-like protein	KIF5A	0.911283	0.042041	0.837598	0.108335
7.02346	6.8937	7.00491	6.86567	6.92214	7.00531	6.97387	7.02958				+		DKO+D_CTL	49	49	49	87	87	87	53.165	0	323.31	207500000000	102280000000	105230000000	1.81651	-0.134501	-8.00274	0.867599	0.0694399	2.43076	P23381;P23381-2;G3V3H8;G3V3Y5;G3V277;G3V423;G3V3P2;G3V227;G3V5U1;G3V456;G3V2Y7;G3V3X0;H0YJP3;G3V3S7;G3V5W1;G3V4C7;G3V4N8;G3V2F2;G3V3R3;G3V4S4;G3V313;G3V339;G3V2C0;G3V5H5;P78534;G3V4A3;G3V4Q0;G3V4N0	P23381;P23381-2;G3V3H8;G3V3Y5	Tryptophan--tRNA ligase, cytoplasmic;T1-TrpRS;T2-TrpRS	WARS	0.910985	0.0152578	1.04931	0.135644
2.37363	2.22492	2.38965	2.2607	2.63857	2.53362	2.44299	2.47822				+		DKO+D_CTL	43	43	18	62.9	62.9	31.2	79.817	0	323.31	8852300000	4483600000	4368800000	1.71311	-0.138823	-7.08232	0.116719	-0.0348568	-0.342946	Q96T51;Q96T51-2;H0YAC8;Q96T51-3;J3KPP6;H0Y9Y8	Q96T51;Q96T51-2	RUN and FYVE domain-containing protein 1	RUFY1	0.90826	0.0193594	0.976129	0.764331
2.0769	1.93146	2.04925	1.91264	2.03672	1.92814	2.12449	1.97621				+		DKO+D_CTL	35	35	35	40.5	40.5	40.5	98.795	0	252.29	6470700000	3340500000	3130200000	1.86089	-0.141022	-8.43181	0.906122	-0.128429	-2.56693	Q9H501;A0A087WX71	Q9H501	ESF1 homolog	ESF1	0.906877	0.0137756	0.914827	0.12413
-1.08686	-1.187	-1.02788	-1.21252	-0.751718	-0.66284	-1.43736	-1.56421				+		DKO+D_CTL	21	21	10	16	16	8.2	251.11	0	51.928	764010000	382040000	381980000	1.32479	-0.142393	-4.43132	0.010417	-0.0189848	-0.0335271	Q5VUA4	Q5VUA4	Zinc finger protein 318	ZNF318	0.906015	0.0473384	0.986927	0.976299
0.378908	0.263138	0.388174	0.218943	0.6092	0.866621	0.86586	0.7966				+		DKO+D_CTL	18	17	17	21.8	20.9	20.9	93.673	0	110.03	2505600000	1233800000	1271800000	1.61625	-0.142501	-6.31148	0.257507	0.0940809	0.707268	Q8TCJ2	Q8TCJ2	Dolichyl-diphosphooligosaccharide--protein glycosyltransferase subunit STT3B	STT3B	0.905947	0.0241963	1.06739	0.552705
5.85394	5.7346	5.89328	5.72471	5.97383	5.99905	5.98956	5.97914				+		DKO+D_CTL	90	90	3	82.6	82.6	2.3	106.81	0	323.31	97176000000	48754000000	48422000000	1.71477	-0.143953	-7.09629	0.208554	0.00740147	0.583396	P49588;H3BPK7	P49588	Alanine--tRNA ligase, cytoplasmic	AARS	0.905036	0.0192855	1.00514	0.618651
-0.0622063	-0.242334	-0.0987358	-0.207941	-0.0995712	-0.204563	0.363453	0.124613				+		DKO+D_CTL	36	36	36	25	25	25	254.41	0	248.32	1545600000	808910000	736730000	1.54093	-0.144667	-5.76674	0.217127	-0.171916	-0.605222	O75165;H0Y8Q2;H0YA63	O75165	DnaJ homolog subfamily C member 13	DNAJC13	0.904588	0.0287786	0.887663	0.606559
0.328012	0.154329	0.332964	0.214397	0.557239	0.410671	0.380932	0.325106				+		DKO+D_CTL	8	8	8	79	79	79	14.804	0	59.186	2095900000	1081700000	1014300000	1.39796	-0.146125	-4.84886	0.386957	-0.101197	-1.03276	Q14657	Q14657	EKC/KEOPS complex subunit LAGE3	LAGE3	0.903675	0.0399981	0.932259	0.410245
2.54285	2.40994	2.56408	2.39442	2.69568	2.69102	2.79251	2.76535				+		DKO+D_CTL	27	27	27	56.5	56.5	56.5	50.646	0	323.31	9813200000	4965100000	4848100000	2.12668	-0.151289	-11.5053	0.0868487	-0.0159092	-0.260643	Q9H0S4;Q9H0S4-2;F5H1N9	Q9H0S4;Q9H0S4-2	Probable ATP-dependent RNA helicase DDX47	DDX47	0.900446	0.00746993	0.989033	0.81875
2.80224	2.64943	2.77392	2.62018	2.7947	2.69894	2.76124	2.61283				+		DKO+D_CTL	55	55	55	58.1	58.1	58.1	137.53	0	323.31	10775000000	5560100000	5215200000	1.76485	-0.153273	-7.52962	0.927045	-0.122084	-2.64293	Q92610;H0YM74;Q9HCE3	Q92610;H0YM74	Zinc finger protein 592	ZNF592	0.899208	0.0171848	0.91886	0.118292
2.89447	2.74404	2.85935	2.68526	3.17174	3.199	2.95567	2.99099				+		DKO+D_CTL	31	31	29	51.5	51.5	47.5	59.069	0	278.11	12965000000	6468200000	6496600000	1.37938	-0.162261	-4.73972	0.068532	0.0312939	0.208682	Q13596;Q13596-2;Q13596-3;H0YK42;H0YK43;H0YKT3;J3KPH4;H0YKD5;H0YKL5;H0YK58	Q13596;Q13596-2;Q13596-3;H0YK42	Sorting nexin-1	SNX1	0.893623	0.0417462	1.02193	0.85402
3.82854	3.65624	3.77973	3.62218	3.60096	3.53315	3.93002	3.89935				+		DKO+D_CTL	26	7	0	78.5	25.5	0	35.904	0	323.31	21749000000	11125000000	10624000000	1.50805	-0.164926	-5.5428	0.0655227	-0.0492373	-0.20002	M0QYT0	M0QYT0			0.891975	0.0310417	0.966447	0.859958
5.85408	5.72601	5.87475	5.67246	5.72898	5.57749	5.57371	5.45882				+		DKO+D_CTL	35	35	33	79.2	79.2	73.1	45.199	0	323.31	86583000000	44608000000	41975000000	1.53931	-0.165182	-5.75551	0.514248	-0.133187	-1.36311	P24752;H0YEL7;P24752-2;E9PRQ6	P24752	Acetyl-CoA acetyltransferase, mitochondrial	ACAT1	0.891816	0.0288863	0.911815	0.306022
1.11089	0.949894	1.09687	0.914324	0.961702	1.14327	1.17431	1.20344				+		DKO+D_CTL	6	6	6	78.3	78.3	78.3	11.776	0	252.71	3525800000	1740400000	1785500000	1.91507	-0.171776	-8.98555	0.355613	0.10535	0.953551	P35754	P35754	Glutaredoxin-1	GLRX	0.887749	0.01216	1.07575	0.440948
-2.34915	-2.50142	-2.36561	-2.55888	-2.65266	-3.58481	-3.20505	-3.33849				+		DKO+D_CTL	8	8	8	39	39	39	34.645	0	23.545	237200000	129750000	107450000	1.54304	-0.172772	-5.78138	0.657271	-0.532796	-1.76184	P13051;P13051-2;F5GYA2;Q68DM5	P13051;P13051-2;F5GYA2;Q68DM5	Uracil-DNA glycosylase	UNG;DKFZp781L1143	0.887136	0.0286393	0.691214	0.220155
3.45939	3.25912	3.42812	3.2694	3.80635	3.88184	3.59142	3.65216				+		DKO+D_CTL	38	38	38	70.7	70.7	70.7	62.168	0	323.31	19117000000	9471100000	9645600000	2.08071	-0.179491	-10.9053	0.150464	0.0681133	0.433078	P08243-2;P08243;P08243-3;F8WEJ5;C9J057;C9JT45;C9JM09;C9JLN6	P08243-2;P08243;P08243-3;F8WEJ5	Asparagine synthetase [glutamine-hydrolyzing]	ASNS	0.883014	0.00830404	1.04834	0.70719
-1.66774	-1.78985	-1.6055	-1.84653	-2.36728	-2.2216	-2.00346	-1.92873				+		DKO+D_CTL	9	7	7	49.8	42.7	42.7	23.132	0	150.86	411350000	206770000	204580000	1.30313	-0.181569	-4.31387	0.165283	0.110204	0.471911	O76080;Q5QPB1	O76080;Q5QPB1	AN1-type zinc finger protein 5	ZFAND5	0.881743	0.0497594	1.07938	0.683467
0.704056	0.510298	0.640431	0.467268	0.66935	0.539297	0.831116	0.785158				+		DKO+D_CTL	22	22	22	50.8	50.8	50.8	65.521	0	323.31	2578500000	1318700000	1259800000	1.38577	-0.18346	-4.777	0.214308	-0.0880051	-0.598052	O60508;Q5SRN1	O60508;Q5SRN1	Pre-mRNA-processing factor 17	CDC40	0.880588	0.0411366	0.940823	0.610509
2.79342	2.60642	2.83411	2.65288	2.71422	2.52547	2.67312	2.56501				+	+	CA_WT;DKO+D_CTL	40	40	39	61.1	61.1	59.9	73.776	0	323.31	10568000000	5516500000	5051200000	1.56871	-0.184116	-5.96238	1.4561	-0.148433	-5.20496	P23786;A0A1B0GVF3;A0A1B0GTB8;A0A1B0GWC0;A0A1B0GV75;A0A1B0GTM0;A0A1B0GUD9;A0A1B0GTL9;A0A1B0GUB8	P23786;A0A1B0GVF3;A0A1B0GTB8;A0A1B0GWC0;A0A1B0GV75	Carnitine O-palmitoyltransferase 2, mitochondrial	CPT2	0.880188	0.0269956	0.90223	0.0349862
3.74481	3.56143	3.781	3.596	3.8985	3.72787	3.83497	3.7802				+		DKO+D_CTL	56	56	56	76.1	76.1	76.1	75.872	0	323.31	22736000000	11771000000	10965000000	1.7458	-0.184191	-7.36188	0.952769	-0.112701	-2.73844	P08133;P08133-2;E5RK69;E7EMC6;E5RJF5;E5RK63;E5RI05;E5RFF0;E5RJR0;E5RIU8;H0YC77	P08133;P08133-2;E5RK69;E7EMC6	Annexin A6;Annexin	ANXA6	0.880143	0.0179557	0.924855	0.111489
0.688616	0.509758	0.756042	0.555979	0.581251	0.474029	0.694372	0.668354				+		DKO+D_CTL	23	23	23	75.9	75.9	75.9	51.289	0	224.9	2717800000	1379500000	1338300000	1.36124	-0.189461	-4.63525	0.212153	-0.0666199	-0.592567	P49005;A0A087WWF6;F8W8R3;C9JLE1;C9J8Z7;C9IZD2;C9JHC7;H7C1B3	P49005;A0A087WWF6;F8W8R3;C9JLE1;C9J8Z7	DNA polymerase delta subunit 2	POLD2	0.876933	0.0435268	0.954873	0.613545
3.06491	2.87902	3.07708	2.88376	2.91034	2.79822	3.20311	3.07107				+		DKO+D_CTL	52	52	52	53.8	53.8	53.8	141.15	0	323.31	12980000000	6753800000	6226000000	2.92642	-0.189608	-29.0284	0.219035	-0.122078	-0.610069	Q92797;A0A087WUE9;M0R3C7;Q92797-2;M0R1C2;M0R180;M0QXP5;M0R039;M0R033	Q92797;A0A087WUE9	Symplekin	SYMPK	0.876844	0.00118463	0.918863	0.6039
3.00498	2.86555	3.0817	2.83698	2.93371	2.69717	3.02902	2.85836				+		DKO+D_CTL	24	24	24	80.9	80.9	80.9	37.895	0	323.31	12197000000	6420900000	5776400000	1.37127	-0.192078	-4.69274	0.791303	-0.203595	-2.1745	P13995;P13995-2;B8ZZU9;B9A062	P13995;P13995-2;B8ZZU9;B9A062	Bifunctional methylenetetrahydrofolate dehydrogenase/cyclohydrolase, mitochondrial;NAD-dependent methylenetetrahydrofolate dehydrogenase;Methenyltetrahydrofolate cyclohydrolase	MTHFD2	0.875344	0.0425334	0.868384	0.161695
5.09956	4.90351	5.0617	4.87317	5.07406	4.8232	5.1145	4.91446				+	+	CA_WT;DKO+D_CTL	52	49	48	67.1	64	62.8	85.182	0	323.31	51837000000	27473000000	24364000000	1.80839	-0.192293	-7.92657	1.34028	-0.225451	-4.517	P08237;P08237-3;P08237-2;F8VNX2;F8VZQ1;F8VX13;F8VSL1;F8VW30;F8VP00;F8VZI0;F8W1J8;F8VSF7;F8VUB8;F8VYK8;F8VTQ3;H0YHB8;F8VVE3;F8VZ53;F8VSF5;H0YIS9	P08237;P08237-3;P08237-2	ATP-dependent 6-phosphofructokinase, muscle type	PFKM	0.875213	0.0155457	0.855327	0.0456796
1.91612	1.71161	1.92078	1.73503	1.7129	1.54214	1.88985	1.71669				+		DKO+D_CTL	12	12	12	46.2	46.2	46.2	36.908	0	189.41	5464500000	2866200000	2598300000	2.42903	-0.19513	-16.3417	0.521939	-0.171964	-1.38369	Q9BYD6;H0Y8N7	Q9BYD6;H0Y8N7	39S ribosomal protein L1, mitochondrial	MRPL1	0.873494	0.00372369	0.887634	0.30065
1.28895	1.0982	1.23759	1.03573	1.15847	1.10038	1.41843	1.29644				+		DKO+D_CTL	29	29	25	59.6	59.6	55.1	64.953	0	323.31	3718700000	1925500000	1793200000	1.399	-0.196306	-4.85502	0.196692	-0.0900402	-0.553072	Q9UNF1;Q5H909;Q9UNF1-2;Q5H907;B1AKE8	Q9UNF1;Q5H909;Q9UNF1-2;Q5H907	Melanoma-associated antigen D2	MAGED2	0.872782	0.0399026	0.939497	0.635781
4.52	4.35134	4.56954	4.34312	4.50624	4.41758	4.32245	4.26313				+		DKO+D_CTL	36	36	36	64	64	64	50.097	0	323.31	34964000000	17919000000	17045000000	1.80203	-0.197544	-7.86732	0.221548	-0.0739927	-0.616449	P30520;Q8N142;Q8N142-2;G3V5D8;G3V232;S4R2Z1;G3V2N1	P30520	Adenylosuccinate synthetase isozyme 2	ADSS	0.872034	0.0157752	0.950005	0.600416
NaN	NaN	-3.2439	NaN	-3.51805	-4.54271	-2.50731	-3.35157							31	2	0	49.6	4.8	0	54.223	0	7.5106	104440000	74184000	30252000	0	NaN	0	0.450814	-0.93446	-1.19635	A0A0A6YYJ8;Q96HJ9-2	A0A0A6YYJ8;Q96HJ9-2	UPF0562 protein C7orf55	LUC7L2;C7orf55
6.60132	6.43299	6.62542	6.39686	6.49853	6.42735	6.4909	6.40473				+	+	CA_WT;DKO+D_CTL	83	83	83	88.8	88.8	88.8	113.8	0	323.31	149290000000	76797000000	72489000000	1.92949	-0.198442	-9.13881	1.65252	-0.0786734	-6.59046	P22314-2;P22314;Q5JRR6;Q5JRR9;Q5JRS0;Q5JRS2;Q5JRS1;Q5JRS3	P22314-2;P22314	Ubiquitin-like modifier-activating enzyme 1	UBA1	0.871491	0.0117627	0.946928	0.0222576
5.4238	5.22538	5.3766	5.17576	5.41758	5.28069	5.35037	5.19712				+		DKO+D_CTL	19	16	16	73.3	69.3	69.3	24.763	0	323.31	63425000000	33094000000	30331000000	1.54997	-0.199631	-5.82976	0.943873	-0.14507	-2.70515	P24534;C9JZW3;F2Z2G2;F8WF65	P24534	Elongation factor 1-beta	EEF1B2	0.870773	0.0281857	0.904335	0.113796
4.06313	3.86592	4.08258	3.87209	4.22312	4.15933	4.26322	4.24818				+		DKO+D_CTL	100	100	100	65.1	65.1	65.1	204.29	0	323.31	28903000000	14645000000	14258000000	2.60296	-0.20385	-19.9832	0.297909	-0.0394115	-0.808672	Q5VYK3;J3KN16;R4GMY1;F6XAQ5;R4GMY3	Q5VYK3;J3KN16	Proteasome-associated protein ECM29 homolog	ECM29;KIAA0368	0.868231	0.00249484	0.973052	0.503606
-0.282482	-0.465929	-0.247202	-0.475496	-0.219496	-1.65575	-0.136978	0.0978432				+		DKO+D_CTL	4	2	2	46	14.3	14.3	7.4054	0.0001526	4.5171	1567900000	822300000	745640000	2.10847	-0.205871	-11.2638	0.248412	-0.600717	-0.684369	A0A0C4DGB9	A0A0C4DGB9		PPA2	0.867015	0.00778993	0.659426	0.564402
6.63221	6.42395	6.62331	6.41781	6.52208	6.54284	6.45792	6.39896				+		DKO+D_CTL	121	121	121	72.6	72.6	72.6	170.59	0	323.31	150530000000	76605000000	73929000000	3.16591	-0.206882	-38.259	0.0804027	-0.0191011	-0.242501	P07814;V9GYZ6;V9GZ76	P07814;V9GYZ6	Bifunctional glutamate/proline--tRNA ligase;Glutamate--tRNA ligase;Proline--tRNA ligase	EPRS	0.866407	0.000682478	0.986847	0.830993
2.96257	2.73735	3.00331	2.80987	3.28233	3.08068	3.30278	3.16565				+		DKO+D_CTL	34	34	25	65.5	65.5	56.3	74.175	0	278.74	13973000000	7293800000	6679400000	1.42857	-0.209333	-5.03353	1.21774	-0.16939	-3.87627	Q9UJS0;Q9UJS0-2;R4GN64	Q9UJS0;Q9UJS0-2	Calcium-binding mitochondrial carrier protein Aralar2	SLC25A13	0.864937	0.0372759	0.889219	0.0605699
2.20547	1.9868	2.13367	1.93208	2.67467	2.41645	2.60175	2.36997				+	+	CA_WT;DKO+D_CTL	17	17	17	74.2	74.2	74.2	32.236	0	120.86	8239200000	4377700000	3861400000	1.36476	-0.210133	-4.65534	1.52644	-0.245001	-5.66703	Q96CN7;D6RGE2	Q96CN7	Isochorismatase domain-containing protein 1	ISOC1	0.864458	0.0431758	0.843815	0.0297551
1.62776	1.37121	1.59153	1.42423	1.7387	1.86077	1.74477	1.55551				+		DKO+D_CTL	12	12	12	51.2	51.2	51.2	23.025	0	236.24	5365300000	2714900000	2650300000	1.6538	-0.211921	-6.60049	0.0725073	-0.0335951	-0.220069	Q15286;F5H157;Q15286-2;F5H7F8	Q15286;F5H157	Ras-related protein Rab-35	RAB35	0.863387	0.0221922	0.976983	0.846238
1.91434	1.71872	1.91602	1.68742	2.0421	1.95662	1.92772	2.0229				+		DKO+D_CTL	31	31	31	46	46	46	89.677	0	261.6	6084200000	3080800000	3003400000	2.26649	-0.212108	-13.5356	0.0231074	0.00485039	0.0733776	Q13616;A0A0C4DGX4;Q8NI38-2	Q13616;A0A0C4DGX4	Cullin-1	CUL1	0.863275	0.00541384	1.00337	0.948184
3.39627	3.22169	3.42965	3.16904	3.17639	3.08139	2.93874	2.83061				+		DKO+D_CTL	21	20	20	50	46.7	46.7	31.263	0	198.19	15384000000	7920400000	7463200000	1.701	-0.217597	-6.98135	0.210333	-0.101565	-0.587931	Q13243;Q13243-3;B4DJK0;B4DUA4;G3V5K8;Q13243-2	Q13243;Q13243-3;B4DJK0;B4DUA4;G3V5K8;Q13243-2	Serine/arginine-rich splicing factor 5	SRSF5	0.859997	0.0199067	0.932021	0.616122
1.68293	1.48635	1.67096	1.40402	1.56951	1.40214	1.69722	1.52668				+		DKO+D_CTL	19	19	10	52.6	52.6	28.1	48.955	0	173.27	4777300000	2509100000	2268200000	1.5123	-0.23176	-5.57127	0.701871	-0.168959	-1.89437	Q15796-2;Q15796;B7Z5N5;K7EJX0;K7ERC7;K7ESI8;K7EL92	Q15796-2;Q15796;B7Z5N5;K7EJX0	Mothers against decapentaplegic homolog 2;Mothers against decapentaplegic homolog	SMAD2	0.851595	0.0307397	0.889484	0.198669
2.55263	2.28427	2.53219	2.33619	2.48834	2.33592	2.65216	2.48683				+		DKO+D_CTL	56	56	49	53.1	53.1	48.3	124.84	0	323.31	9196700000	4847400000	4349300000	1.8498	-0.232179	-8.32262	0.537898	-0.158882	-1.42666	O00160;M0QY89;M0QXU2;M0QXU5;M0QXE0	O00160	Unconventional myosin-If	MYO1F	0.851348	0.0141318	0.895719	0.289803
1.72921	1.51227	1.67963	1.43149	1.68813	1.50297	1.6312	1.49332				+	+	CA_WT;DKO+D_CTL	17	17	17	47.1	47.1	47.1	56.547	0	323.31	5151900000	2696900000	2455000000	1.40766	-0.232535	-4.90671	1.51566	-0.16152	-5.59389	Q96GM8;Q96GM8-2	Q96GM8;Q96GM8-2	Target of EGR1 protein 1	TOE1	0.851138	0.0391147	0.894083	0.0305029
4.03283	3.8268	4.05461	3.79542	4.24255	4.10336	4.27844	4.19975				+		DKO+D_CTL	40	40	40	63.6	63.6	63.6	70.729	0	323.31	27522000000	14308000000	13214000000	2.17558	-0.232606	-12.1789	0.773826	-0.108939	-2.11813	Q16822;B4DW73;H0YML5;H0YM31;A0A0A0MS74;Q16822-2;H0YNG4;H0YMU6;H0YMA5;P35558;H0YMY3;P35558-2	Q16822;B4DW73;H0YML5;H0YM31;A0A0A0MS74;Q16822-2	Phosphoenolpyruvate carboxykinase [GTP], mitochondrial	PCK2	0.851096	0.00667446	0.92727	0.168335
3.82708	3.60522	3.81303	3.55876	3.72213	3.65239	3.88951	3.87431				+		DKO+D_CTL	23	23	23	89.4	89.4	89.4	31.236	0	293.4	21906000000	11274000000	10633000000	1.99002	-0.238065	-9.80972	0.103036	-0.0424709	-0.305583	Q13126;B4DUC8;Q13126-4;Q13126-3;Q13126-2;J3QSB7;Q13126-7;Q13126-6;Q13126-5;F2Z2F3;F8WES2;J3KRN1	Q13126;B4DUC8;Q13126-4;Q13126-3;Q13126-2;J3QSB7;Q13126-7;Q13126-6;Q13126-5	S-methyl-5-thioadenosine phosphorylase;Purine nucleoside phosphorylase	MTAP	0.847882	0.0102325	0.97099	0.788795
-0.360523	-0.647892	-0.449268	-0.638447	-0.965752	-1.30903	-0.61923	-1.14788				+		DKO+D_CTL	4	4	4	25.7	25.7	25.7	23.568	0	45.64	925200000	511840000	413360000	1.47718	-0.238274	-5.33968	0.82381	-0.435966	-2.2816	M0QXZ5;Q96B54	M0QXZ5;Q96B54	Zinc finger protein 428	ZNF428	0.847759	0.0333292	0.739199	0.150034
0.640806	0.413111	0.59169	0.340921	0.715719	0.460939	0.863636	0.641642				+		DKO+D_CTL	21	21	21	35.2	35.2	35.2	95.436	0	169.81	2687300000	1426000000	1261300000	1.49859	-0.239232	-5.47982	0.749702	-0.238387	-2.04166	Q68EM7;Q68EM7-2;Q68EM7-6;Q68EM7-5;Q68EM7-4;Q68EM7-3;C9IZD3;Q68EM7-7;I3L4P0;I3L1S9;I3L4P6;I3L3P1;I3L4Y5;I3L460	Q68EM7;Q68EM7-2;Q68EM7-6;Q68EM7-5	Rho GTPase-activating protein 17	ARHGAP17	0.847196	0.0317255	0.847692	0.17795
3.0789	2.90939	3.13788	2.82547	3.16526	3.11179	3.20924	3.15775				+		DKO+D_CTL	25	24	24	91.7	88.5	88.5	28.772	0	323.31	13799000000	7107700000	6691600000	1.37222	-0.240956	-4.69822	0.618464	-0.0524778	-1.64997	Q9Y696	Q9Y696	Chloride intracellular channel protein 4	CLIC4	0.846184	0.0424405	0.964279	0.240733
2.23708	2.03173	2.28114	1.9991	2.70116	2.71447	2.69485	2.51703				+		DKO+D_CTL	18	18	18	72.4	72.4	72.4	32.113	0	214.4	8961000000	4621800000	4339200000	1.90578	-0.243696	-8.88816	0.307532	-0.0822544	-0.832795	O00625	O00625	Pirin	PIR	0.844579	0.0124229	0.94458	0.49257
-1.59542	-1.77448	-1.57046	-1.88334	-1.63091	-1.19472	-1.7116	-1.73447				+		DKO+D_CTL	5	5	5	19.5	19.5	19.5	47.138	0	109.27	536450000	260640000	275810000	1.31992	-0.245969	-4.40468	0.27744	0.206657	0.757343	Q8N5F7;Q5M9Q1	Q8N5F7	NF-kappa-B-activating protein	NKAP	0.843249	0.0478722	1.15401	0.52791
3.03864	2.80739	3.10357	2.84275	2.51562	2.38537	2.92768	2.74872				+		DKO+D_CTL	19	19	19	88.6	88.6	88.6	18.419	0	219.21	13498000000	6986400000	6511700000	1.66081	-0.246029	-6.65581	0.200503	-0.154602	-0.562831	Q9BQ61;K7EN60;K7ELS0;K7ERU7	Q9BQ61	Uncharacterized protein C19orf43	C19orf43	0.843214	0.0218368	0.89838	0.630226
7.35274	7.07428	7.30247	7.08699	7.13455	7.11493	7.18303	7.16308				+		DKO+D_CTL	97	97	3	81.4	81.4	2.4	120.84	0	323.31	242210000000	123630000000	118590000000	1.96498	-0.246967	-9.52661	0.206861	-0.019784	-0.579075	P53396;K7ESG8;K7EIE7	P53396	ATP-citrate synthase	ACLY	0.842666	0.0108397	0.98638	0.621068
1.06977	0.805456	1.00633	0.774773	1.06226	0.971605	0.947311	0.59943				+		DKO+D_CTL	22	16	16	68.3	56.1	56.1	35.719	0	112.21	3091200000	1642200000	1449000000	1.70758	-0.247937	-7.03607	0.423459	-0.21927	-1.12584	Q96P16;A0A0C4DGQ6;Q96P16-3;K7EP82;K7EQR8;K7ER50	Q96P16;A0A0C4DGQ6;Q96P16-3	Regulation of nuclear pre-mRNA domain-containing protein 1A	RPRD1A	0.8421	0.0196074	0.859	0.377174
0.227095	-0.0149117	0.185028	-0.0771999	0.468901	0.315943	0.551374	0.530575				+		DKO+D_CTL	18	15	15	35.8	33	33	77.744	0	165.52	2119100000	1098000000	1021100000	1.66745	-0.252117	-6.70857	0.276781	-0.0868788	-0.75569	Q13033-2;Q13033;G3V340;G3V3G7;H0YJZ4;H0YJT2	Q13033-2;Q13033;G3V340	Striatin-3	STRN3	0.839663	0.0215056	0.941558	0.528711
6.91328	6.64235	6.87743	6.62427	6.78821	6.73351	6.76389	6.70524				+		DKO+D_CTL	49	49	49	88.6	88.6	88.6	54.529	0	323.31	178210000000	92338000000	85874000000	2.23522	-0.262047	-13.0529	1.02997	-0.0566759	-3.03957	Q16658;C9JFC0;A0A0A0MSB2;C9JPH9	Q16658	Fascin	FSCN1	0.833904	0.00581811	0.961477	0.0933312
0.558939	0.253408	0.478958	0.257669	0.73694	0.540377	0.529676	0.21241				+		DKO+D_CTL	28	28	28	28.5	28.5	28.5	138.8	0	208.78	2347200000	1255800000	1091400000	1.65087	-0.26341	-6.57749	0.499697	-0.256915	-1.32441	Q01970;Q01970-2	Q01970;Q01970-2	1-phosphatidylinositol 4,5-bisphosphate phosphodiesterase beta-3	PLCB3	0.833117	0.0223425	0.836875	0.316448
-0.637301	-0.905262	-0.723349	-0.987188	-0.780306	-1.04828	-0.953789	-1.05722				+		DKO+D_CTL	12	12	9	35.2	35.2	29	49.901	0	66.308	950380000	506160000	444220000	1.3329	-0.265901	-4.476	0.780043	-0.185707	-2.13809	P49642;F8VNY2;F8VSB2	P49642;F8VNY2	DNA primase small subunit;DNA primase	PRIM1	0.831679	0.0464626	0.879218	0.165942
1.39282	1.17181	1.45163	1.1294	1.12367	0.979858	1.18756	1.04198				+		DKO+D_CTL	24	24	22	84.2	84.2	77.4	33.307	0	141.66	3669000000	1936200000	1732800000	1.76062	-0.271621	-7.49201	1.08008	-0.144696	-3.24757	Q15072;A8KAD9;Q8N587-2;Q8N587	Q15072	Zinc finger protein OZF	ZNF146	0.828388	0.0173533	0.90457	0.0831601
5.11142	4.87098	5.16746	4.86183	5.05128	4.72153	4.90339	4.59521				+		DKO+D_CTL	35	35	35	71.3	71.3	71.3	61.277	0	323.31	50738000000	27670000000	23068000000	1.97309	-0.273033	-9.61746	1.08765	-0.318965	-3.27988	Q15942;H0Y2Y8;Q15942-2;C9IZ41;H7C3D3;C9JJK5;H7C3R3	Q15942;H0Y2Y8;Q15942-2	Zyxin	ZYX	0.827578	0.0106391	0.801645	0.081724
-0.0153217	-0.251022	0.0149307	-0.301931	-0.156666	-0.0680084	-0.0151959	-0.150848				+		DKO+D_CTL	15	15	15	26.8	26.8	26.8	93.884	0	214.91	1492500000	768840000	723700000	1.94724	-0.276281	-9.33077	0.0961832	-0.0234976	-0.286661	Q96CW5-2;Q96CW5;A0A087WU06;Q96CW5-3;A0A087WZV5;A0A0J9YX56;A0A0J9YX63	Q96CW5-2;Q96CW5;A0A087WU06;Q96CW5-3	Gamma-tubulin complex component 3	TUBGCP3	0.825717	0.0112917	0.983845	0.80134
NaN	NaN	NaN	-6.21825	NaN	NaN	-7.08929	-7.17181							2	2	2	7.5	7.5	7.5	71.535	0	4.7314	5133900	1517300	3616700	0	NaN	0	0	-0.0825195	0	G3XAC1;A0A0C4DFT5;Q9BXS9-6;Q9BXS9-5;Q9BXS9-7;Q9BXS9-4;Q9BXS9-2;Q9BXS9-3;Q9BXS9;H7BZJ6	G3XAC1;A0A0C4DFT5;Q9BXS9-6;Q9BXS9-5;Q9BXS9-7;Q9BXS9-4;Q9BXS9-2;Q9BXS9-3;Q9BXS9;H7BZJ6	Solute carrier family 26 member 6	SLC26A6
0.1	-0.188911	0.040308	-0.229555	0.00219727	-0.709633	-0.371128	-0.557928				+		DKO+D_CTL	31	31	31	35.5	35.5	35.5	140.53	0	59.94	1409700000	782010000	627710000	1.78793	-0.279387	-7.7376	0.808264	-0.449315	-2.23001	Q99707;Q99707-2;B1ANE3	Q99707;Q99707-2;B1ANE3	Methionine synthase	MTR	0.823941	0.0162956	0.73239	0.155502
-0.292187	-0.580883	-0.268516	-0.539177	-0.712198	-0.70569	-0.906034	-1.00588				+		DKO+D_CTL	19	19	18	23.2	23.2	22.5	127.36	0	104.18	1030200000	537450000	492750000	2.13847	-0.279678	-11.6642	0.0870486	-0.0466681	-0.261204	Q9Y6M7-6;Q9Y6M7-13;Q9Y6M7-8;Q9Y6M7-7;E9PFN4;Q9Y6M7-9;Q9Y6M7-12;A0A0A0MST8;Q9Y6M7-11;Q9Y6M7-14;Q9Y6M7-10;Q9Y6M7-2;Q9Y6M7;Q9Y6M7-3;C9JRP1;Q9Y6M7-4;H7C3C4;Q9Y6M7-5;E7EW28;C9J240;Q9BY07-5;Q9BY07-8;Q6U841-2;Q6U841-3;Q6U841	Q9Y6M7-6;Q9Y6M7-13;Q9Y6M7-8;Q9Y6M7-7;E9PFN4;Q9Y6M7-9;Q9Y6M7-12;A0A0A0MST8;Q9Y6M7-11;Q9Y6M7-14;Q9Y6M7-10;Q9Y6M7-2;Q9Y6M7;Q9Y6M7-3;C9JRP1;Q9Y6M7-4;H7C3C4;Q9Y6M7-5	Sodium bicarbonate cotransporter 3;Anion exchange protein	SLC4A7	0.823775	0.00726997	0.96817	0.818373
2.85425	2.55305	2.78636	2.52802	3.09117	3.09776	2.64504	2.51369				+		DKO+D_CTL	15	15	15	56.4	56.4	56.4	42.449	0	323.31	11917000000	6115700000	5800900000	1.78734	-0.279769	-7.7322	0.0551075	-0.062377	-0.16974	Q9HB07;F8VQQ3;F8VR84;H3BPH3	Q9HB07;F8VQQ3;F8VR84	UPF0160 protein MYG1, mitochondrial	C12orf10	0.823723	0.0163178	0.957685	0.880831
1.42137	1.19324	1.40135	1.0685	1.54233	1.27559	1.47572	1.22861				+	+	CA_WT;DKO+D_CTL	26	26	26	71.8	71.8	71.8	49.721	0	188.95	4050000000	2184400000	1865600000	1.32646	-0.280492	-4.44052	1.61522	-0.256924	-6.30375	Q9HD26-2;Q9HD26;F5H1Y4;Q9HD26-3;A0A0J9YVX5	Q9HD26-2;Q9HD26;F5H1Y4;Q9HD26-3	Golgi-associated PDZ and coiled-coil motif-containing protein	GOPC	0.82331	0.0471561	0.836871	0.0242536
0.411596	0.109457	0.473413	0.205723	0.681616	0.388903	0.378408	0.261126				+		DKO+D_CTL	15	15	15	36	36	36	60.649	0	149.52	2130100000	1141700000	988440000	1.41994	-0.284915	-4.98082	0.469922	-0.204998	-1.24607	Q53F23;P24557-2;P24557;A0A0C4DH47;P24557-3;A0A0A0MSK3;P24557-4;C9JS68;E7EP75	Q53F23;P24557-2;P24557;A0A0C4DH47;P24557-3;A0A0A0MSK3;P24557-4	Thromboxane-A synthase	TBXAS1	0.82079	0.0380244	0.86754	0.338905
0.183338	-0.0187321	0.284229	-0.089323	0.605253	0.371286	0.614533	-0.0860806				+		DKO+D_CTL	24	20	20	32	27.6	27.6	104.22	0	243.93	1941600000	1082400000	859190000	1.36814	-0.287811	-4.67475	0.750119	-0.46729	-2.04297	P46934-4;P46934-2;P46934;H0Y8X6;P46934-3;H0Y8H4;K7EKL1	P46934-4;P46934-2;P46934;H0Y8X6;P46934-3	E3 ubiquitin-protein ligase NEDD4	NEDD4	0.819144	0.0428407	0.723322	0.177779
-0.809124	-1.02684	-0.76741	-1.12681	-0.905283	-0.873293	-1.05794	-1.16676				+		DKO+D_CTL	19	19	19	25.4	25.4	25.4	96.619	0	158.41	814910000	423160000	391750000	1.47533	-0.288562	-5.32777	0.0767913	-0.0384169	-0.23227	Q96RS0;E5RJW7	Q96RS0	Trimethylguanosine synthase	TGS1	0.818718	0.033471	0.973723	0.837932
-5.34926	-5.659	-5.42374	-5.69305	-7.17809	-7.00669	-5.89957	-6.60232				+		DKO+D_CTL	1	1	1	27.4	27.4	27.4	11.928	0	13.169	27676000	15310000	12366000	1.7117	-0.28953	-7.07053	0.136561	-0.265679	-0.396257	H7BXT9;H7BZR8;Q86VW0	H7BXT9;H7BZR8;Q86VW0	SEC14 domain and spectrin repeat-containing protein 1	SESTD1	0.818169	0.0194222	0.831807	0.730195
4.99106	4.72892	5.03613	4.70118	4.88909	4.81554	5.03338	4.98342				+		DKO+D_CTL	44	44	43	85.3	85.3	85.3	64.149	0	323.31	49849000000	25935000000	23914000000	2.10999	-0.298544	-11.2838	0.19858	-0.0617495	-0.557907	P48163;P48163-2	P48163;P48163-2	NADP-dependent malic enzyme	ME1	0.813073	0.00776268	0.958102	0.633024
0.208504	-0.138243	0.0762215	-0.181746	0.217749	0.30563	0.816797	0.733158				+		DKO+D_CTL	12	12	12	52	52	52	33.249	0	192.36	2087300000	1065800000	1021500000	1.30847	-0.302357	-4.34259	0.00177363	0.00212097	0.00576381	Q9Y399;Q5T8A0	Q9Y399;Q5T8A0	28S ribosomal protein S2, mitochondrial	MRPS2	0.810927	0.049151	1.00147	0.995924
0.629873	0.341078	0.660606	0.336886	0.83987	0.565952	0.734081	0.525919				+		DKO+D_CTL	40	40	1	22.9	22.9	0.8	302.51	0	210.79	2443700000	1314100000	1129500000	2.59268	-0.306258	-19.7473	1.2934	-0.24104	-4.26203	Q6ZNJ1;Q6ZNJ1-2;H0Y764;H7C354;H7C408	Q6ZNJ1;Q6ZNJ1-2;H0Y764	Neurobeachin-like protein 2	NBEAL2	0.808737	0.00255457	0.846135	0.0508859
-0.59527	-0.895479	-0.599964	-0.921694	-0.767921	-1.04567	-0.623312	-0.837374				+		DKO+D_CTL	14	14	14	29.8	29.8	29.8	64.149	0	66.788	927280000	505540000	421730000	2.7379	-0.310969	-23.3535	0.716729	-0.245903	-1.93953	A0A0A0MR39;A0A0A0MQW0;A0A087WUT0;Q9P2K5;Q9P2K5-2;H0YN19;A0A0C4DGV1;H0YKS1;Q9P2K5-3;A0A087WWC8;Q9P2K5-4	A0A0A0MR39;A0A0A0MQW0;A0A087WUT0;Q9P2K5;Q9P2K5-2;H0YN19	Myelin expression factor 2	MYEF2	0.8061	0.00182854	0.843288	0.191987
5.10686	4.81631	5.04981	4.70756	5.0657	4.98331	5.05892	4.94207				+	+	CA_WT;DKO+D_CTL	30	30	30	91.1	91.1	91.1	36.573	0	323.31	53073000000	27830000000	25243000000	1.44784	-0.3164	-5.15299	1.38413	-0.0996237	-4.76739	P14550;Q5T621;V9GYP9;V9GYG2	P14550	Alcohol dehydrogenase [NADP(+)]	AKR1A1	0.803072	0.0356579	0.933276	0.0412925
-4.75961	-5.08224	-4.79227	-5.12995	-4.5232	-4.28517	-4.97273	NaN				+		DKO+D_CTL	3	3	3	17.9	17.9	17.9	21.706	0	11.221	51462000	28992000	22470000	2.12032	-0.330154	-11.4203	0	0.462793	0	J3KP26;Q86W74-2;Q86W74;E5RHV2;E5RI20;E5RFM7;E5RI04	J3KP26;Q86W74-2;Q86W74;E5RHV2;E5RI20;E5RFM7;E5RI04	Ankyrin repeat domain-containing protein 46	ANKRD46	0.795451	0.00758022	1.37821	1
0.0542221	-0.308273	-0.056736	-0.362658	-0.72518	-0.438333	-0.380459	-0.431652				+		DKO+D_CTL	7	7	7	56.1	56.1	56.1	17.623	0	100.18	1375500000	700220000	675300000	1.48787	-0.334208	-5.40925	0.248057	0.117826	0.683477	Q969G6;H7C4G0	Q969G6	Riboflavin kinase	RFK	0.793219	0.0325185	1.0851	0.564862
-0.298693	-0.642588	-0.196344	-0.539688	0.0113354	0.20668	0.491545	0.31605				+		DKO+D_CTL	15	15	15	36.3	36.3	36.3	51.871	0	170.06	1649300000	846810000	802500000	1.37861	-0.343619	-4.73524	0.0125515	0.00992489	0.0403036	Q96JJ7;Q96JJ7-2;B4DIE3;H3BPB3;H3BT89;H3BVI1	Q96JJ7;Q96JJ7-2	Protein disulfide-isomerase TMX3	TMX3	0.788062	0.0418203	1.0069	0.971513
-0.504103	-0.882919	-0.511024	-0.827616	-0.335131	-0.00247574	-0.650675	-0.56785				+		DKO+D_CTL	16	16	3	54.1	54.1	12.9	44.297	0	137.07	1190400000	582950000	607460000	2.19638	-0.347704	-12.477	0.231511	0.20774	0.641698	P16219	P16219	Short-chain specific acyl-CoA dehydrogenase, mitochondrial	ACADS	0.785834	0.00636235	1.15488	0.586798
5.41041	5.0164	5.40121	5.06558	5.3366	4.9077	5.19699	5.18423				+		DKO+D_CTL	17	17	17	90.8	90.8	90.8	13.373	0	226.91	64290000000	34593000000	29697000000	2.33077	-0.364824	-14.5835	0.537569	-0.220832	-1.42577	P60866;P60866-2;E5RJX2;G3XAN0;E5RIP1	P60866;P60866-2;E5RJX2	40S ribosomal protein S20	RPS20	0.776563	0.00466904	0.858071	0.290022
1.56062	1.24062	1.50139	1.08892	1.60765	1.62454	1.88882	1.88638				+		DKO+D_CTL	24	24	24	68.8	68.8	68.8	50.378	0	154.54	4840100000	2475100000	2365000000	1.33684	-0.366238	-4.49788	0.0117004	0.00722408	0.037605	Q01415;Q01415-2;B7ZAX5;H0YLL8;H0YLL3;H0YN31;H0YK30;H0YK10;H0YND3;H0YNR7;H0YN87;H0YML1	Q01415;Q01415-2;B7ZAX5	N-acetylgalactosamine kinase	GALK2	0.775803	0.0460424	1.00502	0.973419
3.36719	3.0168	3.27713	2.8909	3.96295	3.91697	3.94406	3.82234				+		DKO+D_CTL	26	26	26	83.2	83.2	83.2	44.508	0	323.31	19666000000	10254000000	9412400000	1.38264	-0.368308	-4.75872	0.649008	-0.083849	-1.73777	P32929;P32929-2;P32929-3	P32929;P32929-2;P32929-3	Cystathionine gamma-lyase	CTH	0.77469	0.0414339	0.943537	0.224384
-2.15057	-2.60209	-2.21024	-2.50782	-2.30438	-2.03584	-2.34956	-2.33703				+		DKO+D_CTL	5	5	4	29.5	29.5	22.8	25.915	0	20.457	320880000	162540000	158350000	1.66819	-0.37455	-6.71449	0.343431	0.140539	0.922892	P17026	P17026	Zinc finger protein 22	ZNF22	0.771346	0.0214689	1.10232	0.453492
-2.87114	-3.21061	-2.86709	-3.28602	-2.59527	-3.35045	-3.08323	-3.28225	+			+		DKO+D_CTL	31	2	2	42.8	3.6	3.6	71.751	1	-2	220720000	121010000	99708000	2.0101	-0.379208	-10.0426	0.715781	-0.477098	-1.93664	Q15637-5	Q15637-5	Splicing factor 1	SF1	0.76886	0.00977018	0.718421	0.192406
2.44167	2.06026	2.3971	1.99436	1.72351	1.75913	1.87215	1.82106				+		DKO+D_CTL	32	32	32	48.7	48.7	48.7	82.921	0	322.01	6828600000	3586500000	3242100000	1.99397	-0.392073	-9.85509	0.0305011	-0.00774002	-0.0961361	Q12996;Q12996-2;E9PJ06;H0YE74;E9PLP8;Q12996-3	Q12996	Cleavage stimulation factor subunit 3	CSTF3	0.762034	0.0101399	0.994649	0.932178
-0.983706	-1.50088	-1.10359	-1.37589	-1.72794	-2.39866	-1.29517	-1.52078				+		DKO+D_CTL	6	6	6	33.3	33.3	33.3	27.013	0	10.127	671370000	367630000	303740000	1.34768	-0.394737	-4.55846	0.3406	-0.448161	-0.915775	Q9HBH1	Q9HBH1	Peptide deformylase, mitochondrial	PDF	0.760628	0.0449074	0.732977	0.456458
3.7804	3.36696	3.83771	3.46079	3.18531	2.78847	3.63034	3.36922				+		DKO+D_CTL	21	21	21	62.1	62.1	62.1	42.123	0	255.71	17365000000	9667600000	7697600000	1.72564	-0.395178	-7.18826	0.334028	-0.328979	-0.899265	A0A0A0MSE2;Q16836;Q16836-3;Q16836-2;E9PF18	A0A0A0MSE2;Q16836;Q16836-3;Q16836-2;E9PF18	Hydroxyacyl-coenzyme A dehydrogenase, mitochondrial	HADH	0.760396	0.0188089	0.7961	0.463417
3.05219	2.69156	3.06564	2.61516	3.08066	2.50542	3.09424	2.8643				+		DKO+D_CTL	27	27	27	78	78	78	36.375	0	304.51	13067000000	7393500000	5673700000	2.0446	-0.405554	-10.4555	0.811901	-0.402595	-2.24202	P12429;D6RA82;D6RFG5;D6RCA8;D6RAZ8;D6RFJ9	P12429;D6RA82	Annexin A3;Annexin	ANXA3	0.754946	0.00902402	0.756497	0.154205
2.39115	1.98269	2.49919	2.08324	2.48176	2.18553	2.6597	2.39357				+		DKO+D_CTL	45	45	45	52.8	52.8	52.8	129.63	0	323.31	8258700000	4558600000	3700000000	1.51445	-0.412202	-5.58576	0.75369	-0.281176	-2.0542	P11498;P11498-2;E9PRE7;E9PS68	P11498	Pyruvate carboxylase, mitochondrial	PC	0.751476	0.0305876	0.82292	0.176324
1.46085	1.02707	1.51975	1.12706	1.51121	1.00039	1.53144	0.942011				+	+	CA_WT;DKO+D_CTL	17	17	17	57.3	57.3	57.3	47.036	0	200.92	3945100000	2280300000	1664800000	1.71774	-0.413234	-7.12132	2.50321	-0.550122	-17.8066	P12532;P12532-2;F8WCN3;C9JSQ1;C9J995;C9J8F6;C9J6W7;C9JT96;C9JJX8;P17540	P12532;P12532-2;F8WCN3	Creatine kinase U-type, mitochondrial	CKMT1A;CKMT1B	0.750938	0.019154	0.682962	0.003139
0.234718	-0.23497	0.230188	-0.135471	0.0237293	-0.379066	0.119322	-0.419971				+	+	CA_WT;DKO+D_CTL	15	15	15	55.3	55.3	55.3	23.944	0	111.84	1560700000	886480000	674220000	1.85634	-0.417674	-8.38688	1.92216	-0.471045	-9.06058	Q9NSI2-2;Q9NSI2;C9JJU7	Q9NSI2-2;Q9NSI2;C9JJU7	Protein FAM207A	FAM207A	0.748631	0.0139206	0.721442	0.011963
3.20669	2.75161	3.24189	2.85898	3.34305	3.11917	3.15265	2.91073				+		DKO+D_CTL	46	45	45	59.1	58.4	58.4	105.89	0	323.31	14634000000	7890400000	6743500000	1.75204	-0.418996	-7.41643	0.618458	-0.2329	-1.64995	B7ZM99;A0A087WVM4;Q6UB35;H0Y327;Q6UB35-2;Q4VXM0;Q5JYA8;Q5JYA3;Q4VXV2;Q4VXM1	B7ZM99;A0A087WVM4;Q6UB35	Monofunctional C1-tetrahydrofolate synthase, mitochondrial	MTHFD1L	0.747945	0.0176995	0.850923	0.240737
-1.22595	-1.66505	-1.16997	-1.57185	-1.90492	-2.17639	-1.70544	-1.46843				+		DKO+D_CTL	8	8	8	9.1	9.1	9.1	138.41	0	31.362	515530000	274720000	240810000	1.78772	-0.420489	-7.73566	0.0146247	-0.0172319	-0.0468559	A0A1B0GTL5;Q9BXF6	A0A1B0GTL5;Q9BXF6	Rab11 family-interacting protein 5	RAB11FIP5	0.747171	0.0163036	0.988127	0.966886
-1.6113	-2.14742	-1.70945	-2.02396	-2.4881	-2.71254	-2.92627	-3.31487				+		DKO+D_CTL	6	6	5	23.1	23.1	19.8	38.62	0	21.894	316700000	177160000	139540000	1.48545	-0.425311	-5.39345	0.303635	-0.306517	-0.823027	F5GX09;Q5HYJ3;Q5HYJ3-3;Q5HYJ3-2;F5H5F4	F5GX09;Q5HYJ3;Q5HYJ3-3;Q5HYJ3-2	Protein FAM76B	FAM76B	0.744678	0.0327	0.808592	0.49701
-0.293404	-0.769663	-0.423353	-0.80411	0.164051	-0.572947	-0.131079	-0.65834				+		DKO+D_CTL	6	6	6	69.4	69.4	69.4	8.0061	0	38.157	1261700000	712480000	549220000	1.62462	-0.428508	-6.37482	1.26526	-0.63213	-4.11495	Q9UBI6	Q9UBI6	Guanine nucleotide-binding protein G(I)/G(S)/G(O) subunit gamma-12	GNG12	0.74303	0.0237347	0.645223	0.0542921
5.75914	5.32164	5.73197	5.30169	5.70872	5.61022	5.75434	5.61911				+	+	CA_WT;DKO+D_CTL	40	40	40	72.4	72.4	72.4	56.65	0	323.31	79244000000	42418000000	36825000000	2.82233	-0.433887	-25.7438	1.42769	-0.116864	-5.02814	O43175;Q5SZU1	O43175;Q5SZU1	D-3-phosphoglycerate dehydrogenase	PHGDH	0.740264	0.00150547	0.92219	0.0373516
0.458891	0.0940876	0.46611	-0.0447864	0.964623	0.473639	1.136	0.670887				+		DKO+D_CTL	10	10	10	63.1	63.1	63.1	22.109	0	175.42	2417600000	1383700000	1033900000	1.61436	-0.43785	-6.29721	1.17234	-0.47805	-3.659	H7BXD5;P28676;H7C2Z6;C9JIZ3;C9JWQ8;C9JV47	H7BXD5;P28676;H7C2Z6	Grancalcin	GCA	0.738234	0.0243021	0.717947	0.0672456
0.524628	0.195765	0.606306	0.0191498	1.40812	1.25228	1.13591	0.842978				+		DKO+D_CTL	25	25	25	40.5	40.5	40.5	85.238	0	175.41	2898200000	1571400000	1326800000	1.37383	-0.45801	-4.7075	0.339485	-0.224387	-0.912974	P47712	P47712	Cytosolic phospholipase A2;Phospholipase A2;Lysophospholipase	PLA2G4A	0.72799	0.0422837	0.855959	0.457631
-1.38472	-1.835	-1.36525	-1.83952	-2.2588	-2.57234	-2.12935	-2.79272				+		DKO+D_CTL	21	3	3	45.7	13.1	13.1	22.35	0	30.015	485340000	268060000	217280000	3.33081	-0.462277	-46.2649	1.20663	-0.488456	-3.82214	P16402	P16402	Histone H1.3	HIST1H1D	0.72584	0.000466866	0.712788	0.06214
-0.175983	-0.65637	-0.301245	-0.768631	NaN	NaN	-0.0397472	0.0311909				+		DKO+D_CTL	15	1	1	24.7	3.2	3.2	45.208	0	30.828	1187100000	617540000	569570000	1.52168	-0.473886	-5.63463	0	0.0709381	0	A0A1B0GUL7	A0A1B0GUL7			0.720022	0.0300829	1.0504	1
2.68772	2.21976	2.82794	2.34188	2.49145	2.25658	2.57599	2.28828				+	+	CA_WT;DKO+D_CTL	15	15	1	76.9	76.9	23.1	21.627	0	188.29	8795300000	4906300000	3889000000	1.44428	-0.477011	-5.1307	1.54399	-0.26129	-5.78797	Q9ULZ3;Q9ULZ3-3;H3BP42	Q9ULZ3;Q9ULZ3-3	Apoptosis-associated speck-like protein containing a CARD	PYCARD	0.718465	0.0359519	0.834342	0.0285769
-2.49997	-3.06181	-2.64811	-3.04263	-4.50368	-4.96807	-3.79802	-4.14835				+		DKO+D_CTL	3	3	3	6.4	6.4	6.4	60.509	0	11.072	144690000	83235000	61456000	1.62823	-0.478177	-6.40237	0.275811	-0.407365	-0.753254	Q8NAF0	Q8NAF0	Zinc finger protein 579	ZNF579	0.717884	0.0235381	0.753999	0.529894
4.27341	3.71798	4.27965	3.83698	4.20525	3.94623	4.45105	4.17797				+		DKO+D_CTL	31	31	30	82.4	82.4	82.4	42.621	0	323.31	28935000000	16078000000	12856000000	1.85525	-0.499051	-8.37606	0.591899	-0.266048	-1.57508	P35237;A0A024QZX5;A0A087X1N8	P35237;A0A024QZX5;A0A087X1N8	Serpin B6	SERPINB6	0.707572	0.0139558	0.831594	0.255918
-2.44242	-2.96067	-2.5269	-3.05026	-2.58619	-3.01688	-2.53805	-2.96915				+	+	CA_WT;DKO+D_CTL	3	3	3	8.7	8.7	8.7	32.73	0.002759	1.6248	256880000	145980000	110890000	1.86362	-0.520809	-8.45894	2.21245	-0.4309	-12.7122	P50053-2;P50053;C9JDL1	P50053-2;P50053;C9JDL1	Ketohexokinase	KHK	0.696981	0.0136892	0.741799	0.00613125
2.80781	2.35144	2.78564	2.1815	2.81616	2.25405	2.69258	2.08958				+	+	CA_WT;DKO+D_CTL	29	29	29	45.5	45.5	45.5	82.521	0	323.31	9266200000	5454100000	3812100000	1.59969	-0.53025	-6.18775	1.52593	-0.582558	-5.66353	A0A075B738;P16284-3;P16284-2;P16284;P16284-6;P16284-5;P16284-4;A0A075B727;A0A075B728;A0A075B737	A0A075B738;P16284-3;P16284-2;P16284;P16284-6;P16284-5;P16284-4	Platelet endothelial cell adhesion molecule	PECAM1	0.692435	0.025137	0.667779	0.0297903
-1.67019	-2.15316	-1.57537	-2.15704	-0.832663	-1.29281	-1.53216	-1.67739				+		DKO+D_CTL	78	4	1	75.7	5.7	2.2	112.59	0	20.408	550060000	309830000	240230000	2.10497	-0.532321	-11.218	0.277855	-0.302689	-0.758384	O43491;Q6R5J7;E9PMV8;Q6ZSX4;E9PN54;E9PPC9	O43491	Band 4.1-like protein 2	EPB41L2	0.691441	0.00785293	0.81074	0.527406
0.417625	-0.128521	0.277336	-0.264021	0.189506	-0.19825	0.142977	-0.274347				+	+	CA_WT;DKO+D_CTL	20	18	18	51.3	47.1	47.1	57.03	0	106.68	1713500000	977120000	736410000	1.51297	-0.543752	-5.57574	1.9189	-0.40254	-9.02601	Q3KQV9;Q3KQV9-2;A0A087X226	Q3KQV9;Q3KQV9-2	UDP-N-acetylhexosamine pyrophosphorylase-like protein 1	UAP1L1	0.685985	0.0306926	0.756525	0.0120531
-2.62511	-3.34371	-2.76905	-3.16392	-2.30803	-2.45925	-2.36038	-2.50275				+	+	CA_WT;DKO+D_CTL	7	7	7	10.1	10.1	10.1	114.43	0	42.052	261850000	142380000	119470000	1.39559	-0.556738	-4.83483	1.30297	-0.146797	-4.31303	A0A087WW77;Q15334	A0A087WW77;Q15334	Lethal(2) giant larvae protein homolog 1	LLGL1	0.679838	0.0402167	0.903253	0.0497773
-3.279	-3.8422	-3.20867	-3.79108	-2.51849	-3.25163	-2.22796	-2.84409				+		DKO+D_CTL	3	3	3	9.3	9.3	9.3	51.175	0.001399	1.9197	198220000	119810000	78416000	2.24331	-0.572801	-13.1761	0.941368	-0.674629	-2.69582	E9PNV9;A8MWQ5;Q9BXS0-2;Q9BXS0;Q9BXS0-3;D6R8Y2	E9PNV9;A8MWQ5;Q9BXS0-2;Q9BXS0;Q9BXS0-3	Collagen alpha-1(XXV) chain;Collagen-like Alzheimer amyloid plaque component	COL25A1	0.67231	0.00571077	0.626493	0.114454
-0.894445	-1.51716	-0.858147	-1.38389	-1.33949	-1.66621	-0.928051	-1.9307				+		DKO+D_CTL	12	12	12	22	22	22	86.323	0	58.591	652360000	390630000	261730000	1.84899	-0.574226	-8.31469	0.947277	-0.66468	-2.71785	Q969S9-3;Q969S9;Q969S9-4;Q969S9-2;Q969S9-5;D6RAL1	Q969S9-3;Q969S9;Q969S9-4;Q969S9-2;Q969S9-5	Ribosome-releasing factor 2, mitochondrial	GFM2	0.671646	0.0141582	0.630828	0.112908
1.04923	0.500362	1.14783	0.518002	1.40948	0.928223	1.19227	0.600456				+		DKO+D_CTL	32	32	32	64.3	64.3	64.3	74.882	0	214.49	3348400000	1958800000	1389500000	2.146	-0.589347	-11.767	0.950266	-0.536538	-2.72904	Q8TDF6;Q8TDF6-2;C0LTP6;Q8TDF6-8;Q8TDF6-5;Q8TDF6-9;Q8TDF6-7;Q8TDF6-6;Q8TDF6-3	Q8TDF6;Q8TDF6-2;C0LTP6;Q8TDF6-8;Q8TDF6-5;Q8TDF6-9;Q8TDF6-7;Q8TDF6-6	RAS guanyl-releasing protein 4	RASGRP4	0.664644	0.00714488	0.689423	0.112133
0.113846	-0.450153	0.116396	-0.516083	-0.28503	-0.562927	0.378086	0.00522232				+		DKO+D_CTL	13	13	13	44.5	44.5	44.5	50.981	0	142.48	1459300000	834360000	624920000	2.51898	-0.598239	-18.1343	0.272618	-0.32538	-0.74524	Q01543;Q01543-3;Q01543-2;A0A0A0MSR4;V9GY62;Q01543-4;V9GZ02	Q01543;Q01543-3;Q01543-2	Friend leukemia integration 1 transcription factor	FLI1	0.66056	0.00302707	0.798088	0.533804
5.37814	4.77573	5.4515	4.80336	5.28084	5.23188	5.43392	5.39127				+		DKO+D_CTL	43	43	42	88.9	88.9	86.7	46.659	0	323.31	61803000000	33326000000	28477000000	2.40827	-0.625277	-15.9537	0.143445	-0.045804	-0.414539	O75874;C9J4N6;C9JLU6;C9JJE5	O75874	Isocitrate dehydrogenase [NADP] cytoplasmic	IDH1	0.648295	0.00390595	0.96875	0.718712
0.289289	-0.344021	0.439333	-0.178255	0.285627	-0.285938	0.352173	-0.219402				+	+	CA_WT;DKO+D_CTL	9	9	9	54.6	54.6	54.6	22.814	0	40.273	1648200000	984480000	663740000	1.51578	-0.625449	-5.59467	2.17338	-0.57157	-12.1478	Q7Z2W9;Q7Z2W9-2;F5H7V8;H3BUY0	Q7Z2W9;Q7Z2W9-2;F5H7V8	39S ribosomal protein L21, mitochondrial	MRPL21	0.648218	0.0304947	0.672884	0.00670839
0.25242	-0.511454	0.0705471	-0.422863	0.0975609	-0.540991	0.140951	-0.469328				+	+	CA_WT;DKO+D_CTL	7	7	7	21.5	21.5	21.5	55.385	0	37.54	1534900000	912230000	622670000	1.60334	-0.628642	-6.21488	2.3497	-0.624415	-14.9069	O00592-2;O00592	O00592-2;O00592	Podocalyxin	PODXL	0.646785	0.0249262	0.648683	0.00446997
3.17237	2.60008	3.17847	2.47232	3.62689	3.6484	3.63107	3.69515				+		DKO+D_CTL	55	55	54	65.4	65.4	65.4	82.091	0	323.31	16701000000	8721700000	7978900000	2.00604	-0.639219	-9.9952	0.678111	0.0427904	1.82322	I3L0N3;P46459;P46459-2;I3L0L3;K7EQD6;I3L2G1;I3L338;I3L4Q9	I3L0N3;P46459;P46459-2	Vesicle-fusing ATPase	NSF	0.64206	0.00986177	1.0301	0.20984
1.33955	0.679461	1.21905	0.577078	1.96856	1.33735	1.38511	0.914295				+		DKO+D_CTL	19	19	19	32.7	32.7	32.7	73.182	0	198.34	4145700000	2451700000	1694000000	1.84076	-0.65103	-8.23459	0.575368	-0.55101	-1.52912	Q7Z5R6;Q7Z5R6-2	Q7Z5R6	Amyloid beta A4 precursor protein-binding family B member 1-interacting protein	APBB1IP	0.636826	0.014429	0.682542	0.265847
-4.54479	-5.32717	-4.43979	-5.03914	-4.40005	-4.34228	-4.91444	-4.81639				+		DKO+D_CTL	3	3	3	18.4	18.4	18.4	28.232	0	12.973	75761000	37958000	37803000	1.33849	-0.690866	-4.50703	0.0734387	0.0779057	0.222728	O00287	O00287	Regulatory factor X-associated protein	RFXAP	0.619482	0.0458681	1.05548	0.844425
-2.00242	-2.48326	-1.85732	-2.76895	-1.46518	-1.68541	-1.43034	-1.72				+	+	CA_WT;DKO+D_CTL	10	10	10	19.6	19.6	19.6	79.135	0	21.815	442780000	248960000	193810000	1.30903	-0.696232	-4.34563	2.03881	-0.254946	-10.3851	Q9H6R7;Q9H6R7-2;C9JYC1;Q9H6R7-3	Q9H6R7;Q9H6R7-2	WD repeat and coiled-coil-containing protein C2orf44	C2orf44	0.617182	0.0490872	0.838019	0.0091451
0.226105	-0.522814	0.160015	-0.498194	-0.673527	-1.49941	0.194225	-0.216032				+		DKO+D_CTL	8	8	8	58	58	58	15.558	0	146.38	1339300000	802970000	536360000	2.60159	-0.703564	-19.9518	0.293618	-0.618068	-0.797915	Q9H098;C9J6N5;C9JQ40;C9JW51;Q9H098-2;C9J3Q3;X6RET8;C9JP05;C9JYP1;C9J6Y8;F8WCJ2	Q9H098;C9J6N5;C9JQ40;C9JW51;Q9H098-2;C9J3Q3;X6RET8;C9JP05	Protein FAM107B	FAM107B	0.614054	0.00250268	0.651543	0.508607
-4.65185	-5.26028	-4.47574	-5.32351	-3.99865	-3.90288	-3.65306	-3.80888				+		DKO+D_CTL	3	3	3	18.8	18.8	18.8	31.43	0	8.3977	97011000	52015000	44996000	1.79279	-0.7281	-7.78213	0.0543964	-0.0300226	-0.167655	Q9Y6N1;I3L4E7;B4DI26;Q9Y6N1-2	Q9Y6N1	Cytochrome c oxidase assembly protein COX11, mitochondrial	COX11	0.603699	0.0161141	0.979405	0.882274
-3.21268	-3.8563	-3.29482	-4.14895	-3.99154	-4.22492	-3.11512	-2.80443				+		DKO+D_CTL	3	3	3	15.9	15.9	15.9	28.306	0	77.788	146660000	78498000	68160000	1.41113	-0.748875	-4.92753	0.0144544	0.0386553	0.0463186	E9PR76;E9PSH4;Q9H063;H0YEV4	E9PR76;E9PSH4;Q9H063	Repressor of RNA polymerase III transcription MAF1 homolog	MAF1	0.595068	0.0388038	1.02716	0.967265
1.12156	0.466684	1.18743	0.333605	1.68228	1.61724	1.46789	0.782244				+		DKO+D_CTL	13	13	13	42.6	42.6	42.6	28.319	0	103.74	3704700000	2107700000	1597000000	2.02006	-0.754351	-10.1602	0.322679	-0.375341	-0.870779	Q9H8H3;F8VQX6;H0YI09	Q9H8H3;F8VQX6;H0YI09	Methyltransferase-like protein 7A	METTL7A	0.592813	0.00954867	0.770923	0.475687
5.42831	4.6872	5.54434	4.76165	5.45312	5.08926	5.6376	5.20955				+		DKO+D_CTL	34	34	16	98	98	61	34.196	0	323.31	63431000000	37211000000	26220000000	2.09225	-0.761898	-11.053	1.1587	-0.395947	-3.59572	P0DMN0;P0DMM9;A0A0A6YYL2;P0DMM9-3;P0DMM9-2;H3BPL6;H3BNY7;H3BRT0	P0DMN0;P0DMM9;A0A0A6YYL2;P0DMM9-3;P0DMM9-2	Sulfotransferase 1A4;Sulfotransferase 1A3;Sulfotransferase	SULT1A4;SULT1A3	0.58972	0.00808628	0.75999	0.0693905
-0.925293	-1.62698	-0.862633	-1.68515	-2.18212	-2.44923	-1.74028	-1.96526				+		DKO+D_CTL	13	13	13	25	25	25	76.177	0	35.233	536850000	313600000	223250000	2.50422	-0.762105	-17.8275	0.274878	-0.246045	-0.750914	Q8N5G2;Q8N5G2-2;Q8N5G2-3	Q8N5G2;Q8N5G2-2;Q8N5G2-3	Macoilin	TMEM57	0.589635	0.00313167	0.843205	0.531033
-1.43309	-2.05325	-1.45147	-2.36526	-0.900568	-3.17584	-1.26902	-3.08393				+	+	CA_WT;DKO+D_CTL	5	5	5	19.3	19.3	19.3	34.328	0	17.064	460820000	333380000	127440000	1.40783	-0.766977	-4.90774	2.07008	-2.0451	-10.771	P28907;H0Y950;P28907-2	P28907;H0Y950	ADP-ribosyl cyclase/cyclic ADP-ribose hydrolase 1	CD38	0.587647	0.0390993	0.242306	0.00850981
3.98346	3.18589	3.87164	3.10869	3.99002	3.84922	4.13861	3.85113				+		DKO+D_CTL	23	23	23	90.4	90.4	90.4	29.246	0	254.03	22573000000	12695000000	9877900000	2.12511	-0.780261	-11.4842	0.990297	-0.214137	-2.88201	P00918;E5RID5;E5RK37;CON__sp|P00921|CAH2_BOVIN	P00918	Carbonic anhydrase 2	CA2	0.582261	0.00749706	0.862062	0.102259
5.19229	4.42394	5.05379	4.2274	5.60891	5.29179	5.31766	5.03748				+		DKO+D_CTL	21	21	21	94.3	94.3	94.3	28.87	0	323.31	55846000000	31880000000	23965000000	1.65788	-0.797371	-6.63266	0.58103	-0.29865	-1.54481	P00915;E5RHP7;E5RH81;E5RIF9;E5RG43;E5RFE7;E5RFL2;E5RGU8;H0YBE2;E5RII2;E5RG81;E5RJI8;E5RJF6;E5RHS7	P00915;E5RHP7;E5RH81;E5RIF9;E5RG43;E5RFE7;E5RFL2	Carbonic anhydrase 1	CA1	0.575397	0.0219845	0.813013	0.262404
-5.78229	-6.42387	-5.55071	-6.53717	NaN	NaN	-4.2095	-6.14195				+		DKO+D_CTL	3	3	3	3.6	3.6	3.6	129.08	0	5.8422	24879000	18044000	6835000	1.61669	-0.814019	-6.31481	0	-1.93245	0	Q6P0N0	Q6P0N0	Mis18-binding protein 1	MIS18BP1	0.568795	0.0241717	0.261984	1
-4.3075	-5.11854	-4.23396	-5.08012	-3.03524	NaN	-4.72686	-4.69863				+		DKO+D_CTL	4	4	4	8.3	8.3	8.3	77.145	0	7.9603	71155000	53062000	18092000	2.60245	-0.828598	-19.9716	0	-0.817578	0	P04629-4;P04629-3;P04629-2;P04629;J3KP20	P04629-4;P04629-3;P04629-2;P04629;J3KP20	High affinity nerve growth factor receptor;Tyrosine-protein kinase receptor	NTRK1	0.563076	0.00249773	0.567394	1
5.3665	4.53352	5.40062	4.56025	5.74703	5.12525	5.70326	5.05959				+	+	CA_WT;DKO+D_CTL	42	42	38	82	82	78.4	54.861	0	323.31	62258000000	38318000000	23940000000	3.17371	-0.836677	-38.6044	2.41271	-0.632726	-16.0359	P00352;Q5SYQ7;Q5SYQ9;Q5SYQ8;F8VP50	P00352	Retinal dehydrogenase 1	ALDH1A1	0.559932	0.00067033	0.644957	0.00386623
NaN	NaN	-4.15208	NaN	NaN	NaN	NaN	NaN	+						3	3	3	4.5	4.5	4.5	82.84	1	-2	9787000	9787000	0	0	NaN	0	-4.34294e-08	0	0	A0A0G2JJ47;B0S7V6;A0A0G2JP87;A0A0G2JHN4;A2ABH1;Q8TD31;Q8TD31-3;Q8TD31-2;D6RAE7;E7EQE8;E7EQC5;A2ABH4;E9PGB6;E9PHV1;A0A0G2JIL2;A2ABH3;A0A0G2JJZ1;E7EPK4;A0A0G2JHL6;A0A0G2JHL3;A0A140T9J5;A0A0G2JII5;A0A0G2JPU2	A0A0G2JJ47;B0S7V6;A0A0G2JP87;A0A0G2JHN4;A2ABH1;Q8TD31;Q8TD31-3;Q8TD31-2	Coiled-coil alpha-helical rod protein 1	CCHCR1
0.83246	0.0357399	0.996639	0.118088	1.02465	1.17322	0.609232	0.348616				+		DKO+D_CTL	9	9	6	87.5	87.5	61.2	17.315	0	228.35	2675400000	1458900000	1216500000	1.92782	-0.837636	-9.12094	0.0388111	-0.0560207	-0.121344	P49459;A0A0D9SG71;A0A0R4J2E5;P49459-3;P49459-2;A0A0D9SEZ6	P49459;A0A0D9SG71;A0A0R4J2E5;P49459-3;P49459-2	Ubiquitin-conjugating enzyme E2 A	UBE2A	0.55956	0.011808	0.961914	0.914511
0.803944	-0.146152	0.536682	-0.220091	0.832518	0.120949	0.876511	0.183132				+	+	CA_WT;DKO+D_CTL	15	15	15	42.9	42.9	42.9	47.776	0	73.157	2145700000	1344100000	801570000	1.59529	-0.853435	-6.1553	2.53364	-0.702474	-18.4444	Q8IYS1	Q8IYS1	Peptidase M20 domain-containing protein 2	PM20D2	0.553466	0.0253927	0.614518	0.00292657
NaN	NaN	-3.72925	NaN	NaN	NaN	NaN	NaN							3	1	1	16.2	9.8	9.8	29.941	0.00015088	4.0467	13120000	13120000	0	0	NaN	0	-4.34294e-08	0	0	X5D2U9;A0A0G2JJQ8;P13762	X5D2U9;A0A0G2JJQ8;P13762	HLA class II histocompatibility antigen, DR beta 4 chain	HLA-DRB4
3.90008	3.12208	3.95778	3.01271	2.73418	2.84381	2.87906	2.9877				+		DKO+D_CTL	42	42	42	34.9	34.9	34.9	116.99	0	323.31	15077000000	8503000000	6573800000	2.2915	-0.861536	-13.9341	0.401194	0.109134	1.06894	Q13523;H0YDJ3	Q13523;H0YDJ3	Serine/threonine-protein kinase PRP4 homolog	PRPF4B	0.550366	0.00511095	1.07858	0.397014
0.327288	-0.726814	0.231249	-0.441389	0.298935	-0.470409	0.30525	0.0436592				+		DKO+D_CTL	10	10	10	70.5	70.5	70.5	27.873	0	82.717	1671800000	1004100000	667710000	1.53617	-0.86337	-5.73383	0.738059	-0.515468	-2.00529	O95571;M0QXB5;M0QY80	O95571;M0QXB5	Persulfide dioxygenase ETHE1, mitochondrial	ETHE1	0.549667	0.0290956	0.699566	0.182785
1.13546	0.188614	1.31478	0.463379	1.05067	0.866522	0.852001	0.487507				+		DKO+D_CTL	25	25	25	39.7	39.7	39.7	85.561	0	323.31	3366000000	1907800000	1458200000	1.49873	-0.899124	-5.48077	0.483665	-0.27432	-1.28209	P42892-3;P42892-4;P42892;P42892-2;B4DKB2;E9PJG1;E9PHZ1;E9PN99	P42892-3;P42892-4;P42892;P42892-2;B4DKB2	Endothelin-converting enzyme 1	ECE1	0.536212	0.0317151	0.82684	0.328349
1.05263	0.206291	1.13101	0.176659	1.34301	0.650255	1.23027	0.347504				+	+	CA_WT;DKO+D_CTL	27	27	26	30	30	29.1	127.18	0	313.29	2909500000	1844700000	1064800000	2.66585	-0.900341	-21.4891	1.40266	-0.787759	-4.87684	P11215;P11215-2;H3BMV4;Q13349	P11215;P11215-2	Integrin alpha-M	ITGAM	0.53576	0.00215851	0.579243	0.0395672
-1.7691	-2.69505	-1.6014	-2.53603	-1.47332	-1.81063	-1.47165	-2.14622				+		DKO+D_CTL	22	1	1	55.5	7.2	7.2	33.488	0	36.447	434720000	263300000	171430000	1.82158	-0.930291	-8.05074	1.02394	-0.505942	-3.0152	Q01105;A0A0C4DFV9;Q01105-3;Q01105-4;A0A087X027;P0DME0	Q01105;A0A0C4DFV9;Q01105-3;Q01105-4	Protein SET	SET	0.524752	0.0150806	0.7042	0.0946378
-0.966705	-1.88559	-0.589571	-1.6786	-0.108328	-1.17947	0.104136	-0.545595				+		DKO+D_CTL	21	21	21	21.5	21.5	21.5	161.69	0	161.1	986230000	637260000	348970000	1.36686	-1.00396	-4.66735	0.90811	-0.860438	-2.57409	Q6YHK3;Q6YHK3-4;Q6YHK3-2;Q6YHK3-3	Q6YHK3;Q6YHK3-4;Q6YHK3-2;Q6YHK3-3	CD109 antigen	CD109	0.49863	0.0429679	0.550785	0.123563
2.05211	1.10481	2.34312	1.18864	2.03551	1.68076	2.25101	1.90698				+		DKO+D_CTL	28	11	6	74.6	38.3	21.4	34.165	0	83.017	6137300000	3681500000	2455800000	1.69601	-1.05089	-6.9401	0.810251	-0.34939	-2.23657	P50225;H3BRY5;P50225-2;H3BQX5;E9PKW4;E9PM76	P50225;H3BRY5;P50225-2	Sulfotransferase 1A1;Sulfotransferase	SULT1A1	0.482672	0.020137	0.784916	0.154792
-1.91764	-3.14991	-1.91531	-2.8311	-2.51258	-2.45749	-5.48998	-4.80094				+		DKO+D_CTL	67	1	1	49.2	1.4	1.4	169.45	0	5.4623	230900000	135930000	94977000	1.67109	-1.07403	-6.73768	0.0642658	0.372065	0.196391	Q7Z460	Q7Z460	CLIP-associating protein 1	CLASP1	0.474989	0.0213261	1.2942	0.862451
0.763672	-0.369781	0.661551	-0.391003	-0.820051	-0.931597	0.398201	-0.788933				+		DKO+D_CTL	30	30	30	9.8	9.8	9.8	527.22	0	106.03	1733000000	1173100000	559840000	2.64419	-1.093	-20.9582	0.397202	-0.64934	-1.05878	O95714;A0A0J9YVP0;Q9BVR0;A0A0G2JPS8;A0A0J9YXQ8;H3BRG9;H3BUQ1	O95714;A0A0J9YVP0	E3 ubiquitin-protein ligase HERC2	HERC2	0.468784	0.00226887	0.637572	0.40068
-1.60335	-2.7218	-1.25791	-2.51214	-1.06927	-1.74852	-1.32688	-1.85014				+	+	CA_WT;DKO+D_CTL	17	17	15	15.5	15.5	14.6	175.74	0	44.896	717490000	432800000	284700000	1.55593	-1.18634	-5.87166	1.30843	-0.601254	-4.34236	O60486;B4DHQ7;F5H3A2;F8W1K6;F8VUW4;H0YAM9;O43157-2;O43157	O60486	Plexin-C1	PLXNC1	0.439417	0.0278015	0.659181	0.0491557
-2.39621	-3.46663	-2.61198	-3.98846	-1.91845	-3.59257	-2.04827	-2.54764				+		DKO+D_CTL	10	10	10	17.4	17.4	17.4	75.935	0	35.07	268440000	180010000	88434000	1.30673	-1.22345	-4.33325	0.75685	-1.08675	-2.06416	Q16666-3;Q16666-6;Q16666-2;Q16666;A0A0A0MRB1;H3BM18;X6RHM1;H3BVE6	Q16666-3;Q16666-6;Q16666-2;Q16666;A0A0A0MRB1	Gamma-interferon-inducible protein 16	IFI16	0.428256	0.0493476	0.470821	0.175045
-3.65642	-4.95476	-3.46915	-4.70618	-3.47449	-3.94176	-2.72936	-3.695				+		DKO+D_CTL	5	5	5	17.7	17.7	17.7	34.979	0	49.603	176030000	111990000	64043000	1.83163	-1.26769	-8.14653	0.678889	-0.716455	-1.82553	H0YBZ2;P04233;P04233-2;E7EQJ3;H0YBZ8;E7ESL3;P04233-3	H0YBZ2;P04233;P04233-2;E7EQJ3;H0YBZ8;E7ESL3;P04233-3	HLA class II histocompatibility antigen gamma chain	CD74	0.415325	0.0147357	0.608591	0.209465
-3.4736	-4.95096	-3.51249	-4.60052	-3.00119	-2.85832	-1.90368	-3.25257				+		DKO+D_CTL	8	7	7	6.7	5.9	5.9	160.99	0.00015246	4.487	181200000	114010000	67192000	1.73587	-1.2827	-7.27589	0.387511	-0.60301	-1.03417	P30622-1;P30622-2;P30622;J3KP58;F5H6A0;F5H0N7;F5H1T5;F6VGP8;F5H367;F5H270	P30622-1;P30622-2;P30622;J3KP58;F5H6A0;F5H0N7	CAP-Gly domain-containing linker protein 1	CLIP1	0.411026	0.0183709	0.658379	0.409721
-1.86078	-3.05571	-1.74673	-3.24514	-0.821194	-1.72926	-1.4912	-2.40411				+		DKO+D_CTL	8	2	1	37.6	7.5	3.8	30.139	0.00029542	3.2622	526220000	348710000	177510000	2.17571	-1.34667	-12.1808	0.708636	-0.910488	-1.91487	Q9GIY3	Q9GIY3	HLA class II histocompatibility antigen, DRB1-14 beta chain	HLA-DRB1	0.393198	0.00667248	0.532005	0.195598
-2.04938	-3.23189	-1.82133	-3.40807	-2.61379	-2.72884	-2.31427	-2.34272				+		DKO+D_CTL	4	4	4	51.5	51.5	51.5	21.444	0	67.352	280970000	169300000	111660000	1.9724	-1.38463	-9.6096	0.0987147	-0.0717545	-0.293668	Q9BSY9;Q9BSY9-2	Q9BSY9;Q9BSY9-2	Desumoylating isopeptidase 2	DESI2	0.382989	0.0106562	0.95148	0.796682
-2.09504	-3.46569	-1.8683	-3.30626	-1.53873	-2.63838	-1.35768	-2.81678				+	+	CA_WT;DKO+D_CTL	5	5	5	28.2	28.2	28.2	24.5	0	71.038	346720000	245840000	100880000	2.01771	-1.4043	-10.1324	2.01215	-1.27938	-10.0668	Q5JTA5;P28906;P28906-2	Q5JTA5;P28906	Hematopoietic progenitor cell antigen CD34	CD34	0.3778	0.00960031	0.411974	0.00972405
-2.67714	-3.82189	-2.60359	-4.34557	-2.53928	-2.58206	-2.53097	-3.31586				+		DKO+D_CTL	3	3	3	8.7	8.7	8.7	58.819	0	6.5474	216720000	131990000	84727000	1.49542	-1.44337	-5.45883	0.424243	-0.413836	-1.12785	Q7Z6J9;J3KRC5;Q7Z6J9-2;J3QRQ5;J9JIH8	Q7Z6J9;J3KRC5;Q7Z6J9-2	tRNA-splicing endonuclease subunit Sen54	TSEN54	0.367709	0.0319584	0.750625	0.376493
-0.0549603	-1.65082	-0.357922	-1.88952	-1.36358	-2.79184	-1.31593	-2.99524				+	+	CA_WT;DKO+D_CTL	7	3	3	30.8	13.2	13.2	29.962	0	69.221	985970000	690030000	295940000	1.82765	-1.56373	-8.1085	2.34784	-1.55378	-14.8749	P79483;A0A182DWH4	P79483;A0A182DWH4	HLA class II histocompatibility antigen, DR beta 3 chain	HLA-DRB3	0.338276	0.0148712	0.340616	0.00448913
0.504858	-1.2482	0.182327	-1.60851	0.473332	-0.668966	0.173449	-1.23483				+		DKO+D_CTL	9	8	5	46.6	37.2	28.9	29.826	0	159.1	1976100000	1371900000	604240000	1.74196	-1.77194	-7.3285	1.23923	-1.27529	-3.9827	Q9TQE0;P13761;A0A140T958	Q9TQE0;P13761;A0A140T958	HLA class II histocompatibility antigen, DRB1-9 beta chain;HLA class II histocompatibility antigen, DRB1-7 beta chain	HLA-DRB1	0.292814	0.0181152	0.413143	0.0576465
-2.40452	-3.95588	-2.49406	-4.56371	-3.37279	-3.91722	-2.83192	-4.3415				+		DKO+D_CTL	4	4	3	25.2	25.2	20.3	24.79	0	125.54	159220000	114340000	44886000	1.55904	-1.81051	-5.89363	1.01714	-1.027	-2.98793	Q5SVL2;P55210;P55210-3;A0A0A0MRL7;P55210-4	Q5SVL2;P55210;P55210-3;A0A0A0MRL7;P55210-4	Caspase-7;Caspase-7 subunit p20;Caspase-7 subunit p11	CASP7	0.285091	0.0276031	0.49073	0.0961307
0.568188	-1.64917	-0.128065	-1.78293	-0.883408	-2.58716	-0.714092	-1.9794				+	+	CA_WT;DKO+D_CTL	14	11	8	26.3	24.4	19	53.704	0	7.9452	918470000	681370000	237100000	1.49584	-1.93611	-5.46165	1.37358	-1.48453	-4.70608	P05787;P05787-2;F8VUG2;F8W1U3;CON__sp|Q9DCV7|K2C7_MOUSE;F8VP67;Q8IWY7	P05787;P05787-2;F8VUG2;F8W1U3	Keratin, type II cytoskeletal 8	KRT8	0.261319	0.031927	0.357364	0.0423077
1.14591	-0.93491	1.26158	-0.66054	1.51506	0.0321598	1.83859	0.187609				+	+	CA_WT;DKO+D_CTL	10	10	10	35	35	35	28.621	0	56.125	3045500000	2311900000	733580000	2.26062	-2.00147	-13.4436	1.89056	-1.56694	-8.73091	A0A0G2JMH6;P01903;Q30118;A0A0G2JH46;Q08AS3;Q5Y7H0;A0A140TA34;P01906	A0A0G2JMH6;P01903;Q30118;A0A0G2JH46	HLA class II histocompatibility antigen, DR alpha chain	HLA-DRA	0.249745	0.00548762	0.337523	0.0128658
2.11551	0.00573158	2.23171	0.186979	1.83197	0.5725	2.24348	0.804798				+	+	CA_WT;DKO+D_CTL	13	13	3	55.3	55.3	16.2	30.008	0	323.31	6005700000	4334000000	1671700000	2.57271	-2.07725	-19.2966	1.53269	-1.34908	-5.70982	Q5Y7A7;P01912;A0A087WX18;P01911;REV__E5RFL3;B4DJG1;A0A140T9T0;A0A140T8Z1;A0A140T9T6;A0A140T8Z3;A0A0G2JJV3;Q5Y7D3;A0A140T9S8	Q5Y7A7;P01912;A0A087WX18;P01911	HLA class II histocompatibility antigen, DRB1-13 beta chain;HLA class II histocompatibility antigen, DRB1-3 chain;HLA class II histocompatibility antigen, DRB1-15 beta chain	HLA-DRB1	0.236965	0.00267482	0.392543	0.0293301
-4.27417	-6.57291	-3.78736	-7.26663	-3.40168	-4.60895	-2.91981	-4.34509				+	+	CA_WT;DKO+D_CTL	7	7	7	6.3	6.3	6.3	184.32	0	15.748	102340000	77533000	24809000	1.68104	-2.88901	-6.81787	1.38829	-1.31627	-4.79179	A0A0U1RR93;A0A0U1RQS4;Q9BYB0-3;Q9BYB0	A0A0U1RR93;A0A0U1RQS4;Q9BYB0-3;Q9BYB0	SH3 and multiple ankyrin repeat domains protein 3	SHANK3	0.134996	0.0208428	0.401571	0.0408984
0.156908	-3.25209	-0.285597	-3.57416	NaN	NaN	NaN	NaN				+		DKO+D_CTL	3	3	3	4.7	4.7	4.7	140.51	0	5.7606	370330000	336920000	33410000	2.1797	-3.34878	-12.2374	-4.34294e-08	0	0	Q9HC10-4;Q9HC10-2;Q9HC10-3;Q9HC10-5;Q9HC10	Q9HC10-4;Q9HC10-2;Q9HC10-3;Q9HC10-5;Q9HC10	Otoferlin	OTOF	0.0981561	0.00661148	1	1
2.54314	-5.258	1.81948	-4.9587	NaN	NaN	NaN	NaN	+			+		DKO+D_CTL	2	2	2	0.7	0.7	0.7	605.64	1	-2	1960100000	1766200000	193930000	2.54171	-7.28966	-18.6173	-4.34294e-08	0	0	Q8IVF2-3;Q8IVF2	Q8IVF2-3;Q8IVF2	Protein AHNAK2	AHNAK2	0.00639136	0.00287272	1	1
4.62525	4.85299	4.71295	4.86682	4.52747	4.54617	4.29462	4.38612							25	25	5	90.8	90.8	16	22.237	0	323.31	42360000000	19794000000	22566000000	1.30017	0.190802	4.29806	0.134219	0.0551014	0.390013	O43399;O43399-5;O43399-7;A0A087WYR3;A0A087WZ51	O43399;O43399-5;O43399-7;A0A087WYR3;A0A087WZ51	Tumor protein D54	TPD52L2	1.1414	0.050099	1.03893	0.734144
2.96427	2.74611	2.93351	2.62817	2.985	2.89896	2.8763	2.83794							20	20	20	70.2	70.2	70.2	35.206	0	323.31	15466000000	7906500000	7559500000	1.29962	-0.261749	-4.29513	0.373188	-0.0621977	-0.997897	Q08257;Q08257-3;A6NP24;C9JH92;Q08257-2	Q08257;Q08257-3;A6NP24;C9JH92	Quinone oxidoreductase	CRYZ	0.834076	0.0501624	0.957804	0.42346
0.950922	0.893013	0.949074	0.858425	1.11507	1.00893	1.13829	1.22402							15	15	15	43.1	43.1	43.1	51.172	0	64.778	3382900000	1682200000	1700700000	1.29847	-0.0742788	-4.28896	0.0299131	-0.0102043	-0.0943379	Q9H993;F5GZY1	Q9H993;F5GZY1	Protein-glutamate O-methyltransferase	ARMT1	0.949817	0.050296	0.992952	0.933441
-0.488213	-0.127172	-0.39702	-0.215177	-0.854593	0.107571	-0.316194	-0.15588							10	10	10	65	65	65	28.308	0	175.65	1387400000	587780000	799650000	1.29748	0.271441	4.28372	0.694669	0.561239	1.87267	Q6UWP2;Q6UWP2-2;A0A087WZN3;A0A087X0R1	Q6UWP2;Q6UWP2-2;A0A087WZN3	Dehydrogenase/reductase SDR family member 11	DHRS11	1.20701	0.05041	1.47554	0.20199
3.85631	4.15918	3.97259	4.207	3.99091	4.45693	3.91833	4.30063					+	CA_WT	34	34	33	98	98	94.7	28.356	0	323.31	28929000000	12457000000	16473000000	1.29554	0.26864	4.2734	1.41034	0.424159	4.92282	O15247;A6PVS0	O15247	Chloride intracellular channel protein 2	CLIC2	1.20467	0.0506355	1.34179	0.0388738
1.02875	1.44952	0.994143	1.28614	1.12844	1.07443	1.15504	1.40766							47	47	46	56.7	56.7	56.7	86.401	0	269.83	3841700000	1755900000	2085800000	1.29453	0.356382	4.26799	0.212774	0.0993071	0.594146	O95140;O95140-2;Q5JXC5	O95140	Mitofusin-2	MFN2	1.28021	0.0507544	1.07126	0.61267
4.64459	4.73058	4.67551	4.72411	4.56142	4.73053	4.67629	4.77282							23	23	6	75.3	75.3	11.2	37.377	0	323.31	43847000000	20812000000	23035000000	1.29306	0.0672951	4.26023	0.789979	0.132823	2.1702	P62873;P62873-2;F6UT28;B1AKQ8;F6X3N5;F5H8J8;F5H100;F5H0S8;E9PCP0;P16520-2;P16520	P62873;P62873-2;F6UT28;B1AKQ8;F6X3N5	Guanine nucleotide-binding protein G(I)/G(S)/G(T) subunit beta-1	GNB1	1.04775	0.0509255	1.09644	0.162189
0.17551	-0.0220146	0.301083	-0.0460586	-0.0439854	-0.725407	-0.231449	-0.867628					+	CA_WT	3	3	3	60.3	60.3	60.3	7.6184	0	16.714	1420600000	816940000	603620000	1.29304	-0.272333	-4.26008	1.51649	-0.6588	-5.59948	Q92686	Q92686	Neurogranin;NEUG(55-78)	NRGN	0.827979	0.0509288	0.633405	0.0304447
4.08697	3.90647	4.10742	3.97665	4.23405	4.00205	4.15892	3.91608							72	72	69	69.2	69.2	67.3	133.19	0	323.31	27447000000	14512000000	12935000000	1.29261	-0.155632	-4.25782	1.27375	-0.237421	-4.15883	Q92835-2;Q92835;Q92835-3;H0Y5Q9;H7C403;R4GMN8;D6RJB9;A0A0A0MSJ4;Q7Z7G1-3;Q7Z7G1	Q92835-2;Q92835;Q92835-3;H0Y5Q9	Phosphatidylinositol 3,4,5-trisphosphate 5-phosphatase 1	INPP5D	0.897739	0.0509788	0.84826	0.0532419
1.89032	2.23086	1.78111	2.11579	2.11417	2.24911	2.27556	2.52171							21	21	3	72.7	72.7	5.8	27.049	0	164.86	7295200000	3271200000	4023900000	1.29232	0.337617	4.2563	0.453346	0.190541	1.20292	Q9BUP3;E9PI87;Q9BUP3-2	Q9BUP3;E9PI87	Oxidoreductase HTATIP2	HTATIP2	1.26367	0.0510127	1.14119	0.35209
-1.60888	-1.47286	-1.57137	-1.41521	-0.870701	-0.717449	-1.27853	-1.21975							5	5	2	39.9	39.9	17	17.371	0	34.977	684770000	322840000	361930000	1.29077	0.146085	4.24808	0.111114	0.106015	0.327707	Q9P0S3;F6WST4;A0A1B0GXE7	Q9P0S3;F6WST4;A0A1B0GXE7	ORM1-like protein 1	ORMDL1	1.10656	0.0511954	1.07625	0.774258
4.08789	4.33486	4.18249	4.37956	3.99797	4.20977	4.00625	4.34559							61	61	47	71	71	59.5	105.36	0	323.31	30290000000	13649000000	16641000000	1.28998	0.222017	4.24389	1.25259	0.275567	4.05012	O95782-2;O95782;M0R2D9;E9PPZ3;E9PS94	O95782-2;O95782	AP-2 complex subunit alpha-1	AP2A1	1.16636	0.0512887	1.21047	0.0559
-2.0008	-1.40543	-2.1822	-1.61208	-2.02092	-2.40405	-3.70148	-2.75544							7	7	7	13.6	13.6	13.6	81.742	0	62.694	352390000	152710000	199680000	1.28896	0.582744	4.23849	0.111172	0.281456	0.327865	P48960-2;P48960-3;P48960	P48960-2;P48960-3;P48960	CD97 antigen;CD97 antigen subunit alpha;CD97 antigen subunit beta	CD97	1.49769	0.0514095	1.21542	0.774155
3.26171	3.19526	3.28276	3.15439	3.17324	3.28842	3.3954	3.3929							34	34	30	67.3	67.3	59.3	50.704	0	262.61	16277000000	8058600000	8218500000	1.28879	-0.0974131	-4.23762	0.16032	0.0563374	0.458951	P41240;H3BUM9;H3BN15	P41240	Tyrosine-protein kinase CSK	CSK	0.934708	0.0514291	1.03982	0.691321
2.58612	2.78297	2.63334	2.73172	2.02051	2.05564	2.35031	2.48329							20	19	19	65.6	63.2	63.2	36.938	0	232.54	8820600000	4178300000	4642300000	1.28859	0.147613	4.23657	0.10511	0.084053	0.311281	Q00534	Q00534	Cyclin-dependent kinase 6	CDK6	1.10773	0.0514528	1.05999	0.785037
-4.77606	-5.25679	-4.57217	-5.12312	-3.40723	-3.71519	-3.49199	-3.50621							3	3	2	15.2	15.2	10.7	36.944	0	4.9037	98830000	53065000	45765000	1.28765	-0.515846	-4.23162	0.538609	-0.161086	-1.42858	Q6P087-2;Q6P087;C9JM75;H7C454;H7C1H7;Q6P087-3	Q6P087-2;Q6P087;C9JM75;H7C454;H7C1H7	RNA pseudouridylate synthase domain-containing protein 3	RPUSD3	0.699383	0.0515639	0.894352	0.289329
5.2622	5.38077	5.2672	5.3366	5.01131	5.31323	5.10278	5.31522					+	CA_WT	40	40	1	77.2	77.2	3.8	60.078	0	323.31	63189000000	29045000000	34144000000	1.28702	0.0939808	4.22828	1.51973	0.257178	5.62139	A0A087WSW9;A0A087WSY9;Q16881-4;Q16881-3;Q16881;F8W809;Q16881-5;Q16881-2;E9PIR7;E2QRB9;Q16881-7;E9PKD3;A0A0B4J225;E9PIZ5;E9PLT3;E9PKI4;E9PQI3;E9PRI8	A0A087WSW9;A0A087WSY9;Q16881-4;Q16881-3;Q16881;F8W809;Q16881-5;Q16881-2;E9PIR7;E2QRB9;Q16881-7	Thioredoxin reductase 1, cytoplasmic	TXNRD1	1.06731	0.0516392	1.19514	0.0302185
2.29929	2.18097	2.37534	2.1662	2.33852	2.41283	2.36218	2.25533							16	16	16	55.6	55.6	55.6	30.344	0	107.95	7902700000	4008000000	3894600000	1.28674	-0.163724	-4.22678	0.0670005	-0.0162668	-0.204279	O94903;E5RFX7;E5RG77;H0YBG2;E5RFZ4	O94903;E5RFX7;E5RG77	Proline synthase co-transcribed bacterial homolog protein	PROSC	0.892718	0.0516731	0.988788	0.857037
1.51094	1.55001	1.52607	1.55076	1.75005	1.74202	1.9396	1.96884							6	6	6	65.6	65.6	65.6	10.143	0	82.086	5214200000	2568400000	2645800000	1.28347	0.0318756	4.20963	0.0225898	0.0106077	0.0717721	Q9Y241;C9JAW5;C9JNU6;Q9Y241-2;A8MV81	Q9Y241;C9JAW5;C9JNU6;Q9Y241-2	HIG1 domain family member 1A, mitochondrial	HIGD1A	1.02234	0.0520626	1.00738	0.949315
0.0102367	-1.09531	0.101481	-0.6604	0.196068	-0.604982	0.258385	-0.664156					+	CA_WT	26	26	26	30	30	30	132.51	0	130.34	1417000000	908140000	508850000	1.28209	-0.933712	-4.20237	2.60614	-0.861795	-20.0568	Q00722-3;Q00722-2;Q00722;Q9BVT6;H0YNI4;H0YKR9	Q00722-3;Q00722-2;Q00722	1-phosphatidylinositol 4,5-bisphosphate phosphodiesterase beta-2	PLCB2	0.52351	0.0522289	0.550267	0.00247663
0.557533	0.473249	0.546196	0.425802	0.852388	0.902664	1.09347	1.13337							4	4	4	9.5	9.5	9.5	26.21	0	14.239	2728900000	1354100000	1374700000	1.28081	-0.102339	-4.19568	0.0902747	0.0450859	0.270227	Q9BVC6	Q9BVC6	Transmembrane protein 109	TMEM109	0.931522	0.0523826	1.03174	0.812316
6.46937	6.99657	6.3064	6.81169	6.73439	7.0184	6.68444	6.97622					+	CA_WT	17	17	17	95.6	95.6	95.6	14.716	0	323.31	185890000000	79917000000	105970000000	1.2796	0.516239	4.18936	1.89805	0.287896	8.80796	P09382;F8WEI7	P09382	Galectin-1	LGALS1	1.43022	0.0525286	1.22086	0.0126459
-2.75184	-5.88501	-2.39087	-4.64776	-2.64084	-2.46543	-1.56835	-2.03606							4	4	4	6.7	6.7	6.7	125.98	0	22.443	267230000	164480000	102760000	1.27822	-2.69502	-4.18212	0.0841368	-0.146154	-0.253029	Q9NQ11-2;Q9NQ11-3;Q9NQ11;H0Y8I1;H0Y9K4;A0A087WUM9	Q9NQ11-2;Q9NQ11-3;Q9NQ11;H0Y8I1	Probable cation-transporting ATPase 13A2	ATP13A2	0.154425	0.0526965	0.903656	0.823878
-2.01375	-1.57509	-1.97429	-1.73286	-2.18411	-1.98155	-2.32109	-2.24538							6	6	6	22	22	22	37.866	0	36.968	443140000	199780000	243350000	1.27813	0.340048	4.18165	0.348679	0.139137	0.936093	O15121	O15121	Sphingolipid delta(4)-desaturase DES1	DEGS1	1.2658	0.0527074	1.10125	0.448044
3.88396	3.71493	3.82513	3.66062	3.41695	3.25151	3.72362	3.55662							43	43	42	64.4	64.4	64.4	60.54	0	323.31	20265000000	10535000000	9730300000	1.27511	-0.166766	-4.16593	0.281875	-0.166218	-0.76847	Q9BVP2-2;Q9BVP2;C9JZT7;B4DMU5;C9JYH9	Q9BVP2-2;Q9BVP2	Guanine nucleotide-binding protein-like 3	GNL3	0.890837	0.0530747	0.891176	0.522546
-0.406338	0.674156	-0.0146675	0.579849	-0.43903	0.329498	-0.575184	0.344278					+	CA_WT	20	20	20	21.6	21.6	21.6	154.3	0	122.31	1733200000	617300000	1115900000	1.27354	0.837505	4.15776	2.18585	0.843995	12.3252	Q92859-3;Q92859-2;Q92859-4;Q92859;Q59FP8	Q92859-3;Q92859-2;Q92859-4;Q92859;Q59FP8	Neogenin	NEO1	1.78696	0.0532672	1.79501	0.00651849
4.15392	4.23865	4.17485	4.27905	4.08593	4.10872	4.1116	3.81029							23	23	7	72.9	72.9	21.3	35.979	0	323.31	27627000000	13743000000	13884000000	1.27257	0.0944633	4.15272	0.346194	-0.139256	-0.929841	Q9P287;Q9P287-3	Q9P287;Q9P287-3	BRCA2 and CDKN1A-interacting protein	BCCIP	1.06767	0.0533864	0.907987	0.450616
4.28084	4.05142	4.42846	4.04415	4.18917	4.04106	3.89365	3.70353							34	34	34	55.4	55.4	55.4	68.283	0	323.31	27885000000	14801000000	13084000000	1.27252	-0.306863	-4.15246	0.276082	-0.169115	-0.753935	Q96G03;E7ENQ8;Q96G03-2;E9PD70;H0Y921	Q96G03	Phosphoglucomutase-2	PGM2	0.808398	0.0533926	0.889388	0.529564
-2.5605	-2.4589	-2.52003	-2.44824	-2.25422	-2.32033	-2.11661	-2.05421							9	9	3	28.6	28.6	6.3	43.426	0	36.795	394250000	181680000	212560000	1.27073	0.0866947	4.1432	0.00381725	-0.00185394	-0.0123763	Q6P1Q9;Q6P1Q9-2;H7C552;F8WAS9	Q6P1Q9;Q6P1Q9-2	Methyltransferase-like protein 2B	METTL2B	1.06193	0.0536125	0.998716	0.991249
0.687948	0.310144	0.893831	0.124481	0.419428	0.121447	0.760576	0.209784							26	26	26	46.2	46.2	46.2	86.135	0	323.31	2359400000	1343300000	1016100000	1.2697	-0.573577	-4.13786	0.861186	-0.424387	-2.40855	Q8IXB1-2;Q8IXB1;Q8IXB1-3;E7EP04;A0A087WXH7;H7C1G0	Q8IXB1-2;Q8IXB1	DnaJ homolog subfamily C member 10	DNAJC10	0.671949	0.0537402	0.745155	0.137662
-2.15414	-2.62944	-2.34129	-2.71461	-4.25719	-4.20476	-2.48732	-2.5457							5	5	5	14.4	14.4	14.4	30.529	0.00015314	4.6252	234710000	125380000	109330000	1.26761	-0.424306	-4.12705	0.000753014	-0.00297165	-0.00244995	Q96BZ8	Q96BZ8	Leukocyte receptor cluster member 1	LENG1	0.745197	0.0539995	0.997942	0.998268
1.31658	0.797541	1.20664	0.529085	1.41766	1.17726	1.29652	1.01697							30	30	30	77.8	77.8	77.8	48.075	0	192.18	3738400000	2067300000	1671100000	1.26717	-0.598297	-4.1248	0.911944	-0.259975	-2.58793	Q99541;Q5SYF5;Q5SYF3;Q5SYF4	Q99541	Perilipin-2	PLIN2	0.660533	0.0540539	0.835102	0.122478
6.20577	6.36767	6.25424	6.33431	6.15061	6.18278	6.13753	6.14046							37	37	37	75.4	75.4	75.4	49.541	0	323.31	126370000000	60754000000	65616000000	1.26472	0.120979	4.11217	0.291397	0.0175467	0.792347	P49411;H3BNU3	P49411	Elongation factor Tu, mitochondrial	TUFM	1.08747	0.0543596	1.01224	0.511215
4.70573	4.7786	4.72873	4.80739	4.7858	4.87788	4.41926	4.48209							16	16	16	66.9	66.9	66.9	15.423	0	70.995	44791000000	21370000000	23421000000	1.26461	0.075758	4.11161	0.0963669	0.0774565	0.28717	P62847;E7ETK0;A0A087WUS0;P62847-2;P62847-3;P62847-4	P62847;E7ETK0;A0A087WUS0;P62847-2;P62847-3;P62847-4	40S ribosomal protein S24	RPS24	1.05391	0.0543734	1.05516	0.801001
2.75663	3.10928	2.89133	3.09485	2.93675	2.73998	2.87925	2.84897							25	25	25	60.7	60.7	60.7	61.719	0	280.94	12713000000	6125700000	6587600000	1.26341	0.278084	4.10542	0.684547	-0.113523	-1.84237	P30038;P30038-3;P30038-2;Q5TF55	P30038;P30038-3;P30038-2	Delta-1-pyrroline-5-carboxylate dehydrogenase, mitochondrial	ALDH4A1	1.21258	0.0545243	0.924328	0.206754
-0.0297108	-0.501491	-0.0738258	-0.7868	0.802803	0.284733	0.604877	0.125908							8	6	6	63.6	59.6	59.6	10.666	0	56.1	1800500000	1052100000	748340000	1.26309	-0.592378	-4.10377	1.22842	-0.49852	-3.92889	Q15651;A0A087WZE9;Q15651-2	Q15651;A0A087WZE9;Q15651-2	High mobility group nucleosome-binding domain-containing protein 3	HMGN3	0.663249	0.0545646	0.707833	0.0590983
-1.8485	-1.51112	-2.01755	-1.59031	-2.96429	-2.24695	-2.31104	-1.55643							12	12	12	23.9	23.9	23.9	99.326	0	79.287	428460000	172580000	255880000	1.26153	0.382305	4.09577	0.582364	0.735971	1.54851	Q14764;H3BRL2;H3BQK6;H3BP76;H3BUK7;H3BNF6;H3BPZ2;H3BNF2;H3BUP3;H3BQE7	Q14764	Major vault protein	MVP	1.30342	0.0547607	1.66552	0.261599
0.861839	1.42917	0.754568	1.20496	0.753029	0.715128	0.838436	0.791136							76	6	6	93.2	10	10	58.061	0	47.441	3193500000	1453000000	1740500000	1.26131	0.508861	4.09465	0.272608	-0.0426006	-0.745215	P14618-2;H3BTN5;H3BR70;H3BQ34;H3BTJ2;H3BT25	P14618-2;H3BTN5;H3BR70;H3BQ34	Pyruvate kinase PKM;Pyruvate kinase	PKM	1.42293	0.0547884	0.970903	0.533816
1.75947	1.42211	1.66618	1.50165	1.90015	1.32811	2.10871	1.62494							52	52	51	53.5	53.5	52.7	120.66	0	323.31	5279100000	2970900000	2308200000	1.26116	-0.250944	-4.09389	0.997557	-0.527908	-2.91039	O75164;O75164-2	O75164	Lysine-specific demethylase 4A	KDM4A	0.840346	0.0548069	0.69356	0.100564
1.7224	2.02102	1.62301	1.91605	1.41931	1.67157	1.68875	2.02048							24	24	11	61.3	61.3	31.8	45.809	0	276.93	5946500000	2638600000	3307900000	1.26099	0.295834	4.09299	0.499812	0.291993	1.32471	O14965;A3KFJ0;Q5QPD4;B4DXA6;A0A0A0MSY3;Q5Y191;Q9UQB9-2;Q9UQB9-3;Q9UQB9	O14965;A3KFJ0;Q5QPD4	Aurora kinase A	AURKA	1.22759	0.0548292	1.22433	0.316365
-0.459566	-0.192078	-0.363138	-0.220091	-0.252777	-0.219871	-0.0154781	-0.0522594							18	18	18	22.8	22.8	22.8	107.81	0	62.28	1524300000	728230000	796090000	1.26009	0.205268	4.08841	0.00411602	-0.00193787	-0.0133405	A0A087WXL6;B7Z879;Q9H270;A0A0G2JS92;A0A087X2J4	A0A087WXL6;B7Z879;Q9H270;A0A0G2JS92	Vacuolar protein sorting-associated protein 11 homolog	VPS11	1.1529	0.0549421	0.998658	0.990567
1.73355	2.20293	1.60867	2.02546	1.66817	1.94529	1.86707	2.13437							21	21	2	66.8	66.8	16	35.882	0	190.53	6004500000	2605500000	3398900000	1.25915	0.443082	4.0836	0.731144	0.272212	1.98385	P09525;P09525-2	P09525;P09525-2	Annexin A4	ANXA4	1.35951	0.0550611	1.20766	0.185719
0.909451	0.673721	1.06707	0.612225	1.15037	0.595364	0.94412	0.784748							24	19	19	62.1	56.5	56.5	46.105	0	249.05	3016100000	1667400000	1348700000	1.25877	-0.345287	-4.08162	0.901761	-0.357188	-2.55127	P32121;P32121-3;P32121-4;P32121-5;P32121-2;K7ENA6;I3L412;Q68DZ5;K7EL17;I3L0V6	P32121;P32121-3;P32121-4;P32121-5;P32121-2;K7ENA6;I3L412	Beta-arrestin-2	ARRB2	0.787151	0.0551103	0.780685	0.125383
-2.47562	-2.04712	-2.7084	-1.82529	-2.49345	-2.23659	-2.12216	-2.45849							9	9	9	28.7	28.7	28.7	53.217	0	28.514	324420000	145020000	179410000	1.25828	0.655807	4.07912	0.0599001	-0.0397358	-0.183733	Q6PHR2-3;Q6PHR2;Q6PHR2-4;Q6PHR2-2;H3BPN6;H3BT78	Q6PHR2-3;Q6PHR2;Q6PHR2-4	Serine/threonine-protein kinase ULK3	ULK3	1.5755	0.0551724	0.972833	0.871164
2.11086	1.84776	2.11381	1.95192	1.31872	1.01623	1.47893	1.18313							11	1	1	68.8	14.6	14.6	10.679	0	6.7355	4892800000	2637900000	2254900000	1.25818	-0.212496	-4.0786	0.911422	-0.299141	-2.58604	P17096-2	P17096-2	High mobility group protein HMG-I/HMG-Y	HMGA1	0.863043	0.0551852	0.812736	0.122625
0.491604	0.636478	0.547785	0.632467	0.494827	0.529507	0.617266	0.614654							31	31	31	44.8	44.8	44.8	82.936	0	184.17	2411100000	1156500000	1254600000	1.2576	0.114779	4.07565	0.0707446	0.0160341	0.215028	P33897;A6NEP8;Q9UBJ2	P33897	ATP-binding cassette sub-family D member 1	ABCD1	1.08281	0.0552585	1.01118	0.84968
1.07446	1.21445	1.0353	1.16186	1.12017	1.21208	1.02767	0.929111							15	15	15	71.6	71.6	71.6	31.381	0	259.06	3488800000	1680500000	1808300000	1.25557	0.133275	4.06528	0.00690056	-0.00331879	-0.0222958	Q96FX7;H0Y2Q1	Q96FX7;H0Y2Q1	tRNA (adenine(58)-N(1))-methyltransferase catalytic subunit TRMT61A	TRMT61A	1.09678	0.0555178	0.997702	0.984236
-3.01673	-3.49668	-3.21013	-3.57374	-1.89447	-2.33776	-2.1563	-2.65193							4	4	4	36.5	36.5	36.5	16.496	0	40.74	256800000	146680000	110120000	1.25294	-0.42178	-4.05192	0.828059	-0.469459	-2.29582	Q5JSL0;Q5JSK6;P82970;Q5JSK8;Q5JSK9;Q5JSK7	Q5JSL0;Q5JSK6;P82970;Q5JSK8;Q5JSK9;Q5JSK7	High mobility group nucleosome-binding domain-containing protein 5	HMGN5	0.746503	0.0558543	0.722236	0.148573
1.26853	1.40152	1.29579	1.47308	1.34985	1.38295	1.20025	1.2698							10	10	10	53.9	53.9	53.9	19.053	0	147.43	4199300000	1991500000	2207800000	1.2529	0.155137	4.05168	0.194421	0.051322	0.547249	Q8N9N8;E9PLI6;E9PS76;E9PNH5;E9PS30;E9PQD0	Q8N9N8;E9PLI6;E9PS76;E9PNH5	Probable RNA-binding protein EIF1AD	EIF1AD	1.11353	0.0558605	1.03621	0.639114
1.57982	1.48816	1.62546	1.51086	1.89467	1.823	2.20647	2.15113							22	22	22	54.6	54.6	54.6	60.556	0	151.39	5630400000	2860200000	2770300000	1.2519	-0.103131	-4.04662	0.093992	-0.0635023	-0.28058	Q49A26;Q49A26-2;K7EMM8;Q49A26-5;Q49A26-3;Q49A26-4;K7EQB2;K7EPU6;K7EK70;K7ELL0	Q49A26;Q49A26-2;K7EMM8;Q49A26-5;Q49A26-3;Q49A26-4	Putative oxidoreductase GLYR1	GLYR1	0.93101	0.0559887	0.956938	0.805393
1.74395	1.54402	1.66911	1.55977	1.6859	1.75235	1.5921	1.51532							13	13	13	45.3	45.3	45.3	33.269	0	225.87	5033700000	2534900000	2498700000	1.25128	-0.154632	-4.04345	0.0126212	-0.0051651	-0.0405241	P49247	P49247	Ribose-5-phosphate isomerase	RPIA	0.898362	0.0560693	0.996426	0.971357
2.28805	1.92175	2.31603	2.07054	2.15217	1.99147	2.21406	2.08592							20	20	20	84.1	84.1	84.1	30.608	0	226.53	6992400000	3718600000	3273900000	1.25082	-0.305896	-4.04116	0.903605	-0.144423	-2.55789	Q9NQR4;H7C579;F8WF70	Q9NQR4;H7C579	Omega-amidase NIT2	NIT2	0.80894	0.0561277	0.904741	0.124852
-4.0342	-3.41574	-3.8158	-3.49591	-3.45848	-3.67795	-3.46576	-3.23836							4	4	4	32.5	32.5	32.5	21.764	0	31.596	134360000	61985000	72374000	1.2493	0.469179	4.03344	0.00557063	0.00396252	0.0180255	H3BRB6;Q8ND25;Q8ND25-2;J3KTB9;H3BUF0;Q8NHG8	H3BRB6;Q8ND25;Q8ND25-2;J3KTB9	E3 ubiquitin-protein ligase ZNRF1	ZNRF1	1.38432	0.056325	1.00275	0.987255
7.06111	7.10708	7.05665	7.08834	7.01391	7.06064	6.93039	7.0416							103	103	103	92.9	92.9	92.9	107.77	0	323.31	220780000000	106040000000	114750000000	1.2491	0.0388298	4.03242	0.685036	0.078969	1.84383	P22102;P22102-2;F8WD69;C9JBJ1;C9JTV6;C9JZG2;C9JKQ7;A0A140TA71;H7C366	P22102	Trifunctional purine biosynthetic protein adenosine-3;Phosphoribosylamine--glycine ligase;Phosphoribosylformylglycinamidine cyclo-ligase;Phosphoribosylglycinamide formyltransferase	GART	1.02728	0.0563511	1.05626	0.206521
-0.586163	-0.330196	-0.483404	-0.324791	0.0253182	-0.121286	-0.0495415	0.0511856							14	14	14	40	40	40	46.553	0	42.015	1477000000	720860000	756170000	1.24841	0.20729	4.02894	0.0809357	-0.0229387	-0.244006	Q9NVG8;Q9NVG8-2;Q9NVG8-3	Q9NVG8;Q9NVG8-2	TBC1 domain family member 13	TBC1D13	1.15452	0.0564404	0.984226	0.829974
0.382534	-0.0371971	0.21155	-0.0967407	0.0286179	-0.130701	0.458796	0.191948							18	18	18	66.1	66.1	66.1	49.447	0	101.11	1800300000	955480000	844830000	1.24684	-0.364011	-4.02099	0.291468	-0.213083	-0.792527	Q5EBM0;Q5EBM0-4;Q5EBM0-3;Q5EBM0-2	Q5EBM0;Q5EBM0-4;Q5EBM0-3;Q5EBM0-2	UMP-CMP kinase 2, mitochondrial	CMPK2	0.777001	0.0566451	0.862692	0.51113
2.46261	2.5154	2.44834	2.49511	2.34528	2.37145	2.34304	2.28251							20	19	19	68.3	68.3	68.3	41.779	0	323.31	8873800000	4352800000	4521000000	1.24532	0.0497828	4.01331	0.132763	-0.0171757	-0.386126	Q969G3-2;Q969G3;B4DGM3;J3QKS7;Q969G3-6;Q969G3-5;Q969G3-3;Q969G3-4;K7EMQ8;J3QR61;H7C048;J3KT85;J3QKX6;J3KS99;J3QL66	Q969G3-2;Q969G3;B4DGM3;J3QKS7;Q969G3-6;Q969G3-5;Q969G3-3;Q969G3-4	SWI/SNF-related matrix-associated actin-dependent regulator of chromatin subfamily E member 1	SMARCE1	1.03511	0.0568439	0.988165	0.736609
-0.178139	-0.607056	-0.200245	-0.441509	-0.580959	-0.684397	0.177282	-0.149122							7	5	4	32.9	26	22.4	24.267	0	11.892	1414200000	759770000	654400000	1.24519	-0.335091	-4.01268	0.161915	-0.214921	-0.463121	O95716	O95716	Ras-related protein Rab-3D	RAB3D	0.792734	0.0568603	0.861593	0.688787
4.13311	4.19576	4.15878	4.20486	4.15085	4.19139	4.02761	4.08559							25	25	25	75.2	75.2	75.2	40.307	0	323.31	28828000000	13911000000	14917000000	1.24122	0.0543633	3.99272	0.217681	0.0492659	0.606629	Q9NR45;Q5TBR1;Q5TBR0	Q9NR45	Sialic acid synthase	NANS	1.0384	0.0573821	1.03474	0.605786
-2.9406	-3.01814	-2.90509	-3.06639	NaN	NaN	NaN	NaN	+						15	1	1	73.1	17.2	17.2	26.91	1	-2	88588000	45914000	42673000	1.23996	-0.119422	-3.98638	-4.34294e-08	0	0	H0YDE4	H0YDE4		PRMT1	0.920556	0.0575492	1	1
-2.79972	-3.16483	-2.89697	-3.07083	-2.83336	-3.22792	-2.69039	-2.88591							8	8	8	11.2	11.2	11.2	126.87	0	22.793	210670000	114590000	96085000	1.23961	-0.269481	-3.98462	0.597884	-0.295038	-1.59184	O95835;O95835-2;Q6PJG3;Q9NRM7	O95835	Serine/threonine-protein kinase LATS1	LATS1	0.829618	0.0575957	0.815051	0.252415
-4.83745	-5.34213	-4.6741	-5.1556	NaN	NaN	-4.98405	-5.41769							1	1	1	2.3	2.3	2.3	52.777	0.0022099	1.6424	33423000	19436000	13987000	1.23819	-0.493091	-3.97753	0	-0.433643	0	H7BYZ6;A0A0A6YYF3;Q9Y575-2;Q9Y575;Q9Y575-3	H7BYZ6;A0A0A6YYF3;Q9Y575-2;Q9Y575;Q9Y575-3	Ankyrin repeat and SOCS box protein 3	GPR75-ASB3;ASB3	0.710501	0.0577839	0.74039	1
-2.1882	-1.98832	-2.26427	-1.8553	-2.49552	-2.27881	-2.47097	-2.36436							7	7	7	24.1	24.1	24.1	45.096	0	18.674	332650000	151270000	181380000	1.23733	0.304425	3.97321	1.16664	0.161664	3.63246	Q8N2K0;Q8N2K0-2;Q8N2K0-3;I3L1V0;I3L294;I3L380	Q8N2K0;Q8N2K0-2;Q8N2K0-3;I3L1V0	Monoacylglycerol lipase ABHD12	ABHD12	1.23493	0.0578988	1.11858	0.0681333
7.25552	7.33491	7.22056	7.3105	7.09584	7.20487	7.07656	7.23791					+	CA_WT	44	44	17	92.3	92.3	48	32.866	0	323.31	244760000000	116070000000	128690000000	1.23679	0.0846653	3.9705	1.71135	0.135192	7.06755	P12236	P12236	ADP/ATP translocase 3;ADP/ATP translocase 3, N-terminally processed	SLC25A6	1.06044	0.0579712	1.09824	0.0194381
0.067009	0.171814	0.0791283	0.237055	0.74811	0.896648	0.256165	0.416716							19	19	19	36	36	36	59.702	0	124.16	2186800000	1023600000	1163200000	1.23456	0.131366	3.95937	0.156801	0.154545	0.449733	Q9Y3X0;M0QYB4;M0QZR0;M0R2W0	Q9Y3X0;M0QYB4	Coiled-coil domain-containing protein 9	CCDC9	1.09533	0.0582697	1.11307	0.696946
4.71443	4.83079	4.7589	4.82174	4.71727	4.72361	4.62362	4.64333							37	37	37	62.3	62.3	62.3	66.9	0	323.31	45465000000	21956000000	23509000000	1.23244	0.0895996	3.9488	0.0694116	0.0130262	0.211208	O95831;O95831-3;O95831-2;O95831-4;E9PMA0;O95831-6;O95831-5	O95831;O95831-3;O95831-2	Apoptosis-inducing factor 1, mitochondrial	AIFM1	1.06407	0.0585551	1.00907	0.852292
1.93296	1.59057	2.11287	1.67369	1.9694	1.75879	2.31258	1.87969							25	25	25	71	71	71	62.615	0	323.31	6112600000	3377500000	2735100000	1.23141	-0.390789	-3.94369	0.659576	-0.321752	-1.76859	P34913;E5RFU2;P34913-2;P34913-3;E5RFH6;H0YAW7;E5RI53	P34913;E5RFU2;P34913-2;P34913-3;E5RFH6	Bifunctional epoxide hydrolase 2;Cytosolic epoxide hydrolase 2;Lipid-phosphate phosphatase	EPHX2	0.762712	0.0586938	0.800098	0.21899
1.27224	1.60941	1.38446	1.74677	1.14617	1.5968	1.48552	1.55434							26	26	26	66.2	66.2	66.2	54.151	0	299.08	4524700000	1999500000	2525200000	1.23135	0.349737	3.94339	0.571642	0.259723	1.51883	Q9UI12-2;Q9UI12;G3V126;E5RG49;E5RHH0;H0YB41;E5RJG1;A0A0D9SG68;E5RK31	Q9UI12-2;Q9UI12;G3V126	V-type proton ATPase subunit H	ATP6V1H	1.27433	0.0587019	1.19725	0.268138
-1.6964	0.113453	-0.947073	0.227915	0.644705	0.361128	-0.47891	-0.624706							6	6	6	53	53	53	14.604	0	98.949	1733800000	766750000	967010000	1.2302	1.49242	3.9377	0.0963946	-0.214686	-0.287247	Q7Z422-2;Q7Z422-4;Q7Z422-3;Q7Z422-5;Q7Z422	Q7Z422-2;Q7Z422-4;Q7Z422-3;Q7Z422-5;Q7Z422	SUZ domain-containing protein 1	SZRD1	2.8136	0.0588572	0.861733	0.80095
0.743826	0.126924	0.486729	0.0745335	0.623793	0.19001	0.892284	0.394461							9	9	9	61.9	61.9	61.9	26.318	0	144.52	2243200000	1297400000	945740000	1.22706	-0.514548	-3.92215	0.958634	-0.465803	-2.76054	Q14353;Q14353-2;K7EM34	Q14353;Q14353-2	Guanidinoacetate N-methyltransferase	GAMT	0.700012	0.059284	0.724068	0.109993
0.509636	0.269802	0.434862	0.162807	0.128056	0.41457	0.661642	0.505346							20	20	20	53.5	53.5	53.5	61.313	0	229.57	2115200000	1069100000	1046100000	1.22693	-0.255944	-3.92151	0.0797259	0.0651093	0.240587	A0A1B0GTC3;A0A1B0GVH5;Q9C0B1;A0A1B0GUC3;A0A1B0GV98;A0A1B0GTC5;A0A1B0GU26;A0A1B0GTY1;A0A1B0GTI3;A0A1B0GUY7;Q9C0B1-4;Q9C0B1-2;A0A1B0GTZ8;F8WCB8;X6R3I0;Q9C0B1-3	A0A1B0GTC3;A0A1B0GVH5;Q9C0B1;A0A1B0GUC3;A0A1B0GV98;A0A1B0GTC5;A0A1B0GU26;A0A1B0GTY1	Alpha-ketoglutarate-dependent dioxygenase FTO	FTO	0.837439	0.0593015	1.04616	0.832289
0.0663776	-0.280111	0.0303574	-0.150244	0.247356	0.214346	0.116427	-0.0902138							16	12	12	53.8	41.7	41.7	43.135	0	76.408	1636000000	857150000	778870000	1.22481	-0.263545	-3.91102	0.263726	-0.119825	-0.722905	P27361;P27361-2;E9PQW4;P27361-3;E9PBK7;E9PJF0;B3KR49;H0YEX6;E9PRH7	P27361;P27361-2;E9PQW4;P27361-3;E9PBK7;E9PJF0;B3KR49	Mitogen-activated protein kinase 3;Mitogen-activated protein kinase	MAPK3	0.833038	0.0595921	0.920299	0.544847
-0.585417	-0.762192	-0.570606	-0.688354	-0.512947	-0.597841	-0.304764	-0.539417							10	10	10	28.6	28.6	28.6	44.395	0	100.24	1134300000	585320000	548970000	1.22479	-0.147262	-3.91092	0.55672	-0.159774	-1.47784	P05423;E5RHT4;E7EQ68	P05423;E5RHT4	DNA-directed RNA polymerase III subunit RPC4	POLR3D	0.902963	0.0595951	0.895165	0.277511
-1.7028	-3.24608	-1.72217	-2.62012	-1.64193	-2.18114	-1.44806	-3.08645							10	10	10	26.5	26.5	26.5	66.646	0	20.606	385080000	260590000	124490000	1.22219	-1.22061	-3.89812	0.844702	-1.0888	-2.35205	Q14005-3;Q14005-2;Q14005;H0YLH9;Q14005-4	Q14005-3;Q14005-2;Q14005;H0YLH9;Q14005-4	Pro-interleukin-16;Interleukin-16	IL16	0.4291	0.0599525	0.470151	0.142987
4.63251	5.07256	4.81577	5.09467	4.7834	5.09235	4.89108	5.07267					+	CA_WT	42	42	42	82.3	82.3	82.3	49.966	0	323.31	53275000000	23323000000	29953000000	1.22154	0.35947	3.8949	1.33385	0.245265	4.48127	P18031;B4DSN5	P18031;B4DSN5	Tyrosine-protein phosphatase non-receptor type 1;Tyrosine-protein phosphatase non-receptor type	PTPN1	1.28295	0.060043	1.18531	0.0463609
3.36115	3.44022	3.36224	3.49469	3.3563	3.47492	3.47254	3.54836							17	17	17	99.2	99.2	99.2	13.133	0	267.46	18719000000	8852400000	9866300000	1.21902	0.105758	3.88252	0.533296	0.0972233	1.41423	Q15370;B8ZZU8;Q15370-2;I3L0M9;A0A0B4J296	Q15370;B8ZZU8;Q15370-2;I3L0M9;A0A0B4J296	Transcription elongation factor B polypeptide 2	TCEB2	1.07606	0.0603924	1.06971	0.29289
NaN	-4.21411	NaN	-4.74088	NaN	-3.77803	NaN	-4.43291							1	1	1	17.6	17.6	17.6	7.7558	0.0039645	1.4612	43094000	0	43094000	0	NaN	0	0	NaN	0	A1L188	A1L188	Uncharacterized protein C17orf89	C17orf89
5.69496	6.188	5.78942	6.02541	5.65365	6.36599	5.73874	6.26776					+	CA_WT	23	23	9	100	100	22.5	15.257	0	323.31	106920000000	43972000000	62948000000	1.21791	0.364517	3.87709	1.96728	0.620679	9.55225	P69905	P69905	Hemoglobin subunit alpha	HBA1	1.28745	0.0605464	1.5376	0.0107825
4.36123	4.23493	4.35788	4.14805	4.22322	4.15541	4.25234	4.1296					+	CA_WT	27	27	27	67.8	67.8	67.8	41.581	0	323.31	31228000000	15946000000	15282000000	1.21565	-0.168066	-3.86605	1.40606	-0.0952768	-4.89713	B3KS98;O15372;A0A087WZK9;E5RJT0;E5RGU4;E5RFW7;E5RFH0;E5RHC7;E5RH59	B3KS98;O15372;A0A087WZK9;E5RJT0	Eukaryotic translation initiation factor 3 subunit H	EIF3H	0.890035	0.0608619	0.936093	0.039259
3.10291	3.45765	2.97554	3.3258	2.82248	3.3017	2.68109	3.28179					+	CA_WT	34	22	7	83.9	64.9	15.3	28.747	0	273.87	14697000000	6052000000	8645200000	1.21144	0.352494	3.84551	1.76859	0.539957	7.56294	H7BYY1;F5H7S3;B7Z596;P09493-2;P09493-5;H0YK48;H0YKX5;H0YNC7;H0YL52;H0YL42;H0YK20;H0YL80;H0YN06	H7BYY1;F5H7S3;B7Z596;P09493-2;P09493-5;H0YK48;H0YKX5;H0YNC7;H0YL52		TPM1	1.27677	0.0614549	1.45393	0.0170376
-3.41951	-2.86111	-3.19236	-2.71767	-3.13605	-3.33465	-2.5809	-2.695							9	9	9	23.6	23.6	23.6	74.533	0	30.486	201120000	95226000	105890000	1.21144	0.516541	3.84551	0.126446	-0.156351	-0.369201	O15037;G3V3G3;G3V331	O15037;G3V3G3	Protein KHNYN	KHNYN	1.43052	0.0614549	0.897292	0.747402
0.308748	1.55216	0.693022	1.27392	0.27284	1.37511	0.214829	0.887528							4	4	4	30.6	30.6	30.6	11.985	0	16.83	3053200000	1050700000	2002500000	1.2114	0.912156	3.84528	1.16285	0.887482	3.61488	E9PNW4;E9PR17;P13987;H0YET2	E9PNW4;E9PR17;P13987;H0YET2	CD59 glycoprotein	CD59	1.88186	0.0614615	1.84994	0.0687307
2.14418	2.43488	2.25281	2.40028	2.45111	2.58118	2.5627	2.62297							17	17	17	77.3	77.3	77.3	26.056	0	144.49	8719200000	4088600000	4630600000	1.21105	0.219087	3.84362	0.599872	0.0951691	1.59742	Q9BVG4;A6NDF3	Q9BVG4	Protein PBDC1	PBDC1	1.164	0.0615099	1.06819	0.251263
4.32147	4.45632	4.22714	4.51107	4.35162	4.49702	4.30924	4.4479					+	CA_WT	20	20	20	79.4	79.4	79.4	25.059	0	323.31	34205000000	15876000000	18328000000	1.21017	0.209387	3.83934	1.31508	0.142035	4.37836	Q9UBQ5;Q9UBQ5-2;K7ERF1;K7ES31;A0A087WVB9;K7EQM4;K7EK53;B4DQ48	Q9UBQ5;Q9UBQ5-2;K7ERF1;K7ES31;A0A087WVB9;K7EQM4	Eukaryotic translation initiation factor 3 subunit K	EIF3K	1.1562	0.0616347	1.10346	0.0484083
2.93717	2.66154	2.93784	2.7757	2.54937	2.52505	2.69625	2.6498							17	17	17	37.8	37.8	37.8	51.11	0	323.31	10276000000	5312400000	4963800000	1.20923	-0.218883	-3.83477	0.125731	-0.035388	-0.36728	P01730;F5H480	P01730	T-cell surface glycoprotein CD4	CD4	0.859231	0.0617683	0.975769	0.748633
5.92342	5.86099	5.95259	5.8188	5.92156	5.90361	6.00541	5.95848							66	66	66	77.8	77.8	77.8	83.165	0	323.31	98801000000	49551000000	49250000000	1.20726	-0.0981083	-3.8252	0.233763	-0.0324373	-0.647393	P41250;H7C443;F8WCK4	P41250	Glycine--tRNA ligase	GARS	0.934257	0.0620497	0.977767	0.583764
4.22369	4.34171	4.20559	4.29142	4.36307	4.44875	4.4417	4.49979							42	42	42	67.9	67.9	67.9	72.911	0	323.31	32861000000	15748000000	17112000000	1.20487	0.101925	3.81361	0.576982	0.0718813	1.53359	O00116;A0A1B0GWA2;B8ZZ81	O00116;A0A1B0GWA2	Alkyldihydroxyacetonephosphate synthase, peroxisomal	AGPS	1.0732	0.0623927	1.05109	0.264861
-2.18813	-2.45003	-2.28715	-2.41989	-1.55092	-1.34803	-1.67823	-1.78742							11	5	5	24.5	15.1	15.1	47.377	0	27.744	432510000	214580000	217930000	1.20465	-0.197321	-3.81256	0.067193	0.0468512	0.204833	P78356;P78356-2;A0A087WT35	P78356;P78356-2	Phosphatidylinositol 5-phosphate 4-kinase type-2 beta	PIP4K2B	0.872169	0.062424	1.03301	0.856657
0.42165	0.830246	0.485783	0.684275	0.222134	0.381836	0.737268	0.546782							13	13	13	79.8	79.8	79.8	26.748	0	323.31	2542300000	1202300000	1339900000	1.20364	0.303544	3.80766	0.0178245	-0.0153923	-0.0569139	Q9NWU2	Q9NWU2	Glucose-induced degradation protein 8 homolog	GID8	1.23417	0.0625698	0.989388	0.959788
-1.97568	-2.28995	-1.81265	-2.49626	-1.5471	-1.72437	-1.30442	-1.56082							10	10	10	18.5	18.5	18.5	83.021	0	50.329	490130000	270600000	219520000	1.201	-0.498935	-3.79498	0.558211	-0.216839	-1.48192	Q96ED9-2;Q96ED9;K7ENU5;K7EMR5;K7EJ48;K7EMG7;K7EJ65;K7EJA7;K7EK29	Q96ED9-2;Q96ED9;K7ENU5	Protein Hook homolog 2	HOOK2	0.707629	0.0629499	0.860449	0.27656
-0.352251	-0.318041	-0.35824	-0.33264	-0.178379	-0.343416	-0.319414	-0.363489							8	8	8	34.3	34.3	34.3	25.807	0	18.272	1262300000	634920000	627390000	1.20005	0.0299053	3.79038	0.553081	-0.104556	-1.4679	A6NG10;K7EMC9;Q969T9;K7EIJ0;B4DFG2;K7ENL2;K7EIN1;K7ESN4;K7EIK1	A6NG10;K7EMC9;Q969T9;K7EIJ0;B4DFG2;K7ENL2	WW domain-binding protein 2	WBP2	1.02095	0.0630887	0.930091	0.279846
3.00054	3.19871	3.07856	3.263	2.34171	2.4734	2.74914	2.94556							13	1	1	77.2	11.4	11.4	13.519	0	27.413	13944000000	6400300000	7543200000	1.19883	0.191302	3.78451	0.186205	0.164057	0.526124	H7BZJ3	H7BZJ3		PDIA3	1.14179	0.0632664	1.12043	0.651321
-0.549208	-0.767824	-0.395384	-0.86607	0.00387573	-0.254936	0.0632858	0.0144901							10	10	10	47.9	47.9	47.9	36.294	0	34.682	1566600000	818990000	747640000	1.19717	-0.344651	-3.77656	0.419203	-0.153804	-1.11493	P13716;P13716-2;B7ZBK6	P13716;P13716-2	Delta-aminolevulinic acid dehydratase	ALAD	0.787498	0.0635081	0.898877	0.380888
3.28917	3.13029	3.24496	3.17276	3.726	3.62438	3.62622	3.55926							20	19	19	62.4	58.3	58.3	33.36	0	323.31	18440000000	9172600000	9267400000	1.19566	-0.11554	-3.76931	0.533498	-0.0842857	-1.41477	P32322;E2QRB3;P32322-3;P32322-2;J3KQ22;J3QL24;J3QKT4;J3QLK9;J3QL32;J3QL23;J3QRZ0;J3QR88;J3KSA9;J3KTA8;J3QKT3	P32322;E2QRB3;P32322-3;P32322-2;J3KQ22;J3QL24;J3QKT4;J3QLK9;J3QL32	Pyrroline-5-carboxylate reductase 1, mitochondrial;Pyrroline-5-carboxylate reductase	PYCR1	0.923037	0.0637299	0.943251	0.292754
4.98566	5.1407	4.95874	5.07383	4.89396	4.97558	4.96944	4.99915							54	54	17	64.7	64.7	26.6	66.217	0	323.31	52684000000	25120000000	27564000000	1.19103	0.135069	3.74719	0.530979	0.055665	1.40798	Q9NVI7-2;Q9NVI7;H0Y2W2;Q9NVI7-3;Q5SV16	Q9NVI7-2;Q9NVI7;H0Y2W2;Q9NVI7-3	ATPase family AAA domain-containing protein 3A	ATAD3A	1.09815	0.0644132	1.03934	0.294456
-3.33282	-2.81445	-3.42111	-2.41796	-4.35608	-3.67803	-4.74798	-3.7851							3	3	3	16.3	16.3	16.3	34.466	0	9.7638	142880000	52112000	90765000	1.19073	0.76076	3.7458	1.25041	0.820465	4.03905	P26951-2;P26951;J3JS34	P26951-2;P26951	Interleukin-3 receptor subunit alpha	IL3RA	1.69438	0.0644563	1.76598	0.0561813
-3.42822	-2.32791	-3.74428	-2.77991	-2.7358	-2.21419	-2.63114	-1.66277							8	8	7	34.4	34.4	30.2	28.797	0	62.162	322090000	117630000	204460000	1.19025	1.03234	3.74349	0.930244	0.744993	2.65469	D6RFI3;E7EQR8;Q9GZM5;D6RGY8;H0Y9A1	D6RFI3;E7EQR8;Q9GZM5;D6RGY8	Protein YIPF3;Protein YIPF3, 36 kDa form III	YIPF3	2.04534	0.0645284	1.67597	0.117424
2.64915	3.34733	2.9512	3.46343	3.00753	3.24147	2.83394	3.24609							28	28	28	67.8	67.8	67.8	55.051	0	323.31	14268000000	6006000000	8262100000	1.18963	0.605205	3.74053	1.18543	0.323047	3.7206	Q9UNW1;Q9UNW1-4;Q9UNW1-3;Q9UNW1-2	Q9UNW1;Q9UNW1-4	Multiple inositol polyphosphate phosphatase 1	MINPP1	1.52119	0.0646209	1.25097	0.0652487
-1.6786	-1.27214	-1.81385	-1.43397	-3.15453	-2.7789	-2.12246	-1.96418							6	6	6	14.2	14.2	14.2	80.227	0	20.02	517330000	229050000	288280000	1.18706	0.393167	3.72836	0.140245	0.266958	0.406054	P98082-3;P98082;P98082-2	P98082-3;P98082;P98082-2	Disabled homolog 2	DAB2	1.31327	0.0650033	1.20327	0.724027
0.706596	1.22191	0.929138	1.31974	0.517365	0.637745	0.68211	0.849426							19	16	16	63.9	54.1	54.1	46.302	0	210.26	2965000000	1310000000	1655000000	1.18668	0.452957	3.72652	0.402612	0.143848	1.07256	P31323	P31323	cAMP-dependent protein kinase type II-beta regulatory subunit	PRKAR2B	1.36884	0.0650614	1.10485	0.39572
-0.132929	-0.362034	-0.0767078	-0.264866	-0.102276	-0.185364	0.0177326	-0.129347							24	22	22	26.8	25.3	25.3	139.31	0	139.58	1502100000	781630000	720430000	1.18465	-0.208632	-3.71692	0.649061	-0.115084	-1.73792	Q14562;F5H658;K7EQH7;K7END7	Q14562;F5H658	ATP-dependent RNA helicase DHX8	DHX8	0.865358	0.0653655	0.923329	0.224357
3.84696	3.4034	3.68176	3.22368	3.86978	3.51448	3.86848	3.56363					+	CA_WT	22	22	4	98.9	98.9	25.5	19.863	0	323.31	20491000000	11420000000	9070900000	1.17971	-0.450821	-3.6936	2.25939	-0.330076	-13.4245	P55327-2;P55327-4;P55327-3;P55327;P55327-7;P55327-5;P55327-6;E5RFR7;E5RK35	P55327-2;P55327-4;P55327-3;P55327;P55327-7;P55327-5;P55327-6;E5RFR7	Tumor protein D52	TPD52	0.731626	0.0661132	0.795494	0.00550309
2.46846	2.62778	2.4267	2.75224	2.74965	2.9467	2.5085	2.57797							29	29	27	59.1	59.1	57.6	65.023	0	323.31	10112000000	4666100000	5445900000	1.17963	0.242435	3.69322	0.217009	0.133259	0.604921	A0A087X188;Q9UBW5;F5H0W4;A0A0A0MT10;Q9UBW5-2;S4R418;P49418-2;P49418;S4R3J0	A0A087X188;Q9UBW5;F5H0W4;A0A0A0MT10;Q9UBW5-2;S4R418	Bridging integrator 2	BIN2	1.18299	0.0661255	1.09677	0.606723
1.1888	1.03784	1.16128	0.940979	1.43997	1.43122	1.3429	1.38084							14	14	14	81	81	81	21.097	0	168.42	4038500000	2021500000	2016900000	1.17827	-0.185627	-3.68684	0.0890895	0.014596	0.266916	Q9NRV9;F5GWX2;H0YG71	Q9NRV9;F5GWX2	Heme-binding protein 1	HEBP1	0.879267	0.0663323	1.01017	0.814536
-0.699301	-1.20885	-0.895555	-1.14558	-1.07335	-1.4051	-0.406229	-0.647779							12	12	12	41.2	41.2	41.2	43.806	0	77.467	870680000	478520000	392160000	1.1776	-0.379787	-3.68367	0.202544	-0.286652	-0.56805	Q8NBI6;A0A140T9D0;Q8NBI6-2;Q8NBI6-3;H7C2F4	Q8NBI6;A0A140T9D0;Q8NBI6-2;Q8NBI6-3	Xyloside xylosyltransferase 1	XXYLT1	0.768551	0.0664352	0.819803	0.627272
1.17731	1.3662	1.21505	1.48486	0.683992	1.32093	1.16525	1.75893							12	12	11	40.6	40.6	38.7	46.785	0	246.51	4038300000	1673500000	2364800000	1.1776	0.229349	3.68365	0.700788	0.615307	1.8911	Q8WU79;A0A087WV97;Q8WU79-2;Q8WU79-3;X6RCC3	Q8WU79;A0A087WV97;Q8WU79-2;Q8WU79-3;X6RCC3	Stromal membrane-associated protein 2	SMAP2	1.17231	0.0664358	1.53188	0.199164
1.94564	1.83139	1.98728	1.7431	2.18274	2.02677	2.22402	1.99648					+	CA_WT	20	20	17	48	48	41.8	57.255	0	323.31	6622600000	3458400000	3164200000	1.17503	-0.179215	-3.67163	1.76052	-0.191759	-7.49111	Q12800;Q12800-4;Q12800-3;F8VX55;Q12800-2;F8VWL0;Q9NZI6	Q12800;Q12800-4;Q12800-3;F8VX55;Q12800-2;F8VWL0	Alpha-globin transcription factor CP2	TFCP2	0.883183	0.066829	0.875538	0.0173574
8.54577	8.67563	8.52054	8.61873	8.27238	8.42456	8.24206	8.41344					+	CA_WT	104	104	71	92.7	92.7	63.1	67.819	0	323.31	586340000000	275670000000	310670000000	1.17336	0.114021	3.66381	2.00806	0.161782	10.0188	P26038	P26038	Moesin	MSN	1.08224	0.0670865	1.11867	0.00981612
4.71131	4.40139	4.75652	4.53845	4.63032	4.57643	5.33533	5.29675							78	78	39	34.1	34.1	16.8	245.44	0	323.31	47932000000	24643000000	23289000000	1.17223	-0.263991	-3.65848	0.0290636	-0.0462313	-0.0917362	E7EVA0;P27816;P27816-6;P27816-2;P27816-4;B5MEG9;H7C456;H0Y2V1;F8W9U4;A0A0J9YVV8;A0A0J9YW37;P27816-7	E7EVA0;P27816;P27816-6;P27816-2	Microtubule-associated protein;Microtubule-associated protein 4	MAP4	0.832781	0.0672626	0.968463	0.935269
4.42077	4.32835	4.45199	4.25569	4.41392	4.47595	4.53522	4.60608							67	67	67	63.7	63.7	63.7	117.97	0	323.31	35410000000	17558000000	17852000000	1.17058	-0.144359	-3.65079	0.273328	0.0664473	0.747022	P14735;P14735-2;Q5T5N3	P14735;P14735-2	Insulin-degrading enzyme	IDE	0.904782	0.0675183	1.04713	0.532933
2.33779	2.52481	2.4205	2.55578	2.54506	2.6182	2.76709	2.58376							52	52	50	53	53	51.6	139.55	0	323.31	9677800000	4704300000	4973500000	1.17027	0.161148	3.64937	0.172388	-0.0550938	-0.490398	O60343-2;O60343-3;O60343;O60343-5;O60343-4;Q5JU47;C9JIE2;Q86TI0-2	O60343-2;O60343-3;O60343	TBC1 domain family member 4	TBC1D4	1.11818	0.0675656	0.962532	0.672375
-3.73123	-3.30381	-3.87576	-2.9669	-3.70617	-3.03997	-3.29869	-3.39717							3	3	3	4.8	4.8	4.8	82.339	0	16.253	151420000	63060000	88362000	1.16934	0.668142	3.645	0.39284	0.283861	1.04769	Q86V87	Q86V87	Protein FAM160B2	FAM160B2	1.58903	0.0677117	1.21745	0.404725
3.16611	3.29615	3.06336	3.31221	2.71609	2.65181	2.73892	2.78261							21	21	21	93.3	93.3	93.3	19.652	0	288.56	13675000000	6449500000	7225200000	1.16899	0.189445	3.64336	0.0501246	-0.0102959	-0.15508	O00762;O00762-2;O00762-3;O00762-4;A0A0A0MSE8;A0A087WVK1;K4DI81	O00762;O00762-2;O00762-3	Ubiquitin-conjugating enzyme E2 C	UBE2C	1.14033	0.0677664	0.992889	0.890995
3.82111	4.1242	3.93041	4.25868	3.95751	4.09356	4.03836	4.15264							24	24	24	73.9	73.9	73.9	34.994	0	323.31	27851000000	12777000000	15073000000	1.16897	0.315681	3.6433	0.887403	0.12517	2.50017	Q16698-2;Q16698;E5RFV2;E5RJG7;E5RJD2;E5RID6;H0YAW3	Q16698-2;Q16698;E5RFV2	2,4-dienoyl-CoA reductase, mitochondrial	DECR1	1.2446	0.0677685	1.09064	0.129598
0.479712	0.983452	0.430931	0.759932	0.647472	1.09542	0.498333	1.06689					+	CA_WT	14	9	9	60.6	45.5	45.5	22.41	0	178.65	2875700000	1185100000	1690700000	1.16824	0.41637	3.6399	1.66568	0.508256	6.69448	Q9Y6B6;Q9H029;D6R9R5;D6RD69;D6RDB2;X1WI22;D6RAA2	Q9Y6B6;Q9H029;D6R9R5;D6RD69	GTP-binding protein SAR1b	SAR1B;DKFZp434B2017	1.33457	0.0678826	1.42233	0.0215934
1.27423	1.1296	1.28137	1.19319	1.14552	0.760139	1.13419	0.909298							16	16	16	59.4	59.4	59.4	46.277	0	139.34	3596400000	1914100000	1682200000	1.16792	-0.116401	-3.6384	1.25839	-0.305139	-4.07971	Q86TX2;G3V4F2;A0A087X0W7;A0A087WT95;P49753;P49753-2	Q86TX2;G3V4F2;A0A087X0W7;A0A087WT95;P49753	Acyl-coenzyme A thioesterase 1;Acyl-coenzyme A thioesterase 2, mitochondrial	ACOT1;ACOT2	0.922486	0.0679331	0.809364	0.0551576
-0.617847	-0.748531	-0.559933	-0.700462	-0.291426	-0.545916	-0.604078	-1.00588							9	9	9	42.4	42.4	42.4	37.687	0	48.042	1027400000	549760000	477680000	1.16038	-0.135607	-3.60347	0.444508	-0.328145	-1.18003	Q9UNI6;V9GY92;V9GYV5	Q9UNI6	Dual specificity protein phosphatase 12	DUSP12	0.910287	0.0691223	0.79656	0.359329
-2.29851	-1.68582	-2.21155	-1.92111	-2.91025	-1.78272	-2.43549	-2.08844							8	8	8	31.5	31.5	31.5	33	0	14.952	362630000	140840000	221790000	1.15971	0.451564	3.60035	0.918398	0.737295	2.61134	Q9C0E8-3;Q9C0E8-2;Q9C0E8;Q9C0E8-4	Q9C0E8-3;Q9C0E8-2;Q9C0E8;Q9C0E8-4	Protein lunapark	LNP	1.36752	0.0692299	1.66705	0.120671
0.381453	0.174547	0.314146	0.0680828	0.164801	-0.135134	0.816956	0.0908241							12	12	12	59.6	59.6	59.6	23.865	0	63.174	2139200000	1172300000	966880000	1.15882	-0.226484	-3.59625	0.559935	-0.513033	-1.48664	Q8WUY1;H0YAR9	Q8WUY1;H0YAR9	Protein THEM6	THEM6	0.854715	0.0693718	0.700748	0.275464
-1.89272	-2.43791	-2.01293	-2.25494	-2.49105	-2.98668	-2.48072	-2.7853							6	6	6	17.8	17.8	17.8	59.58	0	23.56	322940000	179510000	143430000	1.15871	-0.3936	-3.59578	1.23636	-0.400105	-3.96838	Q9NUL7	Q9NUL7	Probable ATP-dependent RNA helicase DDX28	DDX28	0.761228	0.0693882	0.757803	0.0580278
NaN	NaN	-4.86478	NaN	NaN	NaN	-5.13887	-5.64092							2	1	1	13.4	10.6	10.6	36.056	0	13.032	15926000	11836000	4089700	0	NaN	0	0	-0.50206	0	A6NHX0	A6NHX0	GATS-like protein 2	GATSL2
4.86416	4.76712	4.86098	4.69365	4.65416	4.6866	4.80438	4.76119							85	85	85	63.5	63.5	63.5	153.94	0	323.31	44520000000	22321000000	22199000000	1.15855	-0.132182	-3.59504	0.0201403	-0.00537968	-0.0641522	P49790;P49790-3;P49790-2	P49790;P49790-3;P49790-2	Nuclear pore complex protein Nup153	NUP153	0.91245	0.069414	0.996278	0.954684
-1.03179	-1.4018	-0.853195	-1.27314	-1.17114	-1.50181	-0.928051	-0.988663							10	10	10	16	16	16	95.023	0	52.943	768050000	417020000	351030000	1.1572	-0.394978	-3.58883	0.250292	-0.195642	-0.689106	A0A0A0MQR1;Q9Y4K4;G3V3V7;G3V4Q4;G3V4T8	A0A0A0MQR1;Q9Y4K4	Mitogen-activated protein kinase kinase kinase kinase;Mitogen-activated protein kinase kinase kinase kinase 5	MAP4K5	0.760501	0.0696299	0.873184	0.561963
-3.90028	-4.04149	-3.78702	-4.09443	-4.47485	-4.56054	-3.74969	-4.31101							6	6	6	39.4	39.4	39.4	17.627	0	14.182	91040000	49664000	41376000	1.15711	-0.224314	-3.58838	0.311874	-0.323504	-0.843681	E9PIZ0;C9JST7;A6NGW1;O95070;A0A087WUP4	E9PIZ0;C9JST7;A6NGW1;O95070	Protein YIF1A	YIF1A	0.856002	0.0696454	0.799126	0.48767
1.19486	1.40178	1.19437	1.31147	0.575014	1.00728	1.15139	1.26375							8	8	8	45.1	45.1	45.1	28.306	0	272.61	3676500000	1685600000	1990900000	1.15698	0.162011	3.5878	0.319696	0.272311	0.863297	O60344-4;O60344	O60344-4;O60344	Endothelin-converting enzyme 2;Methyltransferase-like region;Endothelin-converting enzyme 2 region	ECE2	1.11885	0.0696658	1.20774	0.478965
-0.785915	-0.967361	-0.831047	-0.910383	-0.865862	-0.947683	-0.914959	-1.05324							7	7	7	24.5	24.5	24.5	34.455	0	13.397	845210000	435220000	409990000	1.15697	-0.130391	-3.58775	0.700631	-0.110053	-1.89063	Q96EK4	Q96EK4	THAP domain-containing protein 11	THAP11	0.913584	0.0696676	0.926554	0.199237
-4.00026	-4.71023	-4.22629	-5.08495	-4.13913	-4.35507	-3.8853	-3.85499							2	2	2	3.8	3.8	3.8	61.367	0.0013947	1.8531	95155000	51640000	43514000	1.15628	-0.784314	-3.58458	0.112325	-0.0928154	-0.331005	O00257;I3L4F1;O00257-3	O00257;I3L4F1;O00257-3	E3 SUMO-protein ligase CBX4	CBX4	0.580628	0.069778	0.937691	0.772103
5.13618	5.07017	5.12582	5.0246	5.19499	5.31119	5.11744	5.15573							62	62	61	63.3	63.3	63.3	95.925	0	323.31	59500000000	29077000000	30423000000	1.1549	-0.0836143	-3.57825	0.330038	0.0772467	0.889247	Q8NE71;Q8NE71-2;H0YGW7;A0A0G2JIC2;Q5STZ8;F5GYK6	Q8NE71;Q8NE71-2;H0YGW7	ATP-binding cassette sub-family F member 1	ABCF1	0.94369	0.0699998	1.055	0.467694
3.95201	3.8527	3.94152	3.89274	4.00137	4.03002	4.06963	4.04377							27	27	27	54.9	54.9	54.9	48.602	0	323.31	25407000000	12663000000	12744000000	1.15476	-0.074049	-3.57758	0.0125045	0.00139809	0.0401545	Q8WU90;Q8WU90-2;F8WB26;F8WF67;H7C466	Q8WU90	Zinc finger CCCH domain-containing protein 15	ZC3H15	0.949968	0.0700234	1.00097	0.971618
0.916315	1.38515	1.10422	1.56445	0.738762	1.04336	1.73969	1.24806							27	27	21	12.8	12.8	10.8	308.06	0	126.17	5401800000	2539000000	2862800000	1.15464	0.464533	3.57703	0.0596752	-0.0935211	-0.183079	Q14571;H7C2X9;Q14571-2	Q14571	Inositol 1,4,5-trisphosphate receptor type 2	ITPR2	1.37987	0.0700426	0.937232	0.871615
0.498949	0.274078	0.487913	0.103907	0.556713	0.440411	0.291281	0.18506							14	14	13	36.5	36.5	32.6	46.407	0	51.571	2054800000	1083600000	971210000	1.15322	-0.304439	-3.57052	0.21671	-0.111261	-0.60416	Q9HC16;Q9HC16-3;Q8IUX4-2;Q8IUX4-3	Q9HC16	DNA dC->dU-editing enzyme APOBEC-3G	APOBEC3G	0.809757	0.0702722	0.925778	0.607142
0.9783	0.438128	0.764511	0.221813	0.530899	0.736906	0.985439	0.870306							23	23	23	59.4	59.4	59.4	57.734	0	323.31	2625000000	1387700000	1237300000	1.15103	-0.541435	-3.5605	0.0626907	0.0454369	0.191834	G3V1A6;P57764;E9PIB2;E9PNZ0;E9PQR9;E9PQ48;E9PRF1;H0YDB0	G3V1A6;P57764;E9PIB2	Gasdermin-D	GSDMD	0.687087	0.0706271	1.032	0.865584
1.6058	1.67532	1.63467	1.69991	1.96336	1.91747	1.98272	2.11564							11	11	11	45.4	45.4	45.4	30.381	0	219.36	5970000000	2897700000	3072300000	1.1493	0.067378	3.55259	0.151968	0.0435095	0.437037	Q9UBV8	Q9UBV8	Peflin	PEF1	1.04781	0.0709094	1.03062	0.704745
-3.62021	-3.42821	-3.70775	-3.49949	-5.15087	-5.30286	-4.03533	-3.15375							6	6	6	13.3	13.3	13.3	53.415	0	26.312	107230000	46361000	60869000	1.14783	0.200131	3.54589	0.101484	0.364794	0.301311	O00635	O00635	E3 ubiquitin-protein ligase TRIM38	TRIM38	1.1488	0.0711497	1.2877	0.791618
-4.81212	-4.37754	-5.11075	-4.45377	-4.73569	-4.87975	-4.48707	-4.7625							4	4	4	21.7	21.7	21.7	41.063	0	22.306	69351000	31947000	37404000	1.14689	0.545778	3.54162	0.574258	-0.209744	-1.52605	Q86Y37;Q86Y37-4;Q86Y37-2	Q86Y37;Q86Y37-4;Q86Y37-2	CDK2-associated and cullin domain-containing protein 1	CACUL1	1.45981	0.0713033	0.86469	0.266528
2.13427	2.37239	2.24003	2.43307	2.28127	2.41803	2.67661	2.77137							57	57	57	41.2	41.2	41.2	200.55	0	323.31	8768300000	4099800000	4668500000	1.14565	0.215577	3.53597	0.15181	0.115755	0.436621	O94822;O94822-3;H7BYG8;O94822-2;S4R3T2	O94822;O94822-3;H7BYG8	E3 ubiquitin-protein ligase listerin	LTN1	1.16117	0.0715076	1.08354	0.705002
-1.21412	-1.03317	-1.33913	-1.06474	-3.07517	-2.47423	-3.00072	-1.78527							9	9	9	16.6	16.6	16.6	96.149	0	38.96	759750000	323300000	436440000	1.1447	0.227673	3.53168	0.921099	0.908195	2.62119	Q92854;Q92854-2;E9PFD9;C9JFP1	Q92854;Q92854-2;E9PFD9	Semaphorin-4D	SEMA4D	1.17094	0.0716631	1.8767	0.119922
1.84234	2.23849	1.79427	2.05791	1.87103	1.78381	1.96418	1.80698							13	13	13	65.6	65.6	65.6	19.325	0	292.87	6148500000	2936200000	3212300000	1.14449	0.329899	3.53072	0.900416	-0.122207	-2.54646	J3KQ48;Q9Y3E5	J3KQ48;Q9Y3E5	Peptidyl-tRNA hydrolase 2, mitochondrial	PTRH2	1.25693	0.071698	0.918781	0.125772
0.662321	0.730843	0.614237	0.71961	0.833643	0.814705	1.3703	1.56587							11	11	11	83.1	83.1	83.1	18.208	0	148.65	3160400000	1510600000	1649800000	1.14249	0.0869474	3.52165	0.0625153	0.0883131	0.191325	F6U1T9;D3YTA9;P63098;H7BYZ3	F6U1T9;D3YTA9;P63098;H7BYZ3	Calcineurin subunit B type 1	PPP3R1	1.06212	0.0720287	1.06313	0.865934
4.36357	4.14614	4.30902	4.0096	4.40372	4.24108	4.28401	4.23675							44	44	44	73.8	73.8	73.8	68.856	0	323.31	32122000000	16707000000	15415000000	1.14108	-0.258429	-3.51524	0.65398	-0.104948	-1.75224	O95671;O95671-2;O95671-3	O95671;O95671-2;O95671-3	N-acetylserotonin O-methyltransferase-like protein	ASMTL	0.835998	0.0722638	0.929838	0.22183
1.45919	1.22494	1.64505	1.22596	1.67341	1.50408	1.45653	1.39182							10	10	9	15.4	15.4	14	55.01	0	80.161	4336400000	2301800000	2034700000	1.14107	-0.326671	-3.51522	0.357531	-0.117022	-0.958382	Q01650;A0A0C4DGL4;Q9GIP4-1;Q8MH63;Q9GIP4;H0YJ95;G3V4Z6;Q9UM01	Q01650	Large neutral amino acids transporter small subunit 1	SLC7A5	0.797374	0.0722645	0.922089	0.439005
1.94116	1.78523	2.04269	1.82065	1.83658	2.02807	2.07235	2.05255							21	21	7	83.2	83.2	22.8	29.321	0	213.97	6308000000	3156100000	3151900000	1.14107	-0.188985	-3.51522	0.264296	0.0858459	0.724337	P78346;P78346-2;Q5VU10	P78346;P78346-2;Q5VU10	Ribonuclease P protein subunit p30	RPP30	0.877223	0.0722645	1.06131	0.544132
7.11439	7.25694	7.05185	7.20175	6.82466	6.95407	6.8968	7.05696							54	54	54	92.6	92.6	92.6	38.604	0	323.31	218270000000	102370000000	115910000000	1.13907	0.146227	3.50615	0.830574	0.144786	2.30427	P07355;P07355-2;H0YN42;H0YMD0;H0YMU9;A6NMY6;H0YM50;H0YNP5;H0YKS4;H0YN28;H0YL33;H0YMM1;H0YKZ7;H0YLV6;H0YMT9;H0YKX9;H0YKL9;H0YMW4;H0YNA0;H0YKV8;H0YN52;H0YMD9;H0YNB8;H0YKN4;H0YLE2	P07355;P07355-2;H0YN42;H0YMD0;H0YMU9;A6NMY6;H0YM50;H0YNP5;H0YKS4	Annexin A2;Annexin;Putative annexin A2-like protein	ANXA2;ANXA2P2	1.10667	0.0725994	1.10557	0.147715
3.16112	3.09411	3.2108	3.05399	2.94139	2.77416	3.02671	2.91617							61	61	61	59.7	59.7	59.7	126.55	0	323.31	13221000000	6807500000	6413600000	1.13884	-0.111909	-3.50511	0.627821	-0.138883	-1.67667	Q9Y613;H3BVE7;J3KTH7	Q9Y613	FH1/FH2 domain-containing protein 1	FHOD1	0.925363	0.0726375	0.908222	0.235602
-0.798395	-0.523035	-0.962435	-0.602051	-0.754879	-0.61622	-0.657375	-0.45763							11	11	11	23.3	23.3	23.3	69.156	0	95.905	1040800000	470730000	570070000	1.13584	0.317872	3.4916	0.676266	0.169202	1.81775	Q8IYS2;Q8IYS2-2	Q8IYS2;Q8IYS2-2	Uncharacterized protein KIAA2013	KIAA2013	1.24649	0.0731407	1.12444	0.210734
6.82223	6.85495	6.79643	6.85385	6.98592	7.06335	6.93508	6.95422							36	36	36	67	67	67	32.728	0	323.31	201140000000	96778000000	104360000000	1.13581	0.0450687	3.49144	0.295267	0.0482817	0.80205	Q02878;F8VZ45;U3KQR5;F8VR69;F8VZA3;F8VWR1;F8VU16	Q02878	60S ribosomal protein L6	RPL6	1.03173	0.0731466	1.03403	0.506679
-3.58093	-3.22351	-3.66747	-3.38517	-2.53538	-2.55475	-3.20441	-3.16633							81	1	1	69.3	1.2	1.2	139.76	0.001261	1.9445	188310000	89151000	99155000	1.13519	0.319854	3.48865	0.00638189	0.00935078	0.0206319	Q5VZU9	Q5VZU9		TPP2	1.2482	0.0732511	1.0065	0.985413
0.0398693	-0.0639362	0.0568237	-0.152296	0.00368118	0.0446148	0.546888	0.506391							22	22	22	38.6	38.6	38.6	84.6	0	132.78	1828100000	921830000	906290000	1.13282	-0.156463	-3.47804	0.000188176	0.000218391	0.000612633	P40692;H0Y818;P40692-3;P40692-2;F2Z298;E9PF25;C9JZ54;E7EUC9;A0A087WX20;H0Y5L7;H0Y806	P40692;H0Y818;P40692-3	DNA mismatch repair protein Mlh1	MLH1	0.897222	0.0736504	1.00015	0.999567
-0.26247	-0.0847912	-0.257969	-0.163097	-0.691584	-0.263964	-0.127642	-0.322422							10	10	10	51.9	51.9	51.9	23.411	0	57.857	1303200000	617970000	685210000	1.13211	0.136275	3.47484	0.141988	0.11642	0.410678	Q5T9B7;P00568;H0Y4J6;H0YID2;Q9Y6K8-2;Q9Y6K8-3;Q9Y6K8	Q5T9B7;P00568;H0Y4J6	Adenylate kinase isoenzyme 1	AK1	1.09906	0.0737716	1.08404	0.721127
-1.10163	-0.747498	-0.937878	-0.695892	-1.17503	-0.10076	-1.09433	-1.06092							14	2	2	49.4	8.8	8.8	42.835	0	48.417	1008600000	409270000	599340000	1.1315	0.298057	3.47209	0.432702	0.553839	1.14958	F8W8I6;P31483;P31483-3;E5RGV5;E5RG67;F8WE16	F8W8I6;P31483;P31483-3;E5RGV5;E5RG67	Nucleolysin TIA-1 isoform p40	TIA1	1.22949	0.0738757	1.46799	0.369231
1.97323	1.84525	1.91819	1.85354	1.85101	1.78057	1.75554	1.68018							22	22	22	85.3	85.3	85.3	25.709	0	287.69	6258200000	3142900000	3115300000	1.12904	-0.0963135	-3.4611	0.394695	-0.072897	-1.05241	Q96BR5	Q96BR5	Cytochrome c oxidase assembly factor 7	COA7	0.93542	0.0742946	0.950727	0.403
NaN	NaN	-4.2644	NaN	NaN	NaN	NaN	NaN							2	2	2	4.4	4.4	4.4	56.816	0.0022093	1.6391	9053900	9053900	0	0	NaN	0	-4.34294e-08	0	0	A8MTK3;Q5MJ34;B7Z7M5;Q9NUX5-2;Q9NUX5;V9GZ21	A8MTK3;Q5MJ34;B7Z7M5;Q9NUX5-2;Q9NUX5;V9GZ21	Protection of telomeres protein 1	POT1
5.35982	4.92696	5.16473	4.80808	5.42522	5.05385	5.74708	5.40276							24	24	24	88.1	88.1	88.1	22.988	0	323.31	63333000000	35370000000	27963000000	1.12788	-0.394762	-3.45591	0.5676	-0.357846	-1.50769	P52566;F5H3P3;H0YGX7;F5H6Q0;F5H2R5	P52566;F5H3P3;H0YGX7;F5H6Q0	Rho GDP-dissociation inhibitor 2	ARHGDIB	0.760615	0.0744935	0.780329	0.270645
-3.07404	-2.36769	-3.67095	-2.3026	-2.40963	-2.95859	-1.94196	-2.42238							4	4	4	19.9	19.9	19.9	38.359	0	20.949	282670000	136570000	146100000	1.12772	1.03735	3.4552	0.545308	-0.514686	-1.44674	Q9UKU7-3;Q9UKU7;Q9UKU7-2	Q9UKU7-3;Q9UKU7;Q9UKU7-2	Isobutyryl-CoA dehydrogenase, mitochondrial	ACAD8	2.05245	0.0745207	0.699945	0.2849
2.18429	2.0027	2.28797	2.06032	2.32941	2.12748	2.261	2.25455							25	25	25	57.7	57.7	57.7	41.044	0	205.88	7478600000	3881900000	3596700000	1.12658	-0.20462	-3.45012	0.544271	-0.10419	-1.44393	P51398-2;P51398-3;P51398;V9GZ03;V9GYL9;V9GYJ9;V9GYA7;V9GZ61;V9GYC9;V9GYW1;V9GY11;V9GYJ3;V9GYF7	P51398-2;P51398-3;P51398;V9GZ03;V9GYL9;V9GYJ9	28S ribosomal protein S29, mitochondrial	DAP3	0.867767	0.0747164	0.930327	0.285581
6.78545	6.98085	6.86005	6.94711	6.80981	7.05053	6.97448	7.19039							66	66	57	93	93	85	70.288	0	323.31	207580000000	95504000000	112070000000	1.12648	0.141226	3.44965	0.772389	0.228318	2.11354	P13796;Q5TBN3;P13796-2;Q5TBN5	P13796	Plastin-2	LCP1	1.10284	0.0747346	1.17147	0.168893
2.11771	1.98561	2.16779	1.87183	2.32722	2.31509	2.36611	2.15051							27	27	24	66	66	61.3	44.971	0	207.03	7238400000	3739800000	3498600000	1.12504	-0.214022	-3.44323	0.508044	-0.113863	-1.34657	Q92783-2;Q92783;A6NMU3;C9J1E5	Q92783-2;Q92783	Signal transducing adapter molecule 1	STAM	0.862131	0.0749828	0.92411	0.310425
-1.441	-1.86759	-1.5969	-2.08304	-2.2153	-2.05561	-2.01084	-2.177							9	9	9	24	24	24	63.145	0	78.292	421160000	225520000	195640000	1.12254	-0.456367	-3.43213	0.00843807	-0.00323582	-0.0272171	Q14699;G3XAJ6;C9JHG2;C9JWQ9;F8WAR1;C9JRN3	Q14699;G3XAJ6;C9JHG2	Raftlin	RFTN1	0.728819	0.0754151	0.99776	0.980758
-0.983526	-1.19134	-1.03807	-1.32468	-1.24603	-1.30982	-1.35366	-1.30642							13	13	13	63.8	63.8	63.8	28.022	0	67.729	684200000	352160000	332040000	1.12247	-0.247209	-3.43181	0.0496839	-0.0082798	-0.153778	Q8WV99;E7EV05;E9PFU9;B4DEN4;Q8WV99-2;B8ZZ56;A0A087X0D9;F8WEE4;C9J1R6	Q8WV99;E7EV05;E9PFU9;B4DEN4;Q8WV99-2;B8ZZ56;A0A087X0D9	AN1-type zinc finger protein 2B	ZFAND2B	0.842525	0.0754275	0.994277	0.8919
5.04686	5.4357	5.20152	5.61059	4.69063	5.06342	4.916	5.24834							40	40	40	91.5	91.5	91.5	49.973	0	323.31	62652000000	27081000000	35570000000	1.11927	0.398954	3.41762	0.864142	0.352569	2.41878	P13489;E9PIM9;H0YCR7;E9PMJ3;E9PLZ3;E9PIK5;E9PMN0;E9PMA9;E9PR82;E9PMI1	P13489	Ribonuclease inhibitor	RNH1	1.31855	0.0759858	1.27683	0.136728
0.578653	1.07424	0.729084	0.934176	0.170443	0.149515	0.221851	0.203291							4	4	4	69.6	69.6	69.6	9.6601	0	119.17	2585500000	1189800000	1395800000	1.1173	0.35034	3.40892	0.188014	-0.0197439	-0.530782	P61024;Q5T179;Q9BZU3	P61024;Q5T179;Q9BZU3	Cyclin-dependent kinases regulatory subunit 1;Cyclin-dependent kinases regulatory subunit	CKS1B	1.27486	0.0763306	0.986408	0.648614
-1.25989	-0.864279	-1.07729	-0.848038	-1.71307	-1.4719	-1.86311	-1.68608							66	3	0	64.8	3.6	0	97.965	0	7.5847	638540000	287440000	351100000	1.1172	0.312429	3.40848	0.600511	0.2091	1.59921	P50570-4	P50570-4	Dynamin-2	DNM2	1.2418	0.0763481	1.15597	0.250893
3.7781	3.8366	3.72842	3.83932	3.54849	3.60075	3.79145	3.79962							26	26	26	96.4	96.4	96.4	34.482	0	323.31	22778000000	11131000000	11648000000	1.11632	0.0846968	3.40457	0.0629085	0.0302143	0.192464	O14579;M0QXB4;O14579-3;O14579-2;M0R061	O14579;M0QXB4;O14579-3;O14579-2	Coatomer subunit epsilon	COPE	1.06046	0.0765038	1.02116	0.86515
4.02155	4.20958	4.10703	4.2641	3.68571	3.69191	4.01215	3.96579							27	27	27	69.1	69.1	69.1	38.534	0	323.31	26221000000	12568000000	13653000000	1.1161	0.172544	3.40363	0.0298902	-0.0200844	-0.0942678	Q9UJZ1;A0A087WYB4;Q9UJZ1-2;F2Z2I8	Q9UJZ1;A0A087WYB4;Q9UJZ1-2	Stomatin-like protein 2, mitochondrial	STOML2	1.12704	0.0765415	0.986175	0.93349
-0.964392	-0.618961	-1.08768	-0.769953	-0.765942	-0.80962	-0.733116	-0.680605							9	9	9	54	54	54	23.916	0	90.745	983400000	459780000	523620000	1.11573	0.331579	3.40199	0.0208457	0.00441647	0.0663505	Q9BTZ2-8;Q9BTZ2-4;Q9BTZ2;Q9BTZ2-5;F5GWZ1;H0YN69;Q9BTZ2-3;Q9BTZ2-7;Q9BTZ2-2;Q6PKH6;Q6PKH6-2;A0A087WXI8;P0CG22;H0YKN3;A0A087WSZ6;F6TD35;E9PFL3;H0YLE1;H0YNP7	Q9BTZ2-8;Q9BTZ2-4;Q9BTZ2;Q9BTZ2-5	Dehydrogenase/reductase SDR family member 4	DHRS4	1.25839	0.076607	1.00307	0.953135
0.917192	0.779425	1.03817	0.758633	0.738142	0.664372	0.901733	0.833645							4	4	4	41	41	41	18.884	0	167.88	2960800000	1522900000	1437900000	1.11519	-0.208652	-3.3996	0.216103	-0.0709295	-0.602616	P23434;H3BNV1	P23434;H3BNV1	Glycine cleavage system H protein, mitochondrial	GCSH	0.865345	0.0767027	0.952024	0.607991
4.42575	4.60677	4.38499	4.52222	4.07684	4.25009	4.24992	4.3491							18	18	5	56.2	56.2	18.6	29.668	0	246.35	33829000000	15859000000	17969000000	1.11319	0.159124	3.39079	0.515428	0.136218	1.36626	P47985	P47985	Cytochrome b-c1 complex subunit Rieske, mitochondrial;Cytochrome b-c1 complex subunit 11	UQCRFS1	1.11661	0.077057	1.09902	0.305191
0.305668	0.0408421	0.427977	0.14604	0.279089	-0.218817	0.591826	0.192009							8	6	6	46.7	37.8	37.8	9.5388	0	89.391	2020900000	1126600000	894250000	1.11282	-0.273381	-3.38918	0.649332	-0.448861	-1.73871	O00479	O00479	High mobility group nucleosome-binding domain-containing protein 4	HMGN4	0.827378	0.0771218	0.732621	0.224217
1.43932	1.6758	1.53837	1.64926	1.26799	1.33211	1.23063	1.14365							15	15	15	45	45	45	48.766	0	202.09	4350300000	2079600000	2270600000	1.11249	0.173686	3.38773	0.0380158	-0.0114269	-0.118948	P06280;V9GYN5	P06280	Alpha-galactosidase A	GLA	1.12794	0.0771803	0.992111	0.916187
0.825092	1.5178	0.556324	1.21951	0.52363	0.889046	0.924463	1.27077							10	10	10	28.1	28.1	28.1	54.255	0	271.66	3146000000	1285200000	1860800000	1.11004	0.677947	3.37697	0.485083	0.35586	1.28582	X6R5C5;X6R8A1;P10619-2;P10619;Q5JZH0	X6R5C5;X6R8A1;P10619-2;P10619	Carboxypeptidase;Lysosomal protective protein;Lysosomal protective protein 32 kDa chain;Lysosomal protective protein 20 kDa chain	CTSA	1.59986	0.0776174	1.27975	0.327279
1.04031	0.637073	1.18547	0.814806	1.04115	1.16859	1.05642	0.982039							28	28	7	71.9	71.9	15.6	55.023	0	316.41	3270000000	1686500000	1583500000	1.10902	-0.38695	-3.37248	0.0950396	0.0265312	0.283489	O60701;O60701-3;E7ER83;E7ETF4;E7EV97;D6RHF4;E9PBD2;E7ER95	O60701;O60701-3	UDP-glucose 6-dehydrogenase	UGDH	0.764745	0.0778007	1.01856	0.803453
2.73327	2.24556	2.51053	2.09824	3.07768	2.63102	2.87934	2.77695							7	7	7	27.2	27.2	27.2	40.321	0	137.39	10111000000	5598300000	4512500000	1.10846	-0.449997	-3.37004	0.808183	-0.274525	-2.22974	P16150;C9JUK7	P16150;C9JUK7	Leukosialin	SPN	0.732044	0.0779005	0.826723	0.155531
-1.90353	NaN	-0.915436	NaN	-2.38224	NaN	-3.19312	NaN							2	2	2	16.2	16.2	16.2	12.815	0	41.57	204190000	204190000	0	0	NaN	0	0	NaN	0	B0YIW2;P02656	B0YIW2;P02656	Apolipoprotein C-III	APOC3
2.58212	2.46059	2.63681	2.35358	2.49776	2.47622	2.58788	2.697							26	26	26	80	80	80	50.435	0	286.05	10149000000	5115800000	5032900000	1.108	-0.202374	-3.36802	0.125726	0.0437908	0.367267	Q07960;H0YE29;E9PNR6	Q07960;H0YE29;E9PNR6	Rho GTPase-activating protein 1	ARHGAP1	0.869119	0.0779833	1.03082	0.748641
4.22298	4.16838	4.2263	4.19398	4.33938	4.32304	4.35561	4.31417							34	34	34	81.1	81.1	81.1	52.878	0	323.31	32042000000	15910000000	16131000000	1.10777	-0.0434561	-3.36702	1.05034	-0.0288868	-3.12285	Q96KP4;Q96KP4-2;J3QKT2;J3KSV5;A0A087WYZ1;J3QR27;J3QLU1;J3QKQ0;J3QRD0;J3QQN6;J3QRA8;J3QL02;J3KSS4;A0A087WVS2;J3KRD5;J3QRH4;J3QRP4;J3KRJ8	Q96KP4;Q96KP4-2;J3QKT2	Cytosolic non-specific dipeptidase	CNDP2	0.970328	0.0780242	0.980176	0.089056
2.27137	1.96507	2.13254	1.86704	2.41677	2.24961	2.52461	2.34945							54	54	54	40.9	40.9	40.9	211.33	0	323.31	8001600000	4230300000	3771400000	1.10718	-0.285896	-3.36442	0.838005	-0.17116	-2.32932	Q14997;Q14997-2;Q14997-3;F8WBH5;Q14997-4	Q14997;Q14997-2;Q14997-3	Proteasome activator complex subunit 4	PSME4	0.820232	0.0781311	0.888128	0.14521
2.01968	1.81523	1.92283	1.79292	1.48908	1.691	1.712	1.61341							45	45	45	62.7	62.7	62.7	98.123	0	323.31	5559200000	2787100000	2772100000	1.10712	-0.167179	-3.36416	0.152244	0.0516644	0.437763	Q86UK7-3;Q86UK7;Q86UK7-2;H3BQQ2;Q86UK7-4;H3BR87	Q86UK7-3;Q86UK7;Q86UK7-2;H3BQQ2	Zinc finger protein 598	ZNF598	0.890582	0.0781417	1.03646	0.704298
3.24136	3.20114	3.25229	3.16473	3.21576	3.28928	3.21654	3.23013							43	43	43	59.8	59.8	59.8	85.652	0	323.31	15268000000	7532700000	7735500000	1.1065	-0.0638857	-3.36146	0.554828	0.0435572	1.47267	Q9ULW0;Q9ULW0-2	Q9ULW0;Q9ULW0-2	Targeting protein for Xklp2	TPX2	0.956684	0.078253	1.03065	0.278723
1.94088	2.12339	2.01958	2.10706	2.22554	2.3704	2.25263	2.31264							17	17	17	82.9	82.9	82.9	24.178	0	323.31	7280500000	3449500000	3831000000	1.10597	0.134995	3.35914	1.07153	0.102436	3.21132	Q9GZP4;Q9GZP4-2;X6R8S9;X6RHB9	Q9GZP4;Q9GZP4-2	PITH domain-containing protein 1	PITHD1	1.09809	0.078349	1.07358	0.0848143
1.43482	1.63583	1.25711	1.65243	1.11202	1.15375	1.05592	1.14202							32	32	32	63	63	63	59.57	0	139.86	4049800000	1876300000	2173500000	1.10182	0.298162	3.34108	0.808278	0.0639143	2.23005	Q9Y5Q8;Q9Y5Q8-3;Q9Y5Q8-2;Q5T7U1;H7BY84;Q5T7U0;Q5T7U4;H0Y5D2	Q9Y5Q8;Q9Y5Q8-3;Q9Y5Q8-2;Q5T7U1;H7BY84	General transcription factor 3C polypeptide 5	GTF3C5	1.22958	0.0791001	1.0453	0.155497
-3.28416	-2.91491	-3.14766	-2.99245	-2.47953	-2.3694	-2.76234	-2.62324							4	2	2	31.4	16.8	16.8	15.689	0	19.325	232780000	107970000	124810000	1.10178	0.26223	3.3409	0.237091	0.12461	0.655806	Q8N138-4;Q8N138;J3KTF9;J3QRM9	Q8N138-4;Q8N138;J3KTF9;J3QRM9	ORM1-like protein 3	ORMDL3	1.19933	0.0791074	1.09021	0.579307
2.95212	2.87934	3.01844	2.86395	3.05646	3.07267	3.18748	3.04784							41	41	41	56.7	56.7	56.7	94.498	0	323.31	12851000000	6533200000	6317700000	1.10125	-0.113636	-3.33858	0.344525	-0.061718	-0.925643	Q8IWA0;F8WE20;F8WC81	Q8IWA0	WD repeat-containing protein 75	WDR75	0.924256	0.0792048	0.958122	0.452351
-1.78443	-1.48831	-1.86512	-1.62688	-2.29912	-2.40699	-2.07615	-1.99708							12	12	12	4.6	4.6	4.6	453.49	0	15.586	416260000	197480000	218780000	1.09985	0.267185	3.3325	0.0193548	-0.0143957	-0.0617008	A0A0A0MRF6;Q99996-5;Q99996-3;Q99996-2;Q99996;Q99996-6;A0A0A0MRE9;H7BYL6;A0A087WX84;Q99996-4;H7BZV6;Q6PJH3	A0A0A0MRF6;Q99996-5;Q99996-3;Q99996-2;Q99996;Q99996-6;A0A0A0MRE9;H7BYL6	A-kinase anchor protein 9	AKAP9	1.20346	0.0794607	0.990071	0.956412
1.83092	2.1602	1.7785	2.45866	2.20913	1.71408	1.77256	1.70286							25	25	25	70.3	70.3	70.3	51.844	0	168.09	6255700000	3024100000	3231600000	1.09954	0.504722	3.33117	0.487883	-0.282378	-1.29319	Q5TFE4;Q5TFE4-2;Q5QPD0;H0YDA5	Q5TFE4;Q5TFE4-2;Q5QPD0	5-nucleotidase domain-containing protein 1	NT5DC1	1.41885	0.0795165	0.822234	0.325175
2.47242	2.56951	2.50968	2.55103	2.38469	2.51896	2.3099	2.40376							10	10	10	47.7	47.7	47.7	20.33	0	159.16	9211900000	4376000000	4835900000	1.09889	0.0692177	3.32833	0.622357	0.114063	1.66105	G3V1V4;Q8WW33	G3V1V4;Q8WW33	Gametocyte-specific factor 1	GTSF1	1.04915	0.0796364	1.08227	0.238585
0.783781	0.88744	0.746832	0.982599	1.11163	1.3509	0.734837	0.878595							15	15	15	8.7	8.7	8.7	228.52	0	25.714	3635300000	1643500000	1991700000	1.09813	0.169713	3.32506	0.228449	0.191512	0.633946	Q5TZA2;Q5TZA2-2;B1AKD8;A0A087WW81;Q86T23	Q5TZA2;Q5TZA2-2;B1AKD8	Rootletin	CROCC	1.12483	0.0797751	1.14196	0.59095
1.16136	1.07665	1.21087	1.10538	1.08326	0.961788	1.09085	0.893629					+	CA_WT	18	18	18	21.5	21.5	21.5	108.94	0	123.06	3593800000	1834200000	1759600000	1.0976	-0.0950966	-3.32276	1.3633	-0.159348	-4.64698	E7ERS3;Q86VM9;Q86VM9-2;H3BP01;H3BRN6;H3BRH3;H3BPD0	E7ERS3;Q86VM9;Q86VM9-2	Zinc finger CCCH domain-containing protein 18	ZC3H18	0.93621	0.0798726	0.89543	0.0433213
-1.97497	-2.44276	-1.89201	-2.87009	-2.47877	-2.28809	-3.18281	-3.06962							2	2	2	1.1	1.1	1.1	197.4	0.00028944	2.7172	326630000	171920000	154710000	1.09731	-0.722934	-3.32151	0.0969873	0.151939	0.288889	A0A0A0MRJ3;Q8NEY1-5;Q8NEY1-7;Q8NEY1-4;Q8NEY1-2;Q8NEY1-3;Q8NEY1;H0Y6F6;Q8NEY1-6	A0A0A0MRJ3;Q8NEY1-5;Q8NEY1-7;Q8NEY1-4;Q8NEY1-2;Q8NEY1-3;Q8NEY1;H0Y6F6;Q8NEY1-6	Neuron navigator 1	NAV1	0.605864	0.0799256	1.11106	0.799858
-2.64233	-3.44021	-2.98568	-3.77195	-2.85209	-2.67761	-2.762	-2.9152							7	7	7	19.3	19.3	19.3	61.776	0	25.054	249190000	128730000	120460000	1.09652	-0.792072	-3.31807	0.0264728	0.010644	0.0837765	D6R992;Q01201;D6RIV7	D6R992;Q01201	Transcription factor RelB	RELB	0.577514	0.080072	1.00741	0.940865
2.07927	2.28928	2.09315	2.46397	2.24368	2.27077	2.06696	2.13776							27	20	18	56.3	48.1	45.2	60.221	0	276.85	8226100000	3835500000	4390600000	1.09567	0.290413	3.31441	0.154098	0.0489511	0.442639	P52294;C9JYI4;C9J352;C9JWD9;F2Z3G4;C9J4U1	P52294;C9JYI4	Importin subunit alpha-5;Importin subunit alpha-5, N-terminally processed	KPNA1	1.22299	0.0802282	1.03451	0.701296
-0.228882	0.295021	-0.482826	0.0846119	-0.546741	-0.335705	-0.126116	0.214911							21	21	21	34.4	34.4	34.4	85.98	0	125.62	1540600000	654980000	885640000	1.09447	0.545671	3.30923	0.293152	0.276031	0.796749	Q9Y5S1;H7BZK2;K7EPY7;K7EKG5	Q9Y5S1;H7BZK2	Transient receptor potential cation channel subfamily V member 2	TRPV2	1.4597	0.0804504	1.21086	0.509152
2.19757	2.66774	2.10169	2.44198	1.86944	2.16953	2.05974	2.19863							38	37	37	64.2	61.9	61.9	69.5	0	301.41	7559300000	3303800000	4255500000	1.09332	0.405231	3.30425	0.823415	0.219489	2.28028	O95340;O95340-2	O95340;O95340-2	Bifunctional 3-phosphoadenosine 5-phosphosulfate synthase 2;Sulfate adenylyltransferase;Adenylyl-sulfate kinase	PAPSS2	1.3243	0.0806645	1.16432	0.150171
3.35655	3.84864	3.32126	3.61365	3.55753	3.88625	3.49457	3.79219					+	CA_WT	114	114	114	51.1	51.1	51.1	294.36	0	323.31	21383000000	9319400000	12064000000	1.09264	0.392236	3.30135	1.5067	0.313169	5.53373	Q9UPU5;A0A0U1RQI9	Q9UPU5	Ubiquitin carboxyl-terminal hydrolase 24	USP24	1.31243	0.0807896	1.24243	0.0311388
2.78455	2.63896	2.73036	2.55994	2.72002	2.85377	2.75721	2.74514							33	33	31	47.3	47.3	46	89.42	0	323.31	10760000000	5349100000	5410600000	1.09192	-0.158008	-3.29822	0.397582	0.0608397	1.05975	P22059;H0YCV6;H7C1R2;H7C368;H7C428;Q969R2-5;Q969R2-4	P22059	Oxysterol-binding protein 1	OSBP	0.896262	0.0809247	1.04307	0.40033
-0.300631	-0.511784	-0.401613	-0.561605	-0.13641	-0.257025	-0.508604	-0.701721							14	14	14	30.3	30.3	30.3	80.669	0	78.349	1218800000	637260000	581520000	1.09141	-0.185573	-3.29601	0.191992	-0.156866	-0.541011	Q9H4Z3;A0A087WWZ2	Q9H4Z3	Phosphorylated CTD-interacting factor 1	PCIF1	0.8793	0.0810202	0.896971	0.6427
3.15108	3.30038	3.045	3.26465	2.39996	2.58057	1.98831	2.29503							16	16	16	76.8	76.8	76.8	21.21	0	323.31	12108000000	5534900000	6572900000	1.09139	0.184475	3.29595	0.363224	0.243665	0.972738	O43665-3;O43665-2;O43665	O43665-3;O43665-2;O43665	Regulator of G-protein signaling 10	RGS10	1.1364	0.081023	1.184	0.433287
-1.59432	-2.23207	-1.83526	-2.10079	-1.07103	-1.24446	-1.60814	-1.93261							12	12	12	31.6	31.6	31.6	50.199	0	70.89	536490000	292650000	243830000	1.09049	-0.451642	-3.29209	0.203452	-0.248951	-0.570371	Q86TP1;Q86TP1-2;Q86TP1-5;Q86TP1-4;Q86TP1-3;Q5SZG1;Q86TP1-6;Q86TP1-7;Q5SZF2	Q86TP1;Q86TP1-2;Q86TP1-5;Q86TP1-4;Q86TP1-3;Q5SZG1;Q86TP1-6;Q86TP1-7	Protein prune homolog	PRUNE	0.73121	0.0811905	0.841508	0.625962
3.08311	2.15395	3.45089	2.56498	3.03256	2.62223	3.21406	2.8317							6	6	6	66.2	66.2	66.2	15.521	0	182.64	12543000000	7441100000	5101800000	1.09021	-0.907537	-3.29088	0.984618	-0.396346	-2.85995	Q9NS69	Q9NS69	Mitochondrial import receptor subunit TOM22 homolog	TOMM22	0.533094	0.0812431	0.75978	0.103605
-4.05181	-3.66341	-4.33368	-3.7513	-3.56518	-2.64951	-4.4282	-3.21638							2	2	2	13.1	13.1	13.1	23.895	0.0013943	1.845	134590000	47577000	87010000	1.08954	0.485395	3.28798	0.755673	1.06375	2.06045	A0A0C4DGM1;J3QTS8;A0A087WUI4;A0A087X1U0;Q15661-2;Q15661;P20231	A0A0C4DGM1;J3QTS8;A0A087WUI4;A0A087X1U0;Q15661-2;Q15661;P20231	Tryptase alpha/beta-1;Tryptase beta-2	TPSAB1;TPSB2	1.39997	0.0813694	2.09036	0.17552
-3.02682	-2.59606	-3.10973	-2.19539	-4.10179	NaN	-2.58479	-2.6463							7	7	7	15	15	15	63.638	0	89.134	198530000	94135000	104400000	1.08941	0.672551	3.28744	0	0.696991	0	O94889;O94889-2;C9J4G4;F8WCL4;F8WF78	O94889;O94889-2	Kelch-like protein 18	KLHL18	1.59389	0.0813929	1.62112	1
4.54902	4.75336	4.51746	4.65424	4.3716	4.68226	4.65848	4.84785	+						88	1	1	79.9	1.5	1.5	109.32	1	-2	39102000000	17905000000	21197000000	1.08753	0.170559	3.27934	0.568273	0.250014	1.50954	P49588-2	P49588-2	Alanine--tRNA ligase, cytoplasmic	AARS	1.12549	0.0817475	1.18922	0.270226
5.23732	4.97502	5.23612	5.09745	5.14937	4.85388	4.9718	4.83569							25	16	2	83.9	73.7	3.4	46.158	0	323.31	55831000000	29429000000	26403000000	1.0865	-0.200487	-3.27495	0.863901	-0.215802	-2.41794	Q09028-3;Q09028;Q09028-4;H0YF10;H0YCT5;H0YDK2;E9PNS6;H0YEU5;E9PNS2;E9PIC4;C9JPP3;E9PND5	Q09028-3;Q09028;Q09028-4	Histone-binding protein RBBP4	RBBP4	0.870257	0.0819407	0.861067	0.136804
1.08996	1.58048	0.999088	1.34217	0.941004	1.10364	1.07391	1.22906							5	5	5	64.7	64.7	64.7	15.179	0	133.6	3642500000	1620700000	2021800000	1.085	0.416801	3.26853	0.649471	0.158899	1.73911	O15116;E5RJ47;E5RH18	O15116	U6 snRNA-associated Sm-like protein LSm1	LSM1	1.33496	0.0822243	1.11644	0.224145
2.46619	2.5579	2.50945	2.55918	2.46605	2.51569	2.67552	2.76087							16	16	16	65.3	65.3	65.3	30.188	0	193.82	9881400000	4761700000	5119700000	1.08499	0.0707197	3.2685	0.144978	0.0674953	0.418595	P29218;P29218-3;H0YBL1;E5RG13;E5RIP7;P29218-2;E5RHE9;E5RI82;E5RGY4;E5RG94;E5RIF4	P29218;P29218-3;H0YBL1;E5RG13;E5RIP7;P29218-2;E5RHE9;E5RI82;E5RGY4;E5RG94;E5RIF4	Inositol monophosphatase 1	IMPA1	1.05024	0.0822258	1.0479	0.71618
1.68622	1.98717	1.80543	2.14202	1.75383	1.9647	1.93971	2.12792							29	29	29	61.4	61.4	61.4	54.022	0	126.91	6346600000	2857800000	3488800000	1.08356	0.318765	3.26237	0.60552	0.199537	1.61331	Q9BTU6;E9PAM4	Q9BTU6;E9PAM4	Phosphatidylinositol 4-kinase type 2-alpha	PI4K2A	1.24726	0.0824978	1.14833	0.248016
6.81393	6.90494	6.72964	6.91574	6.83336	6.89806	6.81935	6.94053							44	44	44	90.6	90.6	90.6	50.118	0	323.31	189080000000	89282000000	99803000000	1.08323	0.138554	3.26097	1.27325	0.0929365	4.15626	P26641;P26641-2	P26641;P26641-2	Elongation factor 1-gamma	EEF1G	1.1008	0.08256	1.06654	0.0533027
2.61535	2.75001	2.6631	2.82882	2.40522	2.68868	2.64827	2.80494							16	16	16	52.1	52.1	52.1	42.15	0	323.31	11117000000	5121700000	5995400000	1.08296	0.150195	3.25982	0.612693	0.220067	1.63359	Q8NFH3;Q8NFH3-2;B4E301;F5H0E3;B4DVD1	Q8NFH3;Q8NFH3-2	Nucleoporin Nup43	NUP43	1.10972	0.0826113	1.16479	0.243953
1.58419	1.31086	1.72981	1.4168	1.38882	1.05214	1.50093	1.31767							28	28	28	59.1	59.1	59.1	67.568	0	231.39	4472100000	2411900000	2060200000	1.08208	-0.293172	-3.25606	0.671596	-0.259968	-1.80393	P61764;A0A0D9SG72;A0A1B0GWF2;A0A1B0GVQ5;P61764-2;A0A1B0GTP9;A0A1B0GW76;A0A0D9SFQ7;A0A0D9SFW6;A0A0D9SEP9;A0A0D9SEH5;A0A096LP33;A0A096LP52;A0A1B0GTD8;A0A1B0GVV9	P61764;A0A0D9SG72;A0A1B0GWF2;A0A1B0GVQ5;P61764-2;A0A1B0GTP9;A0A1B0GW76	Syntaxin-binding protein 1	STXBP1	0.816106	0.0827792	0.835107	0.213012
2.28579	2.36751	2.31123	2.4203	2.01933	1.9992	2.39971	2.21584							27	27	21	64.3	64.3	56.4	42.981	0	156.66	7797200000	3883000000	3914300000	1.08206	0.0953979	3.25599	0.16303	-0.102001	-0.466032	P10644;P10644-2;K7EPB2;K7EIE5;K7EID3;K7EJ40;K7EK41;K7EM13;K7EMU2;K7EMZ6;K7EQK3;X6RAV4;K7EKR1;K7EPR5	P10644;P10644-2;K7EPB2	cAMP-dependent protein kinase type I-alpha regulatory subunit;cAMP-dependent protein kinase type I-alpha regulatory subunit, N-terminally processed	PRKAR1A	1.06836	0.0827821	0.93174	0.687021
4.0272	3.75875	3.99653	3.87479	4.04193	3.95416	3.89369	4.04771							22	22	22	73	73	73	37.2	0	323.31	26373000000	13289000000	13084000000	1.08084	-0.195095	-3.25078	0.129681	0.0331192	0.377879	P11177-2;P11177;P11177-3;C9J634;F8WF02	P11177-2;P11177;P11177-3;C9J634;F8WF02	Pyruvate dehydrogenase E1 component subunit beta, mitochondrial	PDHB	0.873515	0.0830157	1.02322	0.741855
2.14622	2.58359	2.3234	2.50957	2.10837	2.14368	2.37623	2.58753							28	28	28	72.5	72.5	72.5	54.722	0	323.31	8662700000	3988600000	4674100000	1.08001	0.311766	3.24724	0.166739	0.123306	0.475707	Q12834	Q12834	Cell division cycle protein 20 homolog	CDC20	1.24123	0.0831748	1.08923	0.681178
0.59613	0.499764	0.558804	0.518925	1.07898	0.792513	0.550325	0.708494							15	15	15	34.5	34.5	34.5	64.244	0	57.825	2619900000	1325900000	1294000000	1.08	-0.0681229	-3.24722	0.0794052	-0.0641489	-0.23968	Q96AY3;H0Y827;K7ESG6;Q96AY3-2;K7ELI6;C9JPC3;K7EM43	Q96AY3	Peptidyl-prolyl cis-trans isomerase FKBP10	FKBP10	0.953878	0.0831757	0.956509	0.832904
2.60094	3.04835	2.47512	2.83389	2.32761	2.62066	2.48188	2.70158							33	33	33	46.4	46.4	46.4	94.659	0	323.31	10094000000	4410900000	5683500000	1.07884	0.403093	3.24227	1.00593	0.256374	2.94339	Q9Y2D5;Q9Y2D5-5;Q9Y2D5-6;Q9Y2D5-7;Q9Y2D5-4;C9JVY5	Q9Y2D5;Q9Y2D5-5;Q9Y2D5-6;Q9Y2D5-7;Q9Y2D5-4;C9JVY5	A-kinase anchor protein 2	AKAP2	1.32234	0.0833991	1.19447	0.0986428
2.42594	2.67717	2.21017	2.66	2.74116	2.97114	2.4408	2.77013							12	12	12	64.8	64.8	64.8	20.505	0	86.478	10389000000	4585400000	5803700000	1.07803	0.350529	3.23884	0.582009	0.279655	1.54753	Q9UBQ0;F8VXU5;Q9UBQ0-2;Q05DG7	Q9UBQ0;F8VXU5;Q9UBQ0-2	Vacuolar protein sorting-associated protein 29	VPS29	1.27503	0.0835541	1.2139	0.261813
-2.24283	-2.64869	-2.38731	-2.88991	-0.807661	-1.44103	-1.33249	-1.88973							5	5	5	36.4	36.4	36.4	25.431	0	19.515	474660000	279560000	195100000	1.07614	-0.454229	-3.23083	0.644368	-0.595304	-1.72431	Q8TAA5	Q8TAA5	GrpE protein homolog 2, mitochondrial	GRPEL2	0.7299	0.0839183	0.661905	0.226794
-1.67609	-2.00949	-1.5381	-1.8605	-1.34997	-1.75659	-3.07215	-3.31762							38	2	2	83.5	2.1	2.1	59.48	0.00029485	3.2081	409370000	226510000	182860000	1.07581	-0.3279	-3.2294	0.0939792	-0.326045	-0.280544	Q7Z5L9-2	Q7Z5L9-2	Interferon regulatory factor 2-binding protein 2	IRF2BP2	0.796695	0.0839834	0.79772	0.805417
-0.261477	-0.482307	-0.0876808	-0.442467	-1.03005	-1.16344	-0.647717	-0.944862							6	6	6	40.8	40.8	40.8	38.946	0	123.47	1082500000	579280000	503230000	1.07555	-0.287808	-3.22829	0.365142	-0.215265	-0.977576	Q96F63	Q96F63	Coiled-coil domain-containing protein 97	CCDC97	0.819145	0.084034	0.861388	0.431378
5.46763	5.50863	5.48572	5.5263	5.44805	5.48163	5.55621	5.57431							64	64	7	73.8	73.8	10.7	82.431	0	323.31	72844000000	35568000000	37276000000	1.07498	0.0407867	3.22588	0.124094	0.0258436	0.362875	Q92499;F1T0B3;A0A087X2G1;Q92499-3	Q92499;F1T0B3;A0A087X2G1;Q92499-3	ATP-dependent RNA helicase DDX1	DDX1	1.02867	0.0841442	1.01807	0.75146
3.75442	3.51176	3.88556	3.60658	3.51183	3.21987	3.60078	3.41361							34	34	2	82.2	82.2	4.4	46.308	0	323.31	19359000000	10370000000	8989000000	1.07437	-0.26082	-3.22332	0.813547	-0.239559	-2.24746	P49407-2;H0YET9	P49407-2	Beta-arrestin-1	ARRB1	0.834613	0.0842617	0.847004	0.153622
7.0815	7.34187	7.20435	7.33997	6.82529	6.90078	7.02779	7.04781							28	28	28	74	74	74	35.503	0	323.31	224100000000	105530000000	118570000000	1.07431	0.198	3.22305	0.131104	0.0477571	0.381689	P40926;P40926-2;G3XAL0	P40926;P40926-2;G3XAL0	Malate dehydrogenase, mitochondrial;Malate dehydrogenase	MDH2	1.14711	0.0842741	1.03366	0.739429
-0.967741	-0.342651	-1.52286	-0.359266	-0.451267	-0.25753	-0.795011	-0.300228							14	12	12	29.9	27.8	27.8	80.853	0	46.266	1225600000	488980000	736640000	1.07375	0.894343	3.22071	0.732397	0.34426	1.98773	P35612;P35612-2;P35612-8;P35612-9;P35612-4;P35612-3;C9J080;C9JTM0;P35612-5;P35612-6;C9J299	P35612;P35612-2;P35612-8;P35612-9;P35612-4;P35612-3	Beta-adducin	ADD2	1.85876	0.0843816	1.2695	0.185184
-3.29014	-2.81759	-3.28412	-3.04017	-3.56228	-3.83527	-3.08774	-3.26102							25	2	2	83.6	8.1	8.1	41.493	0	16.036	178220000	87076000	91142000	1.07312	0.358251	3.21803	0.214707	-0.223138	-0.599066	Q16539-2	Q16539-2	Mitogen-activated protein kinase 14	MAPK14	1.28187	0.0845045	0.8567	0.609948
4.78232	5.09329	4.9123	5.04612	4.65604	4.70467	4.66089	4.62706							67	67	63	85.4	85.4	80.7	74.435	0	323.31	47167000000	22325000000	24842000000	1.07287	0.222399	3.21696	0.0621868	0.00740147	0.190373	O60488-2;O60488;H0Y9A0;D6RF95;D6RD96;D6RFW9;D6RDA8	O60488-2;O60488	Long-chain-fatty-acid--CoA ligase 4	ACSL4	1.16667	0.0845538	1.00514	0.866589
0.610851	0.766209	0.687422	0.787527	0.36132	0.297356	0.220472	0.147579							4	4	4	40.9	40.9	40.9	14.494	0	35.188	2330700000	1135100000	1195700000	1.07218	0.127731	3.21406	0.24099	-0.068429	-0.665653	P52758;H0YBX3;H0YB34	P52758;H0YBX3;H0YB34	Ribonuclease UK114	HRSP12	1.09257	0.0846878	0.953676	0.574129
-0.999834	-1.10439	-1.00632	-1.19573	-0.724859	-0.568913	-0.695202	-0.701147							19	19	19	52.9	52.9	52.9	58.823	0	100.17	894270000	441600000	452680000	1.07132	-0.146988	-3.21044	0.416052	0.0750008	1.10686	Q13356;Q13356-2;F8WC56;C9JDF0	Q13356;Q13356-2	Peptidyl-prolyl cis-trans isomerase-like 2	PPIL2	0.903134	0.0848554	1.05336	0.383662
8.72431	8.85897	8.78398	8.91869	8.54835	8.58035	8.55176	8.64605							79	79	79	90.4	90.4	90.4	61.054	0	323.31	675040000000	322090000000	352940000000	1.06667	0.134687	3.19087	0.710203	0.0631418	1.91963	P10809;E7EXB4;E7ESH4;P10809-2;C9JL25;C9JCQ4;C9JL19;C9J0S9	P10809	60 kDa heat shock protein, mitochondrial	HSPD1	1.09785	0.0857688	1.04474	0.194893
1.06539	1.18973	1.07035	1.13173	0.664543	0.887579	0.987484	1.15112							34	34	34	61.4	61.4	61.4	73.747	0	177.86	3506100000	1648100000	1858000000	1.06659	0.0928612	3.19052	0.345323	0.193334	0.927651	Q9BW19;A0A087X1W5;A2AB20;A0A140T9E6	Q9BW19	Kinesin-like protein KIFC1	KIFC1	1.06648	0.0857851	1.1434	0.45152
2.06659	1.93767	2.06489	1.82075	2.75042	2.77027	2.43371	2.38534							36	34	34	42.4	41	41	113.01	0	323.31	8168300000	4119300000	4049000000	1.06653	-0.186533	-3.19027	0.0179147	-0.0142555	-0.0571965	O94855;O94855-2;E9PDM8;E9PC44	O94855;O94855-2;E9PDM8;E9PC44	Protein transport protein Sec24D	SEC24D	0.878715	0.085797	0.990167	0.959589
-7.55361	-6.92912	-7.24369	-6.81149	NaN	NaN	-8.21551	-8.28304							3	3	3	6.8	6.8	6.8	89.926	0	10.803	6420800	2770200	3650500	1.06591	0.528343	3.18769	0	-0.0675373	0	Q8N5U6;Q8N5U6-2;H0YF69;H0YFN9	Q8N5U6;Q8N5U6-2;H0YF69;H0YFN9	RING finger protein 10	RNF10	1.44227	0.0859187	0.954266	1
4.54959	4.41461	4.60969	4.47452	4.47613	4.44265	4.5332	4.42066							100	100	100	73.1	73.1	73.1	143.23	0	323.31	38000000000	19232000000	18767000000	1.06492	-0.135079	-3.18352	0.855075	-0.0730104	-2.38751	Q14683;G8JLG1;V9GY57;H0Y7K8;V9GYN9	Q14683;G8JLG1	Structural maintenance of chromosomes protein 1A;Structural maintenance of chromosomes protein	SMC1A	0.91062	0.0861155	0.950652	0.139613
8.10329	7.88864	8.02787	7.75483	7.82657	7.82774	7.84681	7.78421							56	56	48	93	93	82.5	44.614	0	323.31	389740000000	200150000000	189590000000	1.06291	-0.243845	-3.1751	0.482689	-0.0307169	-1.27952	P00558;P00558-2	P00558;P00558-2	Phosphoglycerate kinase 1	PGK1	0.844492	0.0865155	0.978934	0.329087
NaN	-5.79873	NaN	NaN	NaN	NaN	NaN	NaN							5	5	5	15	15	15	48.875	0	11.514	3362800	0	3362800	0	NaN	0	-4.34294e-08	0	0	B4DY26;P36897-3;P36897;P36897-2;F8W1R9;F8VXZ5;F8VRH6;F8VVC4;H0YHS4;F8W0K6	B4DY26;P36897-3;P36897;P36897-2;F8W1R9	Receptor protein serine/threonine kinase;TGF-beta receptor type-1	TGFBR1
1.63092	1.90629	1.71731	1.82272	1.65667	1.72354	1.35042	1.46643							6	6	6	69.9	69.9	69.9	11.466	0	37.947	4999200000	2351000000	2648200000	1.06118	0.190393	3.1679	0.159704	0.0914373	0.457338	P82909;D6R941	P82909	28S ribosomal protein S36, mitochondrial	MRPS36	1.14107	0.0868592	1.06543	0.692303
0.814108	0.107527	0.54307	0.262081	-0.0550938	-0.798138	-0.123909	-1.02345					+	CA_WT	11	11	11	40.3	40.3	40.3	41.176	0	129.62	1781900000	1061700000	720150000	1.06054	-0.493785	-3.16521	1.69991	-0.821292	-6.97234	Q96AP7;F8WDW9;C9JIE7	Q96AP7	Endothelial cell-selective adhesion molecule	ESAM	0.71016	0.0869881	0.565935	0.0199567
0.0806255	-1.07075	0.652718	-0.579779	-0.8097	-0.59638	-0.592663	-0.719072							15	15	15	29.7	29.7	29.7	67.61	0	61.948	1206300000	723080000	483180000	1.0598	-1.19194	-3.16212	0.118804	0.0434551	0.348595	Q96AX1;H3BMM5;F5H6Y0;F5H2X5;F5H7N5	Q96AX1;H3BMM5	Vacuolar protein sorting-associated protein 33A	VPS33A	0.437715	0.0871369	1.03058	0.76067
-0.276951	-0.511234	-0.0690346	-0.493849	-0.329756	-0.582039	-0.268902	-0.435661							18	18	18	55.9	55.9	55.9	52.881	0	74.802	1244500000	673970000	570560000	1.05905	-0.329549	-3.15899	0.927176	-0.209521	-2.64342	Q8IV63;Q8IV63-3;M0QYA8;Q8IV63-2;M0R073;M0QYG0;M0QXD7;M0R025;M0R3H2;M0QX88;M0R200;M0QZ79;M0QXV1	Q8IV63;Q8IV63-3;M0QYA8;Q8IV63-2;M0R073	Inactive serine/threonine-protein kinase VRK3	VRK3	0.795785	0.0872874	0.864824	0.118256
1.73959	1.60003	1.83569	1.64296	1.71107	1.66933	1.55061	1.46417							16	16	16	32.6	32.6	32.6	51.958	0	314.74	5306400000	2704700000	2601700000	1.05857	-0.166145	-3.15699	0.17305	-0.064086	-0.492116	P55081	P55081	Microfibrillar-associated protein 1	MFAP1	0.891221	0.0873842	0.956551	0.671351
3.74315	3.80899	3.71365	3.77949	3.8383	3.95928	3.55309	3.6308							35	35	18	82	82	48.5	40.45	0	323.31	23131000000	11057000000	12073000000	1.05839	0.0658426	3.15625	0.159483	0.09935	0.456759	P04899;P04899-4;P04899-3;P04899-5;P04899-2;P04899-6;P09471-2;P19087;P11488;A8MTJ3;P09471;A0A087WTB6;A0A087WZE5;F8WE78;H3BTM2	P04899;P04899-4;P04899-3;P04899-5;P04899-2;P04899-6	Guanine nucleotide-binding protein G(i) subunit alpha-2	GNAI2	1.0467	0.0874196	1.07129	0.692655
1.99098	2.16954	1.91668	2.08727	1.81941	1.81914	1.89829	2.13234							29	29	29	59.7	59.7	59.7	53.371	0	323.31	7164100000	3338400000	3825600000	1.05674	0.174572	3.1494	0.264096	0.116893	0.723836	C9JFE4;Q13098-5;Q13098;Q13098-7;A0A096LP07;A0A096LPJ3;A8K070;Q13098-6;J3KSA5;J3KRJ4;J3QLT0;J3QS88;J3KTB0;J3QQX0;J3QS84;J3QLE8;J3QL53;J3KRE8	C9JFE4;Q13098-5;Q13098;Q13098-7;A0A096LP07;A0A096LPJ3;A8K070;Q13098-6	COP9 signalosome complex subunit 1	GPS1	1.12863	0.0877518	1.0844	0.544382
1.39796	1.45	1.34555	1.47134	1.51064	1.45084	1.59541	1.49726							39	39	1	38	38	0.6	151.08	0	250.36	4627300000	2275900000	2351400000	1.05512	0.0889168	3.14266	0.612976	-0.0789766	-1.63439	A0A0D9SEY1;G5E948;G3XAA2;O95819-3;O95819-4;O95819-2;O95819-5;A0A0D9SG62;C9J840;E7ETN6;H7C3Z6;I3L203;I3L1U1	A0A0D9SEY1;G5E948;G3XAA2;O95819-3;O95819-4;O95819-2;O95819-5;A0A0D9SG62;C9J840	Mitogen-activated protein kinase kinase kinase kinase 4	MAP4K4	1.06357	0.0880801	0.946729	0.243795
-3.75273	-4.27766	-3.74829	-4.77008	-4.18991	-3.90027	-5.04666	-4.56959							3	3	3	12.5	12.5	12.5	33.708	0.00014892	3.4932	84609000	44344000	40266000	1.05471	-0.773356	-3.14094	0.256693	0.38336	0.705221	A0A0A0MRR1;Q5VV50;Q5VV52-2;Q5VV52;Q5VV52-3;Q5VV51	A0A0A0MRR1;Q5VV50;Q5VV52-2;Q5VV52;Q5VV52-3;Q5VV51	Zinc finger protein 691	ZNF691	0.585055	0.0881645	1.30438	0.553741
9.4022	9.55387	9.36871	9.47787	9.22534	9.33132	9.22778	9.40786							92	92	7	92	92	9	70.897	0	323.31	1130500000000	527550000000	602980000000	1.05466	0.130417	3.14074	1.1886	0.143025	3.73565	P11142;E9PKE3;E9PNE6;P11142-2;E9PLF4;E9PQQ4;E9PQK7;E9PK54;E9PPY6;E9PN25;E9PI65	P11142;E9PKE3;E9PNE6;P11142-2	Heat shock cognate 71 kDa protein	HSPA8	1.09461	0.0881744	1.10422	0.0647736
4.94035	4.9991	4.93372	5.05664	5.03603	4.77641	5.37052	5.3004							28	28	10	85.9	85.9	39.7	17.965	0	323.31	59823000000	29777000000	30047000000	1.05363	0.0908318	3.13648	0.187878	-0.164872	-0.530433	P62979;J3QTR3	P62979;J3QTR3	Ubiquitin-40S ribosomal protein S27a;Ubiquitin;40S ribosomal protein S27a	RPS27A	1.06498	0.0883828	0.892008	0.648817
0.63212	0.451153	0.698807	0.267721	0.773977	0.600027	1.22735	0.945942							20	20	20	43.3	43.3	43.3	65.304	0	198.21	2810400000	1523700000	1286600000	1.05349	-0.306026	-3.13588	0.293851	-0.227678	-0.7985	P57772;P57772-2;C9J8T0	P57772;P57772-2;C9J8T0	Selenocysteine-specific elongation factor	EEFSEC	0.808867	0.0884126	0.854008	0.508334
2.31487	2.47923	2.39018	2.4656	2.06472	2.38987	2.37637	2.47033							10	10	1	41.2	41.2	3.2	25.079	0	77.326	8414000000	3903000000	4511000000	1.05273	0.119887	3.13275	0.491282	0.209558	1.30216	Q9H8S9;Q9H8S9-2	Q9H8S9;Q9H8S9-2	MOB kinase activator 1A	MOB1A	1.08665	0.0885663	1.15633	0.322639
NaN	NaN	NaN	-5.04581	NaN	NaN	NaN	NaN							6	1	1	49	9.1	9.1	15.556	0.0083177	1.1659	4961800	0	4961800	0	NaN	0	-4.34294e-08	0	0	B5MC22;Q9UDX5;F8WEN7;Q9UDX5-2	B5MC22;Q9UDX5	Mitochondrial fission process protein 1	MTFP1
5.45864	5.50074	5.41589	5.51362	5.27906	5.1948	5.06965	5.18537							20	20	2	87.8	87.8	8.5	17.748	0	323.31	65553000000	31949000000	33603000000	1.05261	0.069912	3.13223	0.0484491	0.0157347	0.150124	P33316-2;H0YNJ9	P33316-2;H0YNJ9	Deoxyuridine 5-triphosphate nucleotidohydrolase, mitochondrial	DUT	1.04965	0.0885921	1.01097	0.894439
3.50132	3.30491	3.47286	3.38959	3.63222	3.49967	3.29255	3.32058							18	18	18	66.3	66.3	66.3	22.024	0	157.82	17717000000	9069800000	8647400000	1.05225	-0.13984	-3.13075	0.090981	-0.0522604	-0.272197	A0A087X2I2;A0A087WT12;P36969-2;P36969;K7ERP4;K7EJ20;A0A0A0MTT1;K7EKX7;K7ENB4;R4GNE4;A0A087X247	A0A087X2I2;A0A087WT12;P36969-2;P36969;K7ERP4;K7EJ20;A0A0A0MTT1;K7EKX7;K7ENB4	Glutathione peroxidase;Phospholipid hydroperoxide glutathione peroxidase, mitochondrial	GPX4	0.90762	0.0886649	0.964424	0.810997
-1.65895	-2.1826	-1.90645	-2.16046	-2.94763	-3.03571	-0.982613	-1.25836							5	5	2	20.5	20.5	11.2	28.981	0	11.685	444370000	241070000	203310000	1.05195	-0.388825	-3.12951	0.0441405	-0.181915	-0.137316	O95297-2;O95297;O95297-4	O95297-2;O95297;O95297-4	Myelin protein zero-like protein 1	MPZL1	0.763751	0.0887264	0.881532	0.903357
3.87535	3.84553	3.90335	3.82485	3.72194	3.66152	3.69549	3.71186							34	34	34	63.8	63.8	63.8	61.494	0	323.31	22882000000	11402000000	11479000000	1.04764	-0.0541563	-3.11173	0.284289	-0.0220213	-0.774523	Q13573;G3V3A4;G3V4X8;G3V5R3	Q13573;G3V3A4;G3V4X8	SNW domain-containing protein 1	SNW1	0.963158	0.0896103	0.984852	0.519651
-4.72642	-4.19113	-5.01563	-4.41438	-4.77929	NaN	-5.39546	-5.59965							5	5	5	22.7	22.7	22.7	26.233	0	33.371	53652000	26674000	26978000	1.04741	0.568274	3.11078	0	-0.512274	0	Q5T8J1;P30281-2;P30281;D6RIX2;H0Y8M4;D6RI00;P30281-4;P30281-3;D6RDL3	Q5T8J1;P30281-2;P30281;D6RIX2;H0Y8M4;D6RI00	G1/S-specific cyclin-D3	CCND3	1.48275	0.0896578	0.701117	1
-2.02591	-2.30618	-2.07802	-2.1908	-3.23486	-3.41649	-2.49018	-2.49731							8	8	8	28.5	28.5	28.5	42.566	0	20.195	276730000	144450000	132280000	1.04593	-0.196523	-3.10468	0.0516447	-0.0943804	-0.159565	Q7L273;K7ENB5;K7EQN1	Q7L273	BTB/POZ domain-containing protein KCTD9	KCTD9	0.872651	0.0899648	0.936674	0.887882
-2.44215	-2.55391	-2.48378	-2.52657	-2.25352	-2.20512	-2.46006	-2.45139							8	8	7	8.2	8.2	7.6	119.52	0	13.54	314670000	156400000	158270000	1.04563	-0.0772743	-3.10345	0.0577743	0.028532	0.177539	O95696;O95696-2;J3KQ61	O95696;O95696-2;J3KQ61	Bromodomain-containing protein 1	BRD1	0.947847	0.0900263	1.01997	0.875439
-3.3396	-3.97187	-2.71057	-4.04148	-1.81984	-1.98905	-1.65491	-1.56823							4	4	4	34.8	34.8	34.8	18.609	0	8.4681	330820000	175900000	154920000	1.04529	-0.981598	-3.10205	0.0594988	-0.0412588	-0.182565	Q9NV35	Q9NV35	Probable 8-oxo-dGTP diphosphatase NUDT15	NUDT15	0.506419	0.0900971	0.971807	0.871969
-2.2258	-2.93575	-1.93439	-2.60104	-1.11995	-1.31052	-1.47975	-1.87921							9	9	9	16.7	16.7	16.7	111.69	0	87.973	462850000	259500000	203360000	1.04525	-0.6883	-3.10189	0.325077	-0.295018	-0.876796	P41226	P41226	Ubiquitin-like modifier-activating enzyme 7	UBA7	0.620585	0.0901051	0.815062	0.473068
5.5911	5.78182	5.65553	5.72704	5.82163	5.96729	5.91884	5.95746							59	59	59	77.9	77.9	77.9	68.569	0	323.31	95452000000	45212000000	50240000000	1.04495	0.131115	3.10065	0.699127	0.0921392	1.88609	P04843;B7Z4L4;F8WF32	P04843;B7Z4L4	Dolichyl-diphosphooligosaccharide--protein glycosyltransferase subunit 1	RPN1	1.09514	0.090168	1.06595	0.199928
-5.79066	NaN	NaN	NaN	NaN	NaN	NaN	NaN							2	2	2	3.2	3.2	3.2	87.317	0.0013924	1.8165	3146200	3146200	0	0	NaN	0	-4.34294e-08	0	0	B7Z3R2;Q9ULQ1;Q9ULQ1-3;H0YIK4	B7Z3R2;Q9ULQ1;Q9ULQ1-3;H0YIK4	Two pore calcium channel protein 1	TPCN1
2.51067	2.36042	2.62597	2.39947	2.34769	2.32969	2.64694	2.46535							51	51	51	41.8	41.8	41.8	226.66	0	323.31	8900300000	4599700000	4300600000	1.04356	-0.188377	-3.09493	0.218002	-0.0997906	-0.607444	Q14676;Q14676-2;Q14676-3;Q14676-4;A2AB05;A2AB07;A2AB06;A0A087X0R2;H0Y6Z8	Q14676;Q14676-2;Q14676-3;Q14676-4	Mediator of DNA damage checkpoint protein 1	MDC1	0.877592	0.0904576	0.933168	0.605339
-0.134657	0.0856876	-0.0978489	-0.00776672	0.26436	0.104824	0.787525	0.852015							21	21	21	63.2	63.2	63.2	50.282	0	155.42	2033900000	990790000	1043100000	1.0425	0.155213	3.09061	0.0331466	-0.0475235	-0.104202	O43913;O43913-2;G3V0H0	O43913;O43913-2	Origin recognition complex subunit 5	ORC5	1.11359	0.090677	0.967596	0.926517
-1.10125	-0.136631	-0.670794	0.334444	-0.250929	0.860319	-0.512184	0.614054					+	CA_WT	6	6	6	53.7	53.7	53.7	10.4	0	52.164	1729900000	548980000	1180900000	1.04161	0.984929	3.08694	1.60565	1.11874	6.23207	P25815	P25815	Protein S100-P	S100P	1.97922	0.0908646	2.17158	0.024794
1.20175	1.48725	1.31261	1.66039	1.15409	1.70033	1.3977	1.83105							25	25	25	44.4	44.4	44.4	60.693	0	203.53	4519300000	1916600000	2602600000	1.04	0.31664	3.08038	1.14727	0.489795	3.54334	P83111;P83111-2;H0YNN5	P83111;P83111-2	Serine beta-lactamase-like protein LACTB, mitochondrial	LACTB	1.24543	0.0912006	1.40425	0.0712415
4.26197	4.31614	4.2187	4.30332	3.95905	3.98176	4.10966	4.15212							44	44	44	39.9	39.9	39.9	108.8	0	323.31	29722000000	14385000000	15336000000	1.03885	0.069396	3.07568	0.0961781	0.0325899	0.286647	O75400;O75400-2;O75400-3;F5H578;H0YG38;H7C2N3;F8VU11;Q6NWY9-2;Q6NWY9-3;Q6NWY9	O75400;O75400-2;O75400-3	Pre-mRNA-processing factor 40 homolog A	PRPF40A	1.04928	0.0914424	1.02285	0.801349
0.213158	0.700148	0.454056	0.865446	-0.499266	-0.0202331	0.226931	0.506939							15	15	15	83.1	83.1	83.1	16.311	0	147.31	2321000000	1024100000	1296800000	1.03868	0.44919	3.075	0.312739	0.37952	0.845851	O15514;E9PB93;E9PHV4	O15514;E9PB93;E9PHV4	DNA-directed RNA polymerase II subunit RPB4	POLR2D	1.36527	0.0914777	1.30091	0.486699
2.29587	2.21521	2.3423	2.24816	2.38543	2.41882	2.21162	2.29066							51	51	25	50.8	50.8	24.1	138.1	0	323.31	8006000000	3961600000	4044400000	1.0375	-0.0873947	-3.07016	0.184059	0.0562115	0.520593	O43314-2;O43314;A0A087WZV0;D6RBU4;F8W9A8;B7WPL9;Q6PFW1-6;Q6PFW1-5;Q6PFW1-4;Q6PFW1-3;Q6PFW1-2;Q6PFW1;H0Y9M0;K7EPT7;D6RFG4;H7C436	O43314-2;O43314;A0A087WZV0	Inositol hexakisphosphate and diphosphoinositol-pentakisphosphate kinase 2	PPIP5K2	0.941221	0.0917275	1.03973	0.654548
4.92145	5.0117	4.96353	5.00423	4.94027	5.04018	4.91308	4.98028							64	64	64	27.8	27.8	27.8	299.61	0	323.31	51889000000	24814000000	27075000000	1.03607	0.0654716	3.06431	0.898709	0.0835505	2.54035	Q9UQ35;Q9UQ35-2;I3L4D8;I3L182;I3L0N7;I3L1I8;Q9UQ35-3;I3L1C0;A0A087X1W1;I3L4U6;I3L3Q8	Q9UQ35;Q9UQ35-2	Serine/arginine repetitive matrix protein 2	SRRM2	1.04643	0.0920311	1.05962	0.126267
4.97227	5.07608	5.02359	5.07689	4.95423	5.062	4.79684	5.08859							50	50	2	90.4	90.4	4.9	45.626	0	323.31	53237000000	24911000000	28326000000	1.03512	0.0785542	3.06045	0.888159	0.199756	2.50284	P62195;J3QQM1;J3QSE0;J3KTQ9	P62195;J3QQM1	26S protease regulatory subunit 8	PSMC5	1.05596	0.0922323	1.1485	0.129372
3.07133	3.29607	3.08512	3.18935	2.57021	2.74566	2.69474	2.70364							12	12	12	68.4	68.4	68.4	26.215	0	323.31	12667000000	5936600000	6730600000	1.03431	0.164487	3.05718	0.528998	0.0921736	1.40265	P54105;E9PMI6;J3KN38;E9PJF4;E9PQ83	P54105;E9PMI6;J3KN38;E9PJF4	Methylosome subunit pICln	CLNS1A	1.12077	0.0924034	1.06597	0.295803
NaN	-3.5369	NaN	NaN	NaN	NaN	NaN	NaN							2	1	1	15	11	11	19.143	0.001665	1.7534	16128000	0	16128000	0	NaN	0	-4.34294e-08	0	0	K7EQ72;B7Z7E1;P51911-2;P51911;K7ESJ2;K7ENC5;K7ERK4	K7EQ72;B7Z7E1;P51911-2;P51911;K7ESJ2;K7ENC5;K7ERK4	Calponin;Calponin-1;Transgelin	CNN1
3.79276	4.0048	3.89552	3.99796	3.65268	3.8891	3.70238	3.84549					+	CA_WT	26	25	25	79.6	76.5	76.5	25.542	0	216.62	23896000000	11062000000	12834000000	1.03349	0.157243	3.05385	1.53702	0.189769	5.73967	Q13242;H0YIB4;S4R3G0	Q13242;H0YIB4;S4R3G0	Serine/arginine-rich splicing factor 9	SRSF9	1.11515	0.0925776	1.14058	0.029039
5.2255	5.27102	5.22441	5.2483	5.05177	5.12356	5.14529	5.24593							48	48	48	73.4	73.4	73.4	79.685	0	323.31	59962000000	28870000000	31091000000	1.03265	0.0347023	3.05044	0.421002	0.0862112	1.11954	P51659;E7EWE5;P51659-3;P51659-2;G5E9S2;E7ET17;E7ER27;E7EPL9	P51659;E7EWE5;P51659-3;P51659-2;G5E9S2;E7ET17;E7ER27;E7EPL9	Peroxisomal multifunctional enzyme type 2;(3R)-hydroxyacyl-CoA dehydrogenase;Enoyl-CoA hydratase 2	HSD17B4	1.02435	0.0927569	1.06158	0.379313
5.94764	6.06101	5.83455	6.13781	5.90633	5.98569	6.00541	5.9973							65	52	52	63.6	54.9	54.9	80.439	0	323.31	103670000000	49029000000	54643000000	1.03196	0.208313	3.04762	0.260265	0.0356226	0.714205	H3BLZ8;Q92841;Q92841-1;Q92841-3;Q92841-2;A0A0U1RQJ0	H3BLZ8;Q92841;Q92841-1;Q92841-3;Q92841-2	Probable ATP-dependent RNA helicase DDX17	DDX17	1.15534	0.0929053	1.025	0.549206
0.660801	0.307468	0.558521	0.0380478	0.817003	0.349052	0.765554	0.544311							13	13	13	26.8	26.8	26.8	53.847	0	106.65	2375800000	1317900000	1057900000	1.02813	-0.436903	-3.03214	1.11826	-0.344597	-3.41314	B7ZKQ9;Q8WTV0-4;Q8WTV0-2;Q8WTV0-3;Q8WTV0-5;Q8WTV0;F5H4X0;F5H5E8	B7ZKQ9;Q8WTV0-4;Q8WTV0-2;Q8WTV0-3;Q8WTV0-5;Q8WTV0;F5H4X0	Scavenger receptor class B member 1	SCARB1	0.738719	0.0937271	0.787528	0.0761629
4.8864	4.90361	4.88657	4.92053	4.9821	5.04238	5.11824	5.13524							53	53	53	87.7	87.7	87.7	74.403	0	323.31	52339000000	25381000000	26959000000	1.02647	0.0255852	3.02543	0.164125	0.0386362	0.46889	Q14166;V9GY16	Q14166	Tubulin--tyrosine ligase-like protein 12	TTLL12	1.01789	0.094086	1.02714	0.685291
1.60228	1.87394	1.69827	1.79734	1.77173	2.00069	1.91653	1.96416							39	39	39	47.8	47.8	47.8	101.16	0	323.31	5789400000	2686000000	3103400000	1.0248	0.185363	3.0187	0.687799	0.138297	1.85208	Q8WXE9;Q8WXE9-3;H0YJ05	Q8WXE9;Q8WXE9-3	Stonin-2	STON2	1.1371	0.0944487	1.10061	0.205211
0.28739	0.373325	0.224735	0.345362	0.475658	0.606819	0.512108	0.477741							21	21	21	28.8	28.8	28.8	130.14	0	323.31	2178900000	1048000000	1130900000	1.02279	0.103281	3.0106	0.263234	0.0483971	0.721668	Q9C0E2;F2Z2X4	Q9C0E2;F2Z2X4	Exportin-4	XPO4	1.07421	0.0948874	1.03412	0.545464
-3.98484	-3.2008	-4.23987	-3.60029	-5.42858	-5.07874	-5.161	-4.78391							3	3	3	9	9	9	43.157	0.00015138	4.181	79521000	31164000	48356000	1.02108	0.711807	3.00371	0.678976	0.363467	1.82579	Q9NXC2;Q9NXC2-2;S4R302	Q9NXC2;Q9NXC2-2	Glucose-fructose oxidoreductase domain-containing protein 1	GFOD1	1.63785	0.0952629	1.28651	0.209423
4.55047	4.75238	4.64601	4.73549	4.37225	4.54211	4.59403	4.75881							39	39	27	70.4	70.4	45.7	68.763	0	323.31	40295000000	18750000000	21545000000	1.021	0.145695	3.00342	0.405245	0.167323	1.07926	Q13492-2;Q13492-5;Q13492;Q13492-3;Q13492-4;H0YCY1;E9PLJ8;E9PKP6;E9PI56;E9PK13;E9PJT1;E5RFU0;E5RHK9;E5RFC6;E5RK51;E5RIJ5;E5RGY9;E9PDG8;O60641-3;O60641-4;O60641	Q13492-2;Q13492-5;Q13492;Q13492-3;Q13492-4	Phosphatidylinositol-binding clathrin assembly protein	PICALM	1.10626	0.0952788	1.12297	0.393328
6.75241	6.67749	6.75112	6.60333	6.81401	6.86857	6.51209	6.5583							29	29	22	69.9	69.9	52.2	24.033	0	323.31	175720000000	86924000000	88801000000	1.02081	-0.111355	-3.00266	0.0769609	0.0503817	0.232751	P26583;D6R9A6	P26583;D6R9A6	High mobility group protein B2	HMGB2	0.925718	0.0953203	1.03554	0.837605
1.95574	1.64316	2.02633	1.8062	2.00579	2.0388	1.66928	1.72764							14	14	6	80.3	80.3	29.8	21.424	0	275.84	6230100000	3137200000	3093000000	1.01974	-0.266357	-2.99834	0.0652897	0.0456829	0.199348	P01116-2;P01116;G3V4K2;G3V5T7	P01116-2;P01116	GTPase KRas;GTPase KRas, N-terminally processed	KRAS	0.831416	0.095557	1.03217	0.86042
3.41697	3.38979	3.44412	3.39001	3.64964	3.64609	3.51798	3.49105							24	24	3	77.5	77.5	7.8	37.551	0	323.31	18869000000	9406800000	9461900000	1.01872	-0.0406504	-2.99428	0.0483757	-0.0152454	-0.149907	Q9NZL9;Q9NZL9-3;H7C0X7;E5RJR3;Q9NZL9-5	Q9NZL9;Q9NZL9-3;H7C0X7	Methionine adenosyltransferase 2 subunit beta	MAT2B	0.972217	0.0957804	0.989488	0.894591
0.473879	0.126289	0.292646	0.0863552	-0.388809	-0.501846	0.489906	0.0030365							10	10	10	43.6	43.6	43.6	31.585	0	59.306	1673600000	921910000	751690000	1.0163	-0.27694	-2.98459	0.211913	-0.299953	-0.591955	O14893;O14893-2;O14893-3;H0YEL0;G5EA29;H0YDP6;S4R421;O14893-4	O14893;O14893-2;O14893-3;H0YEL0;G5EA29	Gem-associated protein 2	GEMIN2	0.82534	0.096316	0.812279	0.613885
-5.37601	-4.58588	-5.38103	-4.98389	NaN	NaN	NaN	-5.84603							1	1	1	1.5	1.5	1.5	61.6	0.0050347	1.3851	24891000	8369200	16522000	1.01586	0.593635	2.98283	0	NaN	0	Q05516-2;Q05516	Q05516-2;Q05516	Zinc finger and BTB domain-containing protein 16	ZBTB16	1.50904	0.0964138	#VALUE!	1
7.88962	7.9887	7.93559	7.97757	7.86269	7.82658	7.8619	7.86784							43	43	28	88.8	88.8	53.1	56.559	0	323.31	388720000000	190320000000	198400000000	1.01574	0.0705299	2.98237	0.266914	-0.0150843	-0.730917	P06576;H0YH81;F8W079;H0YI37	P06576;H0YH81;F8W079	ATP synthase subunit beta, mitochondrial;ATP synthase subunit beta	ATP5B	1.0501	0.0964397	0.989599	0.540861
1.86352	1.67609	1.84366	1.49773	1.89876	2.00071	2.11953	1.92911							13	13	13	67.9	67.9	67.9	22.496	0	102.76	6198700000	3177700000	3021000000	1.01315	-0.266684	-2.97202	0.130925	-0.0442371	-0.38121	Q6ZRY4;H0YBU9;B4E3T4;Q93062-4;Q93062-5;Q93062;Q93062-2;Q93062-3;Q6ZRY4-2;H0YC46	Q6ZRY4	RNA-binding protein with multiple splicing 2	RBPMS2	0.831228	0.0970173	0.969802	0.739733
-0.935238	-1.04421	-0.857019	-1.0061	-0.911228	-0.584661	-0.563683	-0.603819							15	15	15	27.9	27.9	27.9	76.328	0	90.106	993490000	485960000	507530000	1.01162	-0.129025	-2.96594	0.303586	0.143215	0.822903	Q9NW15;Q9NW15-2;Q9NW15-5;Q9NW15-3;Q9NW15-4;C9IYD3;C9JQC9;C9JPY2;C9J670;C9JA49;C9IZD0;C9JH90;H7C3N6;C9JJS5	Q9NW15;Q9NW15-2;Q9NW15-5;Q9NW15-3;Q9NW15-4	Anoctamin-10	ANO10	0.914449	0.0973595	1.10436	0.497066
2.17044	1.98521	2.08744	1.88343	2.09501	2.18487	1.91144	1.96495							13	13	13	45	45	45	35.368	0	112.83	6664000000	3332500000	3331500000	1.01113	-0.194626	-2.96399	0.176298	0.0716925	0.500535	Q9BXY0;H0YBV6	Q9BXY0;H0YBV6	Protein MAK16 homolog	MAK16	0.873799	0.0974696	1.05095	0.66635
2.54143	2.77048	2.52169	2.65106	2.65324	2.76974	2.70634	2.71822							27	27	4	83.6	83.6	8.1	41.293	0	323.31	10683000000	5040000000	5642600000	1.01037	0.179212	2.96096	0.648068	0.0641899	1.73504	Q16539;Q16539-3;Q16539-5;Q16539-4;B4E0K5;B5TY33;E7EX54;H7C4E2	Q16539;Q16539-3;Q16539-5;Q16539-4;B4E0K5;B5TY33	Mitogen-activated protein kinase 14	MAPK14	1.13226	0.097641	1.0455	0.22487
-3.2968	-3.37375	-3.23599	-3.45171	-5.12396	NaN	-4.9619	-3.64082							3	3	3	6.6	6.6	6.6	42.636	0.0013994	1.9217	98617000	49218000	49400000	1.01017	-0.146336	-2.96019	0	1.40211	0	Q86UD0	Q86UD0	Suppressor APC domain-containing protein 2	SAPCD2	0.903543	0.0976846	2.64288	1
1.77313	1.66665	1.81899	1.54724	1.58177	1.47155	1.80436	1.82228							22	22	22	85.1	85.1	85.1	29.572	0	323.31	5272000000	2708200000	2563800000	1.00935	-0.189115	-2.95692	0.0732523	-0.0461493	-0.222196	Q9NQT5;Q9NQT5-2	Q9NQT5;Q9NQT5-2	Exosome complex component RRP40	EXOSC3	0.877144	0.0978696	0.968518	0.844788
4.31429	4.40722	4.34594	4.47555	4.29632	4.37142	4.35127	4.2146							69	69	50	64	64	46.1	116.07	0	323.31	33797000000	16436000000	17361000000	1.00892	0.111269	2.95522	0.126949	-0.0307856	-0.370552	V9GYM8;Q92974-3;Q92974-2;Q92974;V9GYF0;V9GZ14;V9GYF5;V9GYG5;V9GZ58;REV__J3KQ37;REV__P0DJD0;REV__P0DJD1;REV__F8VYC4;REV__A6NKT7;REV__J3KNE0;REV__Q99666;REV__O14715	V9GYM8;Q92974-3;Q92974-2;Q92974	Rho guanine nucleotide exchange factor 2	ARHGEF2	1.08018	0.0979664	0.978887	0.746537
6.25063	6.12469	6.21549	6.02244	6.13873	6.02856	6.09158	6.00072							194	164	153	72.8	65.4	60.9	229	0	323.31	114670000000	58819000000	55852000000	1.00768	-0.159498	-2.95028	1.17503	-0.100516	-3.67159	P35580;P35580-5;P35580-2;P35580-3;P35580-4;E7ERA5	P35580;P35580-5;P35580-2;P35580-3;P35580-4	Myosin-10	MYH10	0.895336	0.0982479	0.932699	0.0668303
0.714239	0.827425	0.7141	0.770084	0.66144	0.409399	0.710976	0.649775							16	16	16	56.6	56.6	56.6	42.621	0	198.1	2615000000	1313200000	1301800000	1.00767	0.0845852	2.95026	0.481468	-0.156621	-1.27632	Q9Y4P1-6;Q9Y4P1;Q9Y4P1-2;C9JIK8;C9JQ72;Q9Y4P1-4;Q9Y4P1-3;F2Z2K8;C9J3C0;H7C2A6;H0Y2Y0;C9JVD5;C9J1C1	Q9Y4P1-6;Q9Y4P1;Q9Y4P1-2;C9JIK8;C9JQ72;Q9Y4P1-4	Cysteine protease ATG4B	ATG4B	1.06038	0.098249	0.897124	0.330014
-4.69684	-5.03916	-4.87338	-5.05312	-5.16518	-5.65634	-4.89949	-5.87686							1	1	1	1.1	1.1	1.1	151.29	0.00029053	2.8135	44636000	25792000	18844000	1.0071	-0.261032	-2.94798	1.29172	-0.734269	-4.2531	Q9NRR4-2;Q9NRR4-4;Q9NRR4	Q9NRR4-2;Q9NRR4-4;Q9NRR4	Ribonuclease 3	DROSHA	0.834491	0.0983795	0.601122	0.0510837
-1.64578	-2.05683	-1.31471	-1.93879	-1.22608	-1.68782	-0.952166	-1.44824							10	10	10	55.1	55.1	55.1	25.37	0	20.294	701980000	393800000	308180000	1.00636	-0.517564	-2.94505	0.924086	-0.478908	-2.6321	Q8WV74;Q8WV74-2	Q8WV74;Q8WV74-2	Nucleoside diphosphate-linked moiety X motif 8, mitochondrial	NUDT8	0.69855	0.0985472	0.717521	0.119101
1.32544	1.78389	1.15407	1.54932	1.08594	1.32878	1.34306	1.5052							42	42	1	41.9	41.9	1.2	153.67	0	323.31	4575000000	2015500000	2559500000	1.00475	0.426849	2.93871	0.489974	0.202485	1.2987	Q8WWI1-3;E9PMS6;E9PMP7;E9PLU6;E9PK58;E9PJ10	Q8WWI1-3;E9PMS6;E9PMP7	LIM domain only protein 7	LMO7	1.34429	0.0989121	1.15068	0.323613
0.230629	0.629171	0.410866	0.569801	-0.0716476	-0.0416851	-0.113068	-0.148495							10	10	10	29.9	29.9	29.9	44.693	0	63.168	1873600000	863660000	1009900000	1.00451	0.278739	2.93775	0.0148926	-0.00273228	-0.0477005	C9JG97;C9JEH3;Q13685;C9JTS3;H7C0R2	C9JG97;C9JEH3;Q13685;C9JTS3	Angio-associated migratory cell protein	AAMP	1.21313	0.0989671	0.998108	0.96629
3.00292	3.08378	2.93427	3.16483	3.10799	3.09515	3.13702	3.18809							24	24	24	80.8	80.8	80.8	28.763	0	323.31	13893000000	6665400000	7228100000	1.00304	0.155713	2.93196	0.135212	0.0191154	0.392662	Q9Y3A5;A0A087X020;F8WE72	Q9Y3A5;A0A087X020	Ribosome maturation protein SBDS	SBDS	1.11397	0.0993024	1.01334	0.732467
4.88592	5.08757	4.84468	4.98017	4.58489	4.54759	4.58462	4.65783							44	44	44	74.6	74.6	74.6	63.541	0	323.31	43976000000	21023000000	22952000000	1.00266	0.16857	2.93047	0.110397	0.0179548	0.325748	P46060;H0Y4Q3;B0QYT5;B0QYT4;B0QYT6	P46060	Ran GTPase-activating protein 1	RANGAP1	1.12394	0.0993886	1.01252	0.775539
5.17226	5.2297	5.16247	5.19911	5.1106	5.27889	5.10473	5.18933							70	70	2	80	80	4.2	90.98	0	323.31	59685000000	28436000000	31250000000	1.00244	0.0470448	2.92961	0.97364	0.126447	2.81765	P25205;J3KQ69;Q7Z6P5	P25205;J3KQ69	DNA replication licensing factor MCM3	MCM3	1.03315	0.0994388	1.0916	0.106257
1.44909	1.29172	1.38198	1.19496	1.77821	1.53994	1.12874	1.14109							15	15	15	67.8	67.8	67.8	29.395	0	194.47	4302800000	2224100000	2078800000	1.0012	-0.172198	-2.92469	0.0997109	-0.11296	-0.29642	Q9Y676;A0A0G2JIC6	Q9Y676;A0A0G2JIC6	28S ribosomal protein S18b, mitochondrial	MRPS18B	0.887489	0.099725	0.924689	0.794857
1.52926	1.80354	1.44872	1.65855	1.20597	1.45883	1.74032	1.81158							25	25	25	43.2	43.2	43.2	78.507	0	323.31	4974000000	2288700000	2685400000	0.999718	0.242054	2.91888	0.178493	0.162062	0.506218	Q13769;F8WCP5;C9JXG5;H7C072;H7C441;C9JCL9;F5GZF3;C9JXU6	Q13769;F8WCP5	THO complex subunit 5 homolog	THOC5	1.18268	0.100065	1.11888	0.66299
-2.19403	-2.0218	-2.35901	-2.04542	-2.73537	-2.8685	-2.44432	-2.50219							4	2	2	21.3	13.1	13.1	14.332	0.00029499	3.2348	298010000	143440000	154560000	0.998718	0.242908	2.91495	0.141078	-0.0955057	-0.408263	Q9Y2S0-2;A0A087WTY1	Q9Y2S0-2;A0A087WTY1	DNA-directed RNA polymerases I and III subunit RPAC2	POLR1D	1.18338	0.100296	0.935944	0.722641
5.70865	5.80585	5.6989	5.9118	5.34141	5.61429	5.39286	5.43222							27	27	27	65.8	65.8	65.8	23.134	0	197.83	81998000000	37673000000	44325000000	0.998637	0.155052	2.91463	0.61858	0.156121	1.6503	J3QR09;J3KTE4;P84098;J3QL15	J3QR09;J3KTE4;P84098	Ribosomal protein L19;60S ribosomal protein L19	RPL19	1.11346	0.100314	1.11429	0.240669
5.20858	5.38686	5.28751	5.4917	5.16467	5.35279	5.30566	5.43081							81	81	81	66.2	66.2	66.2	122.85	0	323.31	66824000000	31110000000	35714000000	0.998627	0.191236	2.91459	0.718246	0.156638	1.94417	Q9BSJ8;Q9BSJ8-2;F8VZB1	Q9BSJ8;Q9BSJ8-2	Extended synaptotagmin-1	ESYT1	1.14174	0.100317	1.11469	0.191317
2.20484	2.36476	2.14493	2.549	1.78981	1.91321	1.77039	2.00901							17	17	17	47.4	47.4	47.4	45.394	0	155.56	7827400000	3547900000	4279500000	0.997739	0.281996	2.91111	1.18188	0.181006	3.7038	Q6YN16;Q6YN16-2	Q6YN16;Q6YN16-2	Hydroxysteroid dehydrogenase-like protein 2	HSDL2	1.21588	0.100522	1.13367	0.0657844
5.02125	5.06171	5.01956	5.10488	5.10544	5.14961	5.121	5.17349							22	22	22	93.7	93.7	93.7	15.945	0	194.65	55381000000	26842000000	28539000000	0.997727	0.0628929	2.91106	1.11327	0.0483313	3.39115	Q14019;H3BT58	Q14019;H3BT58	Coactosin-like protein	COTL1	1.04456	0.100525	1.03407	0.0770422
4.05024	3.89962	4.03309	3.75237	3.98664	3.91065	4.02559	3.99893							56	56	40	59.5	59.5	47.3	123.28	0	323.31	26488000000	13552000000	12936000000	0.997412	-0.215671	-2.90982	0.399162	-0.0513248	-1.06377	Q70J99;Q70J99-3;Q70J99-2;K7EN81;K7EN29;K7EMK8;K7EIH3;K7EM66	Q70J99;Q70J99-3	Protein unc-13 homolog D	UNC13D	0.861146	0.100598	0.96505	0.398876
4.92497	5.14173	5.04115	5.18224	4.75183	4.79778	4.77505	4.79254							24	24	24	70.7	70.7	70.7	23.432	0	91.644	51001000000	24249000000	26752000000	0.997078	0.178926	2.90851	0.933348	0.031724	2.66612	P50914;E7EPB3	P50914;E7EPB3	60S ribosomal protein L14	RPL14	1.13204	0.100675	1.02223	0.116587
0.979057	0.855595	1.02682	0.919174	0.669146	0.711264	0.586767	0.229637							11	8	8	36.7	26.6	26.6	42.429	0	58.251	2762400000	1414000000	1348300000	0.996497	-0.115555	-2.90624	0.232696	-0.157506	-0.644696	Q06587;Q06587-2	Q06587;Q06587-2	E3 ubiquitin-protein ligase RING1	RING1	0.923027	0.10081	0.896574	0.585199
-4.57568	-4.8071	-4.41868	-4.71542	NaN	NaN	-5.11881	-5.42685							1	1	1	4.5	4.5	4.5	49.712	0	6.0716	39055000	21386000	17669000	0.996193	-0.264085	-2.90505	0	-0.308039	0	Q8IV04	Q8IV04	Carabin	TBC1D10C	0.832727	0.10088	0.807739	1
0.34696	0.696775	0.41155	0.543409	0.732939	0.971666	0.637651	0.874437							20	20	20	44.5	44.5	44.5	70.459	0	218.58	2587300000	1164700000	1422600000	0.993488	0.240837	2.89446	1.13613	0.237757	3.49292	Q9H7D7-2;Q9H7D7;H0Y9R3;C9JCS7;H0Y917;Q9H7D7-3;Q9H7D7-4	Q9H7D7-2;Q9H7D7;H0Y9R3	WD repeat-containing protein 26	WDR26	1.18168	0.101511	1.17916	0.0730914
6.68001	6.77993	6.59126	6.75666	6.57391	6.74402	6.56585	6.71617					+	CA_WT	29	29	29	68.8	68.8	68.8	24.205	0	323.31	175470000000	81471000000	93998000000	0.992745	0.13266	2.89156	2.09251	0.160214	11.0563	P62241;Q5JR95	P62241;Q5JR95	40S ribosomal protein S8	RPS8	1.09631	0.101684	1.11745	0.00808143
-2.85684	-2.46962	-3.20141	-2.55919	-5.27729	-4.39107	-2.5994	-2.82062							5	5	5	9.2	9.2	9.2	31.543	0	7.7322	184690000	82804000	101890000	0.992743	0.514722	2.89155	0.0704577	0.332493	0.214206	Q92482;Q92482-2	Q92482;Q92482-2	Aquaporin-3	AQP3	1.42872	0.101685	1.25919	0.850242
5.59369	5.54137	5.61119	5.56903	5.29619	5.39825	5.28098	5.33733							60	60	60	91.7	91.7	91.7	48.633	0	323.31	71634000000	34914000000	36720000000	0.991381	-0.0472393	-2.88624	0.893793	0.0792055	2.52283	P35998;P35998-2;C9JLS9	P35998;P35998-2	26S protease regulatory subunit 7	PSMC2	0.967786	0.102004	1.05644	0.127705
NaN	-4.51674	NaN	NaN	NaN	NaN	NaN	-3.95144	+						2	1	1	24.3	12.2	12.2	12.886	1	-2	21369000	0	21369000	0	NaN	0	0	NaN	0	C9J5W6;Q9UI15	C9J5W6;Q9UI15	Transgelin-3	TAGLN3
8.52561	8.75798	8.4724	8.63264	8.3947	8.70373	8.32527	8.62629					+	CA_WT	201	201	5	78.6	78.6	2.3	280.01	0	323.31	633150000000	284040000000	349110000000	0.990566	0.196302	2.88306	1.55505	0.305028	5.86545	P21333-2;Q5HY54;P21333;F8WE98;H0Y5C6;H0Y5F3;H7C2E7	P21333-2;Q5HY54;P21333	Filamin-A	FLNA	1.14576	0.102196	1.23544	0.0278579
-0.938806	-1.16043	-0.684053	-1.30135	-0.855646	1.33137	-0.794165	-1.61907							14	13	10	33.6	31.6	25.1	56.34	0	91.247	1386700000	500100000	886610000	0.99019	-0.419458	-2.8816	0.161319	0.681055	0.461563	K7EQY5;P42679;P42679-2;P42679-3;K7ENL8;K7ES68;K7EQV3;K7EKS5	K7EQY5;P42679;P42679-2;P42679-3	Non-specific protein-tyrosine kinase;Megakaryocyte-associated tyrosine-protein kinase	MATK	0.747705	0.102285	1.60331	0.689732
-1.38329	-1.82784	-1.18535	-1.60323	-1.34351	-2.15554	-1.61996	-2.56465							6	6	6	20.1	20.1	20.1	66.653	0	42.79	522140000	312030000	210110000	0.989943	-0.431216	-2.88064	1.15046	-0.878361	-3.55789	Q8NCE2-2;Q8NCE2;Q8NCE2-3;B4DJ23;C9JSR1;F8WEA3;F8WCC0;B4DQK9	Q8NCE2-2;Q8NCE2;Q8NCE2-3	Myotubularin-related protein 14	MTMR14	0.741636	0.102343	0.543985	0.0707203
0.365147	1.27656	0.55158	0.885883	0.365292	0.97468	0.838709	1.39637							8	8	8	35.9	35.9	35.9	20.733	0	46.494	2942500000	1150900000	1791600000	0.989196	0.622859	2.87773	0.684019	0.583524	1.84079	Q96HR9;A8MXN1;A8MWX0	Q96HR9	Receptor expression-enhancing protein 6	REEP6	1.53992	0.102519	1.4985	0.207005
-0.987249	-1.48431	-1.0455	-1.24821	-2.48383	-2.56811	-1.95964	-2.11214							7	7	7	59.1	59.1	59.1	25.43	0	101.33	535910000	284650000	251260000	0.98916	-0.349887	-2.87759	0.115933	-0.11839	-0.340815	Q9BXK1;A0A087WWX5	Q9BXK1	Krueppel-like factor 16	KLF16	0.784646	0.102527	0.921215	0.765715
1.97811	1.80402	2.14951	1.63734	2.39616	2.41022	2.3214	2.25424							18	18	18	81.8	81.8	81.8	25.007	0	137.66	7327800000	3766400000	3561400000	0.987308	-0.34313	-2.87039	0.103566	-0.0265541	-0.307041	P78330;C9JBI3;C9JEJ7;F8WD74	P78330;C9JBI3	Phosphoserine phosphatase	PSPH	0.788329	0.102966	0.981762	0.787832
-1.83077	-1.96073	-1.67831	-2.0372	-2.0803	-2.39602	-2.01679	-2.38047					+	CA_WT	5	5	5	8.9	8.9	8.9	75.688	0	8.9132	379780000	207140000	172640000	0.986227	-0.244427	-2.86619	2.03922	-0.339699	-10.3901	Q14CZ7;D6RAR6	Q14CZ7;D6RAR6	FAST kinase domain-containing protein 3	FASTKD3	0.844151	0.103222	0.790206	0.0091364
-0.789347	-0.886333	-0.7906	-0.836485	-0.532829	-0.60737	-1.09649	-1.98914							10	10	10	47.3	47.3	47.3	27.612	0	24.196	885670000	466620000	419050000	0.985975	-0.0714359	-2.86521	0.234048	-0.483596	-0.648116	Q9BW71-2;Q9BW71;Q9BW71-3	Q9BW71-2;Q9BW71;Q9BW71-3	HIRA-interacting protein 3	HIRIP3	0.95169	0.103282	0.715193	0.58338
3.18773	3.03309	3.27713	3.1043	3.22582	3.17007	3.08382	3.01507							42	42	42	71.8	71.8	71.8	68.249	0	290.83	15586000000	7944400000	7641800000	0.985956	-0.163737	-2.86514	0.212051	-0.062253	-0.592305	Q9H9A6	Q9H9A6	Leucine-rich repeat-containing protein 40	LRRC40	0.89271	0.103287	0.957767	0.61369
4.09925	3.99845	4.15222	3.87857	4.26854	4.16543	4.19352	4.07217							39	39	34	62.5	62.5	56.4	60.103	0	323.31	28286000000	14602000000	13685000000	0.983847	-0.187227	-2.85697	0.695564	-0.112235	-1.87536	O75475;O75475-3;O75475-2	O75475;O75475-3;O75475-2	PC4 and SFRS1-interacting protein	PSIP1	0.878292	0.10379	0.925154	0.201575
1.72094	1.37038	1.76814	0.971016	2.17073	2.01184	2.05647	1.92224							16	16	16	40.7	40.7	40.7	43.02	0	323.31	5716000000	3098000000	2618000000	0.983068	-0.573845	-2.85395	0.742389	-0.14656	-2.01878	Q92734-2;Q92734;Q92734-4;Q92734-3;C9JJP5;C9JUE0;C9JTY3	Q92734-2;Q92734;Q92734-4;Q92734-3;C9JJP5;C9JUE0;C9JTY3	Protein TFG	TFG	0.671824	0.103976	0.903402	0.180972
-7.29033	-6.06076	-7.22807	-6.68049	NaN	NaN	-6.9597	-6.94844							1	1	1	6	6	6	20.408	0.0013933	1.8307	9987700	3933100	6054500	0.982881	0.888577	2.85323	0	0.0112591	0	J3QLN7;Q99741	J3QLN7;Q99741	Cell division control protein 6 homolog	CDC6	1.85135	0.10402	1.00783	1
7.27362	7.47687	7.18579	7.37215	6.95686	6.77976	6.92673	6.8131					+	CA_WT	34	34	34	97.9	97.9	97.9	26.922	0	323.31	227900000000	111260000000	116630000000	0.982195	0.194807	2.85058	1.63698	-0.145364	-6.46956	O00299	O00299	Chloride intracellular channel protein 1	CLIC1	1.14457	0.104185	0.904151	0.0230684
-0.335325	-0.497894	-0.207216	-0.442226	0.0230923	-0.114674	-0.016819	-0.22179							15	15	8	48.4	48.4	27.1	51.61	0	205.45	1427200000	747360000	679800000	0.981096	-0.19879	-2.84633	1.01973	-0.171369	-2.9983	P29353-2;P29353-7;P29353;P29353-6;P29353-3;X6R6D0;P29353-5;Q5T182;Q5T181;Q5T188;Q5T187;P98077	P29353-2;P29353-7;P29353;P29353-6;P29353-3;X6R6D0;P29353-5	SHC-transforming protein 1	SHC1	0.871281	0.104449	0.888	0.0955593
-2.09374	-2.90465	-2.35747	-3.56621	-2.12073	-3.09006	-3.31374	-3.58852							6	6	6	64	64	64	16.408	0	68.284	298770000	178330000	120450000	0.978374	-1.00983	-2.83584	0.35905	-0.622049	-0.962211	P53567	P53567	CCAAT/enhancer-binding protein gamma	CEBPG	0.496606	0.105106	0.649747	0.437472
6.17618	6.02998	6.10154	5.96244	6.07762	5.94631	6.1989	6.04208							27	27	8	82.8	82.8	27	40.786	0	323.31	107710000000	55803000000	51904000000	0.977976	-0.142654	-2.83431	0.691971	-0.144065	-1.86457	P06132;A0A1B0GVZ4;A0A1B0GVN9	P06132;A0A1B0GVZ4;A0A1B0GVN9	Uroporphyrinogen decarboxylase	UROD	0.905851	0.105202	0.904966	0.203249
3.05288	3.21174	3.10636	3.33925	3.21944	3.21325	3.20265	3.32595							12	12	12	69.9	69.9	69.9	25.497	0	146.92	15977000000	7561800000	8415500000	0.977688	0.195874	2.8332	0.384988	0.0585537	1.02777	Q9Y2Q3;Q9Y2Q3-3;Q9Y2Q3-2;E9PFN5;Q9Y2Q3-4;C9JNT3	Q9Y2Q3;Q9Y2Q3-3;Q9Y2Q3-2;E9PFN5;Q9Y2Q3-4;C9JNT3	Glutathione S-transferase kappa 1	GSTK1	1.14542	0.105272	1.04142	0.412109
0.910686	1.22774	1.07756	1.23328	0.789398	0.988794	1.02626	1.00558							19	19	19	47.9	47.9	47.9	60.541	0	250.96	3255500000	1522800000	1732800000	0.977269	0.236386	2.83159	0.275553	0.0893555	0.752607	Q6DD88;F5H6I7;F5GWF8	Q6DD88;F5H6I7	Atlastin-3	ATL3	1.17804	0.105373	1.06389	0.530209
0.512949	-0.0406818	0.652189	0.262154	0.583324	0.496273	0.630588	0.469187					+	CA_WT	19	9	8	74.5	39.4	33.7	23.461	0	90.005	2654100000	1404700000	1249400000	0.977163	-0.471833	-2.83118	1.34811	-0.124227	-4.56084	Q9NRW1;Q9NRW1-2;J3KR73;C9JU14;C9J0I2	Q9NRW1;Q9NRW1-2	Ras-related protein Rab-6B	RAB6B	0.721048	0.105399	0.917496	0.0448636
1.28671	1.61962	1.43967	1.81965	1.40987	1.55702	1.38508	1.48793							13	13	13	39.4	39.4	39.4	46.48	0	131.61	4721100000	2126300000	2594800000	0.977145	0.356447	2.83111	1.11665	0.125001	3.40603	Q9HDC9;Q9HDC9-2;H0Y512	Q9HDC9;Q9HDC9-2;H0Y512	Adipocyte plasma membrane-associated protein	APMAP	1.28027	0.105404	1.09051	0.0764456
1.09423	1.46428	1.29356	1.49351	1.46176	1.53216	1.23837	1.14579							21	21	21	73.1	73.1	73.1	30.601	0	190.09	4171300000	1958600000	2212700000	0.976691	0.285004	2.82936	0.0155257	-0.0110893	-0.0496945	P53701	P53701	Cytochrome c-type heme lyase	HCCS	1.21841	0.105514	0.992343	0.964882
4.86944	4.67539	4.76743	4.59633	4.67525	4.63971	4.6311	4.46673							97	97	97	71.7	71.7	71.7	141.54	0	323.31	41423000000	21347000000	20076000000	0.976636	-0.182572	-2.82915	0.421098	-0.0999556	-1.11978	Q9UQE7	Q9UQE7	Structural maintenance of chromosomes protein 3	SMC3	0.881131	0.105527	0.933062	0.379229
-3.51675	-2.69186	-3.06797	-2.44738	-4.48641	-2.50942	-3.17314	-2.43238							4	4	4	14.5	14.5	14.5	40.68	0	7.2154	231000000	78393000	152600000	0.976459	0.722745	2.82847	0.757404	1.35888	2.06591	Q08495-3;Q08495-4;Q08495-2;Q08495;E5RGQ7;E5RJC0;E5RGQ0;E5RFK4	Q08495-3;Q08495-4;Q08495-2;Q08495;E5RGQ7;E5RJC0;E5RGQ0;E5RFK4	Dematin	DMTN	1.65032	0.10557	2.56486	0.174822
-2.7585	-3.06652	-2.65473	-2.90013	-3.72264	-3.4643	-3.00946	-3.12313							8	8	8	20.6	20.6	20.6	51.55	0	13.637	185310000	95926000	89387000	0.974832	-0.276711	-2.82222	0.0596454	0.0723352	0.182992	Q10469	Q10469	Alpha-1,6-mannosyl-glycoprotein 2-beta-N-acetylglucosaminyltransferase	MGAT2	0.825471	0.105966	1.05142	0.871675
4.83066	4.90893	4.77565	4.87692	4.80972	4.93531	4.47747	4.63211							48	48	48	86.6	86.6	86.6	45.796	0	323.31	47590000000	22365000000	25225000000	0.974413	0.0897675	2.82061	0.224145	0.140121	0.623037	A0A087X2I1;P62333;H0YJC0;H0YJS8;H0YJT1;H0YJE9;H0YJX2;H0YJD2;H0YJY8	A0A087X2I1;P62333;H0YJC0	26S protease regulatory subunit 10B	PSMC6	1.0642	0.106069	1.102	0.596837
0.0380955	-0.333883	-0.0827541	-0.206213	-0.534233	-0.783524	0.174995	-0.147713							9	9	9	42.9	42.9	42.9	18.038	0	124.64	1344100000	730450000	613700000	0.973796	-0.247719	-2.81825	0.215279	-0.285999	-0.600522	Q5STX8;P55008;P55008-2;P55008-3	Q5STX8;P55008	Allograft inflammatory factor 1	AIF1	0.842227	0.106219	0.820173	0.609145
2.84148	2.98727	2.83945	2.91035	3.12262	3.13134	3.18334	3.28367							48	48	31	63.6	63.6	47.8	87.679	0	323.31	13650000000	6533100000	7116600000	0.973228	0.108343	2.81607	0.240757	0.0545311	0.665064	Q13619;A0A0A0MR50;Q13619-2;A0A087WWN2	Q13619;A0A0A0MR50;Q13619-2	Cullin-4A	CUL4A	1.07799	0.106358	1.03852	0.574438
-0.799547	-0.656856	-0.967777	-0.632567	-0.988535	-0.598024	-1.14795	-0.929701							17	2	2	69	19	19	20.987	0	9.5763	884270000	394710000	489560000	0.972062	0.238951	2.81161	0.619969	0.304381	1.65425	P62834;A0A075B6Q0	P62834;A0A075B6Q0	Ras-related protein Rap-1A	RAP1A	1.18013	0.106644	1.23489	0.239901
1.1214	1.41664	1.08105	1.25476	1.50204	1.63429	1.5612	1.54811							8	8	8	26.4	26.4	26.4	27.079	0	35.467	4272100000	2011800000	2260400000	0.971864	0.23447	2.81085	0.428945	0.0595798	1.13992	J9JIE6;Q9UM00-2;Q9UM00;J3QQY2;J3KS45;J3KTQ7;J3QRB3	J9JIE6;Q9UM00-2;Q9UM00;J3QQY2;J3KS45	Transmembrane and coiled-coil domain-containing protein 1	TMCO1	1.17647	0.106693	1.04216	0.372439
0.974848	1.2699	1.09544	1.19669	0.447676	0.451925	0.938812	0.922003							10	10	10	51.2	51.2	51.2	28.147	0	172.04	3338900000	1575700000	1763200000	0.971415	0.198149	2.80913	0.00571033	-0.00627995	-0.0184747	Q15773;F5H0Y3;F5H7L5;F5H800	Q15773	Myeloid leukemia factor 2	MLF2	1.14723	0.106803	0.995657	0.986938
-2.63815	-1.87072	-2.22091	-1.6175	-2.92339	-2.1596	-3.53133	-2.9617							26	1	1	71.4	3.5	3.5	46.133	0	25.121	320130000	121450000	198680000	0.971307	0.685422	2.80871	0.499871	0.666709	1.32487	E7EQ12;D6RAA8;D6RC54	E7EQ12		CAST	1.60817	0.10683	1.58745	0.316322
3.4304	3.3847	3.4662	3.40122	3.12507	3.03702	3.08555	2.99951							18	18	0	52.9	52.9	0	48.099	0	215.36	16779000000	8507300000	8271600000	0.971039	-0.0553408	-2.80769	1.06772	-0.0870457	-3.19526	B4DLN1;I3L1E8	B4DLN1			0.962367	0.106896	0.941449	0.0855625
4.88626	4.79412	4.96965	4.81813	4.71491	4.73616	4.65602	4.77899							22	15	15	79	54	54	35.816	0	300.54	47715000000	23628000000	24087000000	0.971017	-0.12183	-2.80761	0.730033	0.0721083	1.98042	Q13011;M0R248;M0QZW4;M0QXS7;M0R280;M0R1A2	Q13011;M0R248	Delta(3,5)-Delta(2,4)-dienoyl-CoA isomerase, mitochondrial	ECH1	0.919021	0.106901	1.05125	0.186195
-1.71776	-2.36912	-2.04706	-2.6943	-2.30976	-2.58405	-1.94518	-2.20815							7	7	6	18.7	18.7	17.2	61.194	0	21.147	347780000	197280000	150500000	0.970609	-0.6493	-2.80605	0.384284	-0.268628	-1.02599	O43353;O43353-2	O43353;O43353-2	Receptor-interacting serine/threonine-protein kinase 2	RIPK2	0.63759	0.107002	0.830109	0.412777
5.58376	5.46103	5.68629	5.50098	5.46068	5.40153	5.58596	5.517							40	40	39	83.6	83.6	80.7	53.454	0	323.31	75522000000	38508000000	37014000000	0.968848	-0.15402	-2.79932	0.275298	-0.0640574	-0.751966	P34897-3;P34897;P34897-2;H0YIZ0;G3V5L0;G3V2Y4;G3V4W5;G3V540;G3V2W0;G3V241;G3V3Y8;G3V4T0;G3V4X0;G3V2E4;G3V2D2;G3V2Y1;G3V3C6	P34897-3;P34897;P34897-2;H0YIZ0	Serine hydroxymethyltransferase, mitochondrial;Serine hydroxymethyltransferase	SHMT2	0.898742	0.107436	0.95657	0.530521
4.63188	4.81193	4.53025	4.72478	4.54004	4.66245	4.42554	4.72606							67	67	1	54.1	54.1	1.9	117.46	0	323.31	40055000000	18412000000	21643000000	0.968477	0.187287	2.7979	1.07573	0.211467	3.22909	A0A0C4DG89;D6RJA6;H0Y9U3	A0A0C4DG89		DDX46	1.13862	0.107528	1.15786	0.0839977
-0.744661	-0.825522	-0.780169	-0.808884	-1.20419	-1.35893	-1.61488	-1.50852							13	13	13	13.2	13.2	13.2	162.46	0	46.306	733690000	369560000	364130000	0.967566	-0.0547876	-2.79443	0.0352814	-0.024189	-0.110683	Q14191	Q14191	Werner syndrome ATP-dependent helicase	WRN	0.962736	0.107754	0.983373	0.921974
0.991943	0.870594	1.12052	0.75065	0.542976	0.653978	0.755623	0.546782							15	15	15	45.7	45.7	45.7	44.255	0	178.08	2798500000	1447500000	1351100000	0.967352	-0.245609	-2.79362	0.142054	-0.0489197	-0.410852	Q6P6C2;Q6P6C2-3;Q6P6C2-1;K7ER58	Q6P6C2;Q6P6C2-3;Q6P6C2-1	RNA demethylase ALKBH5	ALKBH5	0.84346	0.107807	0.96666	0.721019
-4.41049	-4.53728	-4.33236	-4.47848	-5.38732	-5.76399	-3.92686	-4.19123							2	2	2	34.1	34.1	34.1	9.4805	0.00028952	2.722	66728000	35742000	30986000	0.9666	-0.136448	-2.79075	0.100529	-0.320523	-0.298677	F5GWK5;F5H5A8;F5H3G8;F5H0V7;F5H8G1;F5H1Z6;F5H8H3;Q9Y365;F5GY07;F5GY11	F5GWK5;F5H5A8;F5H3G8;F5H0V7;F5H8G1;F5H1Z6;F5H8H3;Q9Y365;F5GY07;F5GY11	PCTP-like protein	STARD10	0.909756	0.107994	0.800779	0.793362
-0.797386	-0.688427	-0.741533	-0.693897	-0.369049	-0.302065	-0.841675	-0.780529							16	16	16	23.5	23.5	23.5	97.41	0	116	1022600000	492340000	530220000	0.966496	0.0782976	2.79036	0.0622367	0.064065	0.190518	Q53R41;Q53R41-2;E7EW60;C9JTP4;C9JMM4	Q53R41;Q53R41-2	FAST kinase domain-containing protein 1	FASTKD1	1.05577	0.10802	1.04541	0.86649
-1.971	-2.0227	-1.90969	-2.06389	-2.91055	-2.86978	-1.97966	-2.39226							6	6	6	25.3	25.3	25.3	34.358	0	42.081	329650000	172800000	156850000	0.965808	-0.102951	-2.78774	0.121324	-0.185917	-0.355407	Q96E29-3;Q96E29-2;Q96E29;E5RIK9;E5RIY4	Q96E29-3;Q96E29-2;Q96E29;E5RIK9;E5RIY4	Transcription termination factor 3, mitochondrial	MTERF3	0.931126	0.108191	0.87909	0.756268
2.30345	2.17002	2.2742	2.22767	2.6702	2.72043	3.02009	3.08572							44	44	34	42.7	42.7	34.4	121.32	0	272.06	9985700000	4916200000	5069500000	0.96476	-0.0899839	-2.78375	0.0756546	0.0579271	0.229039	O00203;O00203-3;H0YBD0;F5GWU4;F5GYB0	O00203;O00203-3	AP-3 complex subunit beta-1	AP3B1	0.939533	0.108453	1.04097	0.840128
-3.20083	-3.49981	-2.89747	-3.45257	-3.34934	-3.61066	-3.31159	-3.79302							5	5	5	28.4	28.4	28.4	31.036	0	19.318	159840000	90934000	68907000	0.964273	-0.427044	-2.7819	1.24039	-0.371372	-3.98852	Q96DT0-2;Q96DT0-5;Q96DT0-6;Q96DT0;Q96DT0-7;Q96DT0-4;Q96DT0-3	Q96DT0-2;Q96DT0-5;Q96DT0-6;Q96DT0;Q96DT0-7;Q96DT0-4;Q96DT0-3	Galectin-12	LGALS12	0.743784	0.108574	0.773047	0.0574927
1.0226	1.4628	1.26686	1.57864	0.825056	1.08622	1.23704	1.50647							23	23	23	46.9	46.9	46.9	80.702	0	264.4	3858900000	1706800000	2152100000	0.964198	0.375988	2.78162	0.334952	0.265295	0.901587	Q13724-2;Q13724;C9J8D4;C9JDQ1;B8ZZE2	Q13724-2;Q13724;C9J8D4	Mannosyl-oligosaccharide glucosidase	MOGS	1.29773	0.108593	1.20188	0.462432
-4.15523	-4.3514	-3.92252	-4.37727	-3.40957	-4.05986	-3.01087	-3.01208							4	4	4	18	18	18	37.796	0	10.863	140320000	75835000	64487000	0.963763	-0.325456	-2.77997	0.207674	-0.325755	-0.581151	Q8N9M1-2;Q8N9M1;Q8N9M1-3;J3QKZ5;J9JIE4;J3QS16;J3QS80	Q8N9M1-2;Q8N9M1;Q8N9M1-3;J3QKZ5	Uncharacterized protein C19orf47	C19orf47	0.798046	0.108702	0.797881	0.619906
2.89925	2.87377	2.90169	2.84386	2.74657	2.65277	2.79794	2.7352							58	58	58	36.3	36.3	36.3	241.64	0	323.31	11793000000	5948900000	5843900000	0.962586	-0.0416517	-2.7755	0.604972	-0.0782728	-1.61177	P49750-4;P49750;P49750-3;H0YIQ2;F8VU51;H0YI23;U3KQT9	P49750-4;P49750;P49750-3;H0YIQ2;F8VU51	YLP motif-containing protein 1	YLPM1	0.971542	0.108997	0.947191	0.248329
1.31688	1.52234	1.31694	1.4135	1.21357	1.26762	1.01196	1.20611							12	11	11	40.4	37	37	42.751	0	122.72	4011900000	1884200000	2127700000	0.96237	0.151005	2.77468	0.443528	0.124098	1.1775	P15976;B7WNQ9;P15976-3;P15976-2	P15976;B7WNQ9;P15976-3;P15976-2	Erythroid transcription factor	GATA1	1.11034	0.109051	1.08983	0.36014
-1.79098	-2.01558	-1.61927	-1.92836	-1.86732	-2.12358	-2.60385	-2.69459							7	7	7	18.1	18.1	18.1	68.423	0	33.915	394420000	209150000	185270000	0.961433	-0.266847	-2.77113	0.127617	-0.173501	-0.372345	Q96MW5;H3BQV3;A0A087X1T3;H3BSH5;H3BMQ9	Q96MW5;H3BQV3;A0A087X1T3;H3BSH5	Conserved oligomeric Golgi complex subunit 8	COG8	0.831134	0.109287	0.886688	0.745389
4.79058	4.65908	4.75341	4.54034	4.91057	4.80006	4.80438	4.6896							25	25	25	75.1	75.1	75.1	38.324	0	323.31	43573000000	22463000000	21110000000	0.961018	-0.172287	-2.76956	0.553997	-0.112651	-1.4704	Q00796;H0YLA4;H0YKB3;Q00796-2	Q00796;H0YLA4	Sorbitol dehydrogenase	SORD	0.887435	0.109391	0.924887	0.279256
-3.42983	-4.58566	-4.05945	-5.01805	-4.53353	-4.63495	-3.756	-3.82452							1	1	1	8.2	8.2	8.2	20.365	0.00057513	2.5523	88406000	51525000	36882000	0.960697	-1.05722	-2.76834	0.0488541	-0.0849752	-0.151323	J3QS03;Q9GZX9	J3QS03;Q9GZX9	Twisted gastrulation protein homolog 1	TWSG1	0.480557	0.109472	0.942801	0.893606
-2.68123	-2.18796	-2.44101	-1.90299	-4.851	-5.20334	-3.35081	-3.33207							4	4	4	22.4	22.4	22.4	22.933	0	74.441	214100000	92868000	121230000	0.960331	0.515641	2.76695	0.0447366	-0.1668	-0.139094	C9IYK6;C9JTE9;H7C5E2;Q9UHQ4;Q9UHQ4-2;C9JGJ9;B7Z2L0;H0Y7N8;F8WB99	C9IYK6;C9JTE9;H7C5E2;Q9UHQ4;Q9UHQ4-2;C9JGJ9;B7Z2L0;H0Y7N8;F8WB99	B-cell receptor-associated protein 29	BCAP29	1.42963	0.109564	0.890817	0.902118
3.92598	3.84113	3.97654	3.88197	3.97031	3.94572	3.96746	3.85719							68	68	64	71.4	71.4	67.9	123.51	0	323.31	25140000000	12744000000	12396000000	0.958646	-0.0897141	-2.76058	0.572952	-0.0674257	-1.52245	Q6PKG0;Q6PKG0-3;A0A0B4J210;E5RH50;H0YBW1;H0YC73;H0YC33;H0YAN4;E5RHK4;Q659C4-7;Q659C4-6;H0YBM7;H0YBR8;H0YAX9;H0YBJ5	Q6PKG0;Q6PKG0-3;A0A0B4J210;E5RH50	La-related protein 1	LARP1	0.939709	0.10999	0.954339	0.26733
4.95792	5.14885	5.06155	5.15716	6.392	6.53856	4.61987	4.77661							13	13	13	84.3	84.3	84.3	10.058	0	154.03	77103000000	35845000000	41259000000	0.957437	0.143269	2.75602	0.0388197	0.15165	0.12137	O75531	O75531	Barrier-to-autointegration factor;Barrier-to-autointegration factor, N-terminally processed	BANF1	1.1044	0.110297	1.11084	0.914493
1.60316	2.06421	1.39042	1.82025	1.69006	2.01191	1.62149	2.05908					+	CA_WT	41	41	39	54.3	54.3	53.1	77.504	0	158.86	5961800000	2538500000	3423300000	0.95645	0.445444	2.75229	1.92826	0.379719	9.1256	Q05655;Q05655-2;C9K0E3;C9J9P1;C9JZU8	Q05655;Q05655-2	Protein kinase C delta type;Protein kinase C delta type regulatory subunit;Protein kinase C delta type catalytic subunit	PRKCD	1.36173	0.110548	1.30109	0.0117961
3.75834	3.45139	3.97454	3.58401	3.60059	3.41231	3.61589	3.53287							16	16	16	91.9	91.9	91.9	27.547	0	303.61	19745000000	10560000000	9184700000	0.955844	-0.348742	-2.75001	0.808985	-0.135645	-2.23239	O95336;M0R261;M0R0U3;M0R1L2	O95336;M0R261;M0R0U3	6-phosphogluconolactonase	PGLS	0.785268	0.110702	0.910263	0.155244
-3.26699	-2.34328	-2.96378	-2.66777	-3.82366	-3.03363	-3.45676	-3.04222							4	4	4	21.1	21.1	21.1	26.973	0	10.204	191620000	74971000	116650000	0.954907	0.609862	2.74648	1.08818	0.602283	3.28214	Q92506	Q92506	Estradiol 17-beta-dehydrogenase 8	HSD17B8	1.52611	0.110941	1.51812	0.0816248
-1.50775	-1.02867	-1.49628	-1.28127	-0.467983	-0.325312	-0.739981	-0.281376							7	7	7	30.8	30.8	30.8	28.969	0	16.161	925890000	407940000	517950000	0.954506	0.347049	2.74497	0.793703	0.300638	2.18231	Q9BUB7;Q9BUB7-2;D4PHA6;Q9BUB7-3	Q9BUB7;Q9BUB7-2	Transmembrane protein 70, mitochondrial	TMEM70	1.27196	0.111044	1.23169	0.160804
8.75159	8.50494	8.65181	8.31804	8.55165	8.52788	8.66383	8.58691							31	31	26	84.4	84.4	69.3	22.11	0	323.31	629500000000	326550000000	302940000000	0.953101	-0.290209	-2.73968	0.292143	-0.0503416	-0.794219	Q06830;A0A0A0MSI0;A0A0A0MRQ5	Q06830;A0A0A0MSI0	Peroxiredoxin-1	PRDX1	0.817784	0.111403	0.965708	0.510336
-4.62136	-4.23977	-5.03494	-4.27924	-4.53113	-5.16883	NaN	NaN							4	3	3	6.4	5.3	5.3	77.64	0	22.335	47030000	22033000	24996000	0.952488	0.56864	2.73738	0	-0.637695	0	A0A0G2JLV0;A0A087WYD6;X5CMH5;Q03519;A0A140T9S0;E7ENX8;Q03519-2	A0A0G2JLV0;A0A087WYD6;X5CMH5;Q03519;A0A140T9S0;E7ENX8;Q03519-2	Antigen peptide transporter 2	TAP2	1.48312	0.111561	0.642739	1
6.46993	6.53517	6.46432	6.49907	6.29232	6.38061	6.22648	6.30606							64	64	64	92.7	92.7	92.7	64.615	0	323.31	139950000000	67190000000	72759000000	0.952406	0.0499916	2.73707	0.631683	0.0839376	1.68774	P31939;P31939-2;H7C1S2;C9JLK0;F8WEF0	P31939;P31939-2	Bifunctional purine biosynthesis protein PURH;Phosphoribosylaminoimidazolecarboxamide formyltransferase;IMP cyclohydrolase	ATIC	1.03526	0.111582	1.05991	0.233516
-4.12234	-3.93051	-4.16655	-3.68992	-4.39923	-4.28977	-4.14014	-4.08856							2	2	2	8.6	8.6	8.6	43.089	0	6.0577	91179000	41981000	49198000	0.951227	0.334234	2.73265	0.172593	0.0805216	0.49093	Q92604	Q92604	Acyl-CoA:lysophosphatidylglycerol acyltransferase 1	LPGAT1	1.26071	0.111885	1.0574	0.672058
-0.745077	-0.64584	-0.871948	-0.57715	-0.881739	-0.477196	-0.424387	-0.499393							20	20	20	30.9	30.9	30.9	93.908	0	74.705	1055700000	486300000	569430000	0.950839	0.197018	2.73119	0.262444	0.164768	0.719685	Q658Y4;E7ER68;G3V120;H0YC80;H0YBR6;P0C866	Q658Y4;E7ER68	Protein FAM91A1	FAM91A1	1.14633	0.111985	1.12099	0.546456
4.78395	4.71217	4.74744	4.67286	4.71257	4.7061	4.66507	4.62239							70	70	2	74.8	74.8	2	101.27	0	323.31	43287000000	21537000000	21750000000	0.949958	-0.0731792	-2.72789	0.180231	-0.0245771	-0.510711	Q9BXJ9	Q9BXJ9	N-alpha-acetyltransferase 15, NatA auxiliary subunit	NAA15	0.950541	0.112213	0.983109	0.660342
1.79179	1.76337	1.8259	1.73738	1.92425	1.91867	1.89816	1.92958							19	19	19	71.5	71.5	71.5	39.149	0	323.31	5846000000	2903100000	2942900000	0.949684	-0.0584717	-2.72686	0.339561	0.0129137	0.913166	Q9BV20;Q9BV20-2	Q9BV20;Q9BV20-2	Methylthioribose-1-phosphate isomerase	MRI1	0.960281	0.112284	1.00899	0.45755
3.57741	3.84906	3.45626	3.70267	4.12013	4.29679	4.06363	4.25345					+	CA_WT	16	16	1	81.4	81.4	16.9	20.457	0	323.31	25370000000	11584000000	13786000000	0.949574	0.259034	2.72645	1.44683	0.183242	5.14665	J3QRS3;P19105;P24844;J3KTJ1;P24844-2	J3QRS3;P19105;P24844	Myosin regulatory light chain 12A;Myosin regulatory light polypeptide 9	MYL12A;MYL9	1.19668	0.112312	1.13543	0.0357412
-0.210649	-0.65152	-0.423574	-0.923229	0.39505	0.091917	0.736765	0.482151							15	15	5	45.4	45.4	19.6	36.087	0	127.46	1663400000	917930000	745490000	0.949075	-0.470263	-2.72458	0.40368	-0.278873	-1.07527	O75190;A0A0J9YX62;O75190-3;E9PH18;O75190-4	O75190;A0A0J9YX62;O75190-3;E9PH18;O75190-4	DnaJ homolog subfamily B member 6	DNAJB6	0.721833	0.112441	0.824234	0.394748
-2.63254	-2.98567	-2.56481	-2.78585	-2.3374	-2.61965	-3.21851	-3.60004							7	7	7	28.4	28.4	28.4	38.725	0	54.699	235040000	127920000	107120000	0.948195	-0.287082	-2.72128	0.177471	-0.331893	-0.503573	Q01664;I3L254;I3L4L6;I3L301	Q01664;I3L254	Transcription factor AP-4	TFAP4	0.819558	0.112669	0.794493	0.664552
-2.15278	-2.53186	-1.89223	-2.36024	-2.06537	-2.91148	-1.91881	-2.33807							6	6	6	28.1	28.1	28.1	32.162	0	21.426	355980000	205550000	150430000	0.946545	-0.423546	-2.71512	0.780012	-0.632687	-2.13799	Q96IY1;Q5SY74;Q96IY1-2;Q5SY76	Q96IY1;Q5SY74;Q96IY1-2	Kinetochore-associated protein NSL1 homolog	NSL1	0.74559	0.113098	0.644974	0.165954
6.25031	6.16981	6.30986	6.20402	6.35662	6.25668	6.46069	6.28082							66	66	66	93.2	93.2	93.2	51.804	0	323.31	132020000000	67342000000	64678000000	0.946046	-0.0931644	-2.71325	0.920498	-0.139903	-2.61899	Q02790;F5H1U3;H0YFG2;F5H120	Q02790	Peptidyl-prolyl cis-trans isomerase FKBP4;Peptidyl-prolyl cis-trans isomerase FKBP4, N-terminally processed	FKBP4	0.937464	0.113228	0.90758	0.120089
-0.647905	-0.491814	-0.834488	-0.483967	-1.19956	-0.997891	-0.705299	-0.724787							23	23	23	22.4	22.4	22.4	155.73	0	162.96	963620000	448530000	515090000	0.945931	0.253306	2.71282	0.109252	0.0910921	0.322624	O15440-5;O15440;F8WCY8;C9JZL5;A5PKY6;O15440-4;O15440-3;O15440-2;Q96J66-2;Q96J65;Q96J66	O15440-5;O15440	Multidrug resistance-associated protein 5	ABCC5	1.19194	0.113258	1.06518	0.777585
-3.89719	-2.78802	-3.28348	-2.35159	-3.0345	-1.45096	-2.27355	-2.69404							9	9	9	57.1	57.1	57.1	28.466	0	10.969	288090000	102690000	185400000	0.945261	1.02053	2.71032	0.293645	0.581526	0.797983	Q9UFN0;Q9BS92;F2Z3L7	Q9UFN0	Protein NipSnap homolog 3A	NIPSNAP3A	2.02867	0.113433	1.49643	0.508575
5.93633	5.98688	5.90758	5.96131	5.80079	5.92452	5.567	5.70008							14	14	14	64.4	64.4	64.4	11.728	0	74.504	93917000000	44969000000	48949000000	0.94525	0.0521374	2.71028	0.291425	0.128406	0.792418	P26447	P26447	Protein S100-A4	S100A4	1.0368	0.113436	1.09308	0.511182
-1.91373	-1.76971	-2.09135	-1.6407	-1.6145	-1.9123	-1.80896	-1.83268							8	8	8	16.1	16.1	16.1	93.468	0	34.218	447160000	218890000	228280000	0.944854	0.297336	2.7088	0.575721	-0.160759	-1.5301	Q9UJX6-2;Q9UJX6	Q9UJX6-2;Q9UJX6	Anaphase-promoting complex subunit 2	ANAPC2	1.22887	0.113539	0.894554	0.265631
-4.43056	-1.50136	-3.34205	-2.41872	-2.82444	-2.19514	-4.16912	-2.99057							13	13	13	16.8	16.8	16.8	100.22	0	36.076	259030000	71555000	187470000	0.944196	1.92626	2.70635	0.435642	0.903926	1.15715	A8K7I4;Q14CN2-2;Q14CN2	A8K7I4	Calcium-activated chloride channel regulator 1	CLCA1	3.8007	0.113711	1.87115	0.36674
3.06025	2.92236	2.98175	2.88948	3.14523	3.14825	3.14241	3.16644							18	18	18	62	62	62	30.727	0	266.24	14259000000	7053100000	7205900000	0.943602	-0.115082	-2.70414	0.55372	0.0135269	1.46965	P48507;P48507-2	P48507;P48507-2	Glutamate--cysteine ligase regulatory subunit	GCLM	0.92333	0.113867	1.00942	0.279435
-1.27812	-1.18531	-1.28106	-1.07472	-1.06439	-1.16953	-0.94812	-1.05327							13	13	12	52.1	52.1	47.5	37.79	0	44.237	762230000	367830000	394390000	0.943524	0.149572	2.70385	0.482464	-0.105145	-1.27893	P50749;P50749-2	P50749	Ras association domain-containing protein 2	RASSF2	1.10924	0.113887	0.929711	0.329257
-3.52636	-3.85765	-3.6479	-4.13517	NaN	NaN	-3.36527	-3.28177							3	3	3	10.7	10.7	10.7	64.574	0	8.3507	92268000	49045000	43223000	0.94296	-0.409274	-2.70175	0	0.083498	0	B1ALD0;Q9Y6B7;B1ALD3;B1ALD2;B1ALD1;Q9Y6B7-2	B1ALD0;Q9Y6B7	AP complex subunit beta;AP-4 complex subunit beta-1	AP4B1	0.753002	0.114036	1.05958	1
-0.784344	-0.553364	-0.782448	-0.282959	-1.17516	-0.612803	-0.663668	-0.48646							16	16	16	35.3	35.3	35.3	72.66	0	101.2	1160300000	497740000	662530000	0.942846	0.365234	2.70132	0.529392	0.369784	1.40371	Q03169;H0YLC0;H0YKR7;H0YKI8	Q03169	Tumor necrosis factor alpha-induced protein 2	TNFAIP2	1.28809	0.114065	1.29216	0.295535
-0.836302	-0.582266	-0.692873	-0.499063	-1.19036	-1.01206	-0.962198	-0.869564							2	2	2	29.7	29.7	29.7	10.972	0	143.62	880250000	409000000	471250000	0.942728	0.223923	2.70088	0.376864	0.135467	1.0072	X6RGC9;K7ES93;O43914-3;O43914-2;O43914	X6RGC9;K7ES93;O43914-3;O43914-2;O43914	TYRO protein tyrosine kinase-binding protein	TYROBP	1.1679	0.114096	1.09845	0.41989
-0.632027	-0.157453	-0.372017	-0.143421	-0.302467	0.211327	-0.393883	0.144192					+	CA_WT	11	11	11	69.6	69.6	69.6	17.983	0	42.055	1505900000	626800000	879150000	0.942616	0.351584	2.70046	1.94205	0.525934	9.27418	Q86SZ2;Q86SZ2-2;G3V4C3;G3V2H7	Q86SZ2;Q86SZ2-2	Trafficking protein particle complex subunit 6B	TRAPPC6B	1.27596	0.114126	1.43987	0.0114276
4.34102	4.47112	4.32962	4.3983	4.59279	4.66849	4.59663	4.64331					+	CA_WT	58	58	58	76.4	76.4	76.4	93.487	0	323.31	37689000000	18045000000	19643000000	0.941605	0.0993919	2.69671	1.39037	0.0611925	4.80401	Q8N1F7;H3BVG0;Q8N1F7-2;H3BPA9;H3BM93;H3BRI8;H3BNN5;H3BV11;H3BP95;H3BVE2;H3BMX0;H3BRD9;H3BV15;H3BNG7	Q8N1F7;H3BVG0;Q8N1F7-2	Nuclear pore complex protein Nup93	NUP93	1.07132	0.114392	1.04333	0.0407032
-3.63054	-3.16283	-3.3645	-3.08599	-2.65445	-3.33411	-2.92638	-3.08274							3	3	3	36.8	36.8	36.8	16.099	0	76.005	199260000	102150000	97109000	0.941101	0.373111	2.69483	0.816601	-0.418008	-2.25759	Q7Z6V5-2;Q7Z6V5	Q7Z6V5-2;Q7Z6V5	tRNA-specific adenosine deaminase 2	ADAT2	1.29514	0.114525	0.748457	0.152545
3.26395	3.19602	3.33546	3.11774	3.61781	3.41944	3.53121	3.39733							103	103	92	54.9	54.9	50.1	265.55	0	323.31	17096000000	8862500000	8234000000	0.94097	-0.142827	-2.69434	1.18474	-0.166123	-3.71733	Q13085;Q13085-4;Q13085-3;Q13085-2;Q59FY4;A0A087WWN5;A0A0C4DGT1;A0A087X2F8;A0A087X0W4;A0A087X126;A0A087WYK6;S4R3S7;F8W8T8;H0YGH5;A0A087WYS8;A0A087WVR6	Q13085;Q13085-4;Q13085-3;Q13085-2;Q59FY4	Acetyl-CoA carboxylase 1;Biotin carboxylase	ACACA	0.905743	0.114559	0.891234	0.0653523
2.08976	2.03713	2.15831	2.02251	2.25442	2.2472	2.1808	2.21279							42	42	42	70.1	70.1	70.1	79.494	0	237.46	7199700000	3587200000	3612500000	0.939394	-0.0942144	-2.68849	0.102762	0.0123863	0.304829	Q08426;Q08426-2;C9JJE0	Q08426;Q08426-2	Peroxisomal bifunctional enzyme;Enoyl-CoA hydratase/3,2-trans-enoyl-CoA isomerase;3-hydroxyacyl-CoA dehydrogenase	EHHADH	0.936782	0.114976	1.00862	0.789293
3.74531	3.78945	3.68866	3.82659	3.81827	3.884	3.89068	3.89546							61	61	61	68.5	68.5	68.5	117.41	0	323.31	23539000000	11354000000	12184000000	0.939191	0.0910378	2.68774	0.358874	0.0352564	0.961768	Q5JRX3;Q5JRX3-2;Q5JRX3-3;A0A0A0MRX9;H0Y4F7;B1APQ0;H0Y7L7;B1APQ1	Q5JRX3;Q5JRX3-2;Q5JRX3-3;A0A0A0MRX9	Presequence protease, mitochondrial	PITRM1	1.06514	0.115029	1.02474	0.437649
2.86975	3.05189	2.84142	2.94814	2.93853	3.09981	3.14138	3.15775							31	31	31	55.7	55.7	55.7	66.966	0	166.82	13308000000	6308200000	6999800000	0.938666	0.144428	2.68579	0.311246	0.0888281	0.842108	Q9NTJ5;E9PGZ4;Q9NTJ5-2;C9JV50;F8WDN7;F8WCQ2;C9J3E3	Q9NTJ5;E9PGZ4;Q9NTJ5-2	Phosphatidylinositide phosphatase SAC1	SACM1L	1.10529	0.115169	1.06351	0.488375
6.09622	6.22783	6.07251	6.15248	6.01751	6.11258	5.95295	6.05245							67	66	4	75.6	75.6	5.2	73.153	0	323.31	111330000000	52879000000	58449000000	0.936713	0.105789	2.67856	0.800777	0.0972853	2.20541	O15523;O15523-3;C9J8G5	O15523	ATP-dependent RNA helicase DDX3Y	DDX3Y	1.07608	0.115688	1.06976	0.158206
1.31302	0.873415	1.18518	1.04715	1.11465	0.968864	0.947817	0.907188							10	10	10	22.5	22.5	22.5	48.519	0	38.972	3366700000	1773900000	1592900000	0.936532	-0.288815	-2.67789	0.392977	-0.0932083	-1.04804	S4R3Q9;J3KNA0;Q15070-2;Q15070;E7EVY0;C9JC63;Q15070-3	S4R3Q9;J3KNA0;Q15070-2;Q15070;E7EVY0	Mitochondrial inner membrane protein OXA1L	OXA1L	0.818574	0.115736	0.937436	0.404597
-0.150108	-0.236603	-0.0941257	-0.352844	-0.830362	-0.932058	-0.494862	-0.930778							13	13	13	50.4	50.4	50.4	50.685	0	124.92	1140300000	607140000	533120000	0.93593	-0.172606	-2.67566	0.601648	-0.268806	-1.60241	P42575;P42575-2;C9JRR9;A0A087WYM1;P42575-3	P42575;P42575-2	Caspase-2;Caspase-2 subunit p18;Caspase-2 subunit p13;Caspase-2 subunit p12	CASP2	0.887238	0.115897	0.830006	0.250237
-2.52765	-3.02804	-2.81254	-3.19406	-3.88129	-4.07341	-2.89992	-3.15874							4	4	4	6.4	6.4	6.4	81.169	0.00015103	4.0658	175710000	97794000	77912000	0.935645	-0.440955	-2.67461	0.114209	-0.225466	-0.336133	E7ETU9;O00469;O00469-2;C9JXZ0;O00469-3	E7ETU9;O00469;O00469-2;C9JXZ0	Procollagen-lysine,2-oxoglutarate 5-dioxygenase 2	PLOD2	0.736647	0.115972	0.855319	0.76876
0.121557	-0.123474	0.13199	0.0126209	-0.153713	-0.342728	0.0685558	0.189903							30	30	29	8.9	8.9	8.7	593.38	0	178.28	1636100000	834060000	802060000	0.934321	-0.1822	-2.66971	0.037451	-0.0338335	-0.117244	O14686;O14686-3;F8VWW4;H0YEF2;H0YMU7	O14686;O14686-3	Histone-lysine N-methyltransferase 2D	KMT2D	0.881358	0.116327	0.976821	0.91738
NaN	2.28803	NaN	NaN	NaN	NaN	NaN	NaN	+						16	1	1	77.9	6.9	6.9	14.73	1	-2	914240000	0	914240000	0	NaN	0	-4.34294e-08	0	0	D6RDJ6	D6RDJ6		TARS
2.44403	1.78793	2.18794	1.98376	1.97888	1.5274	1.80129	1.44087							14	14	14	63.7	63.7	63.7	20.501	0	323.31	6025000000	3409300000	2615700000	0.934002	-0.430143	-2.66854	1.26431	-0.405952	-4.11005	J3KR35;Q8WUD4;C9JUN5;S4R331	J3KR35;Q8WUD4;C9JUN5;S4R331	Coiled-coil domain-containing protein 12	CCDC12	0.742188	0.116412	0.754738	0.0544113
-4.27966	-4.59193	-4.21536	-4.99698	-3.84497	-5.42054	-4.1285	-4.11074							1	1	1	12.2	12.2	12.2	23.152	0	10.21	75963000	45674000	30289000	0.933649	-0.546948	-2.66723	0.437689	-0.778908	-1.16243	C9J2Q2;Q8N5M1	C9J2Q2;Q8N5M1	ATP synthase mitochondrial F1 complex assembly factor 2	ATPAF2	0.684466	0.116507	0.582808	0.365015
-3.09095	-2.26414	-3.08286	-2.71305	-2.68906	-2.08519	-3.44919	-3.38449							4	4	4	37.8	37.8	37.8	16.537	0	19.353	234350000	94491000	139860000	0.933098	0.598309	2.6652	0.15467	0.334286	0.44414	P61626;F8VV32;A0A0B4J259	P61626;F8VV32;A0A0B4J259	Lysozyme C;Lysozyme	LYZ	1.51394	0.116655	1.26075	0.700374
1.33627	1.19499	1.27993	1.07958	1.64282	1.55938	1.58279	1.55123							30	21	21	51.2	41.9	41.9	74.761	0	149.08	4397000000	2241200000	2155900000	0.931728	-0.170815	-2.66015	0.703141	-0.0575027	-1.89821	O75746;O75746-2;F8W9J0;H0YFB2;B4DGK6	O75746;O75746-2	Calcium-binding mitochondrial carrier protein Aralar1	SLC25A12	0.88834	0.117023	0.960926	0.198088
-0.63344	-0.148628	-0.389179	-0.206722	-1.40677	-0.976244	-0.528006	-0.361034							2	2	2	15	15	15	24.074	0	40.227	1167000000	512110000	654930000	0.931051	0.333634	2.65766	0.198224	0.298747	0.556996	O75629	O75629	Protein CREG1	CREG1	1.26018	0.117206	1.23008	0.633543
2.96151	2.85717	2.94346	2.74438	2.97911	2.85694	3.00678	2.8322					+	CA_WT	56	56	56	51.4	51.4	51.4	145.81	0	323.31	11965000000	6193000000	5772400000	0.930707	-0.151708	-2.65639	1.81564	-0.148374	-7.99462	Q14692	Q14692	Ribosome biogenesis protein BMS1 homolog	BMS1	0.900184	0.117299	0.902267	0.0152882
-1.17299	-1.50204	-1.2241	-1.34167	-1.14761	-1.31312	-1.02092	-1.15119							12	12	12	22.7	22.7	22.7	76.493	0	230.37	849020000	440070000	408960000	0.929895	-0.223305	-2.6534	0.542321	-0.147888	-1.43864	Q9NYJ8;A0A1B0GV57;Q9NYJ8-2;U3KQ62;U3KQR0;Q8N5C8-2;Q8N5C8	Q9NYJ8;A0A1B0GV57;Q9NYJ8-2	TGF-beta-activated kinase 1 and MAP3K7-binding protein 2	TAB2	0.856601	0.117518	0.902571	0.286866
1.83944	1.73377	1.9767	1.71479	1.77032	1.72485	1.9341	1.88263							24	24	1	42.3	42.3	3	69.476	0	293.98	5915800000	3010800000	2905000000	0.929761	-0.183796	-2.65291	0.147894	-0.0484734	-0.4263	P18887;M0R0D2	P18887	DNA repair protein XRCC1	XRCC1	0.880384	0.117555	0.966959	0.711388
-2.63893	-2.49225	-2.73277	-2.2911	-2.87596	-2.7621	-2.5483	-3.31797							4	4	4	7.8	7.8	7.8	63.544	0	10.79	242320000	119850000	122470000	0.929155	0.294175	2.65068	0.380485	-0.327906	-1.01636	P28799;K7EQ05;P28799-3;P28799-2;K7EQI0;K7EKL3;K7EMR1;K7EPL0	P28799;K7EQ05;P28799-3;P28799-2;K7EQI0;K7EKL3	Granulins;Acrogranin;Paragranulin;Granulin-1;Granulin-2;Granulin-3;Granulin-4;Granulin-5;Granulin-6;Granulin-7	GRN	1.22618	0.117719	0.796692	0.416404
-0.949501	-2.49394	-1.2146	-4.17407	-0.613335	-1.73123	-0.405582	-1.92325					+	CA_WT	9	9	9	34.4	34.4	34.4	53.837	0	40.212	635120000	466980000	168140000	0.928404	-2.25195	-2.64792	1.94589	-1.31778	-9.31608	P11308-4;P11308;B5MDW0;A8MX39;A8MZ24;P11308-5;P11308-1;A0A0C4DG41;P11308-6;P11308-2;A0A088AWP2	P11308-4;P11308;B5MDW0;A8MX39;A8MZ24;P11308-5;P11308-1;A0A0C4DG41;P11308-6;P11308-2;A0A088AWP2	Transcriptional regulator ERG	ERG	0.20994	0.117922	0.401152	0.0113268
-5.84381	-4.90727	-5.38217	-4.2999	-3.08672	-2.94552	-3.68172	-3.46456							2	2	2	11.6	11.6	11.6	29.231	0.0013992	1.9206	113650000	49569000	64083000	0.927951	1.00941	2.64626	0.158375	0.179178	0.453859	Q9H617;Q5U3C3;Q5U3C3-2	Q9H617;Q5U3C3;Q5U3C3-2	Transmembrane protein 164	RP13-360B22.2;TMEM164	2.01308	0.118045	1.13224	0.694424
-1.48334	-0.843386	-1.13573	-0.855408	-2.56932	-1.68172	-2.01721	-1.70942							8	8	7	37.8	37.8	35.2	35.879	0	312.54	945800000	417060000	528730000	0.927851	0.460139	2.64589	0.787579	0.597694	2.16242	P17275	P17275	Transcription factor jun-B	JUNB	1.37567	0.118073	1.5133	0.163088
-0.259691	-0.165211	-0.385168	-0.0810127	0.016716	0.228422	-0.357733	-0.192251							7	7	7	51.6	51.6	51.6	21.233	0	34.761	1446300000	665660000	780630000	0.925721	0.199318	2.63808	0.24261	0.188594	0.66974	A0A0A6YYA0;Q86XR7-2;Q9Y3B3-2;Q9Y3B3;G3V2Y2	A0A0A6YYA0;Q86XR7-2;Q9Y3B3-2;Q9Y3B3	Transmembrane emp24 domain-containing protein 7	TMED7-TICAM2;TMED7	1.14816	0.118653	1.13965	0.571992
-0.495085	-0.189175	-0.695557	-0.339863	-0.0915585	0.0139904	-0.489361	-0.309135							15	15	15	32.6	32.6	32.6	80.759	0	84.796	1360500000	619260000	741270000	0.925719	0.330802	2.63807	0.198463	0.142887	0.557607	P50747;C9JCQ9;A0A0C4DG27;C9JD75	P50747	Biotin--protein ligase;Biotin--[methylmalonyl-CoA-carboxytransferase] ligase;Biotin--[propionyl-CoA-carboxylase [ATP-hydrolyzing]] ligase;Biotin--[methylcrotonoyl-CoA-carboxylase] ligase;Biotin--[acetyl-CoA-carboxylase] ligase	HLCS	1.25771	0.118654	1.10411	0.633195
NaN	-4.27071	NaN	NaN	NaN	NaN	NaN	NaN	+						2	2	2	32.4	32.4	32.4	3.7905	1	-2	9698000	0	9698000	0	NaN	0	-4.34294e-08	0	0	D6RHF8;E9PD69;E9PBZ2;P15428-4;P15428-2;P15428-5;P15428	D6RHF8;E9PD69;E9PBZ2;P15428-4;P15428-2;P15428-5;P15428	15-hydroxyprostaglandin dehydrogenase [NAD(+)]	HPGD
3.60769	3.83811	3.40849	3.75087	3.75056	3.87087	3.41078	3.63217							15	15	1	85.4	85.4	17.9	16.961	0	312.4	20450000000	9326500000	11123000000	0.924622	0.286402	2.63406	0.303581	0.170849	0.822892	P60660-2;G8JLA2;F8VZU9;F8W180;F8VXL3	P60660-2;G8JLA2	Myosin light polypeptide 6	MYL6	1.21959	0.118954	1.12572	0.497071
-2.05991	-2.23708	-1.97916	-2.48276	-3.68514	-4.18916	-1.71409	-2.19641							9	8	8	15	13.9	13.9	85.181	0	39.257	349390000	196870000	152520000	0.924164	-0.340385	-2.63238	0.120026	-0.493164	-0.351899	A0A1B0GV05;Q684P5-3;Q684P5-2;Q684P5	A0A1B0GV05;Q684P5-3;Q684P5-2;Q684P5	Rap1 GTPase-activating protein 2	RAP1GAP2	0.78983	0.119079	0.710465	0.758533
2.07558	2.26158	1.97214	2.16263	2.17403	2.22504	2.03013	2.13892							17	17	17	53.5	53.5	53.5	40.836	0	275.26	7515100000	3519300000	3995800000	0.92352	0.188242	2.63003	0.35536	0.0799036	0.952913	A0A087WXC5;E7ESZ7;O95299;O95299-2;H7C2W5;H7C1Y7;H7C2X4;Q8N1B9;C9J6X0	A0A087WXC5;E7ESZ7;O95299;O95299-2	NADH dehydrogenase [ubiquinone] 1 alpha subcomplex subunit 10, mitochondrial	NDUFA10	1.13937	0.119256	1.05695	0.441205
6.99926	7.09523	7.05466	7.12821	7.11817	7.32665	7.10615	7.20072							145	145	94	82	82	59.9	187.89	0	323.31	236140000000	111120000000	125020000000	0.923332	0.0847645	2.62934	0.857427	0.151525	2.3956	Q00610-2;Q00610;A0A087WVQ6;J3KS13;J3KRF5;J3KSQ2;J3QL20	Q00610-2;Q00610;A0A087WVQ6	Clathrin heavy chain 1;Clathrin heavy chain	CLTC	1.06051	0.119308	1.11074	0.138859
-1.14032	-0.581921	-1.13097	-0.887079	-0.638781	-0.266575	-1.25492	-0.92701							6	4	4	32.8	19.6	19.6	23.399	0	17.26	908120000	388340000	519780000	0.922929	0.401146	2.62786	0.284533	0.350059	0.775136	P62070;P62070-4;E9PK85;P62070-3;P62070-2	P62070;P62070-4;E9PK85;P62070-3;P62070-2	Ras-related protein R-Ras2	RRAS2	1.32056	0.119418	1.27461	0.519358
-0.0164947	0.896992	0.507875	0.996563	-0.575937	0.151852	-0.418217	0.0574493					+	CA_WT	10	10	10	62.6	62.6	62.6	24.75	0	100.88	2086600000	788730000	1297800000	0.922712	0.701087	2.62707	1.64698	0.601727	6.54714	A0A0C4DFU2;P04179-4;P04179;A0A0C4DFU1;P04179-2;F5H3C5;F5H4R2;F5GYZ5;A0A0C4DG56;P04179-3;G8JLJ2;G5E9P6;F5GXZ9	A0A0C4DFU2;P04179-4;P04179;A0A0C4DFU1;P04179-2;F5H3C5;F5H4R2;F5GYZ5;A0A0C4DG56;P04179-3;G8JLJ2	Superoxide dismutase;Superoxide dismutase [Mn], mitochondrial	SOD2	1.62573	0.119478	1.51753	0.0225432
3.27606	3.55351	3.16087	3.39588	3.04562	3.28675	3.14154	3.25412							8	8	8	78.9	78.9	78.9	10.5	0	129.39	15230000000	6965800000	8263700000	0.922083	0.25623	2.62478	1.13573	0.176857	3.49109	Q9Y5L4;K7EIT2	Q9Y5L4;K7EIT2	Mitochondrial import inner membrane translocase subunit Tim13	TIMM13	1.19435	0.119651	1.13042	0.0731596
1.53075	1.16767	1.78669	1.34002	1.79666	1.43618	1.67176	1.33492					+	CA_WT	17	17	17	55.5	55.5	55.5	43.588	0	293.9	4838800000	2688300000	2150400000	0.921944	-0.404879	-2.62427	1.3074	-0.348657	-4.33686	Q9BXW7-2;Q9BXW7;A8MYZ9	Q9BXW7-2;Q9BXW7	Cat eye syndrome critical region protein 5	CECR5	0.7553	0.11969	0.785315	0.0492715
0.404228	0.1544	0.580589	0.273268	0.317318	0.0848236	0.638279	0.404911							28	28	26	23.2	23.2	21.4	164.2	0	221.28	2186200000	1168600000	1017600000	0.920682	-0.278575	-2.61966	0.384975	-0.232931	-1.02774	Q9UKJ3;Q9UKJ3-2;K7EKU0;Q7Z570	Q9UKJ3;Q9UKJ3-2	G patch domain-containing protein 8	GPATCH8	0.824405	0.120038	0.850904	0.412122
-3.31515	-3.65339	-3.0136	-3.52824	-3.9968	-4.146	-3.63969	-3.49915							5	5	5	21.8	21.8	21.8	33.232	0	11.224	155690000	69597000	86091000	0.918653	-0.426441	-2.61227	0.00361868	-0.0043354	-0.0117351	Q8N0Z8;Q8N0Z8-2;J3KTG4	Q8N0Z8;Q8N0Z8-2;J3KTG4	tRNA pseudouridine synthase-like 1;tRNA pseudouridine synthase	PUSL1	0.744095	0.1206	0.996999	0.991702
0.0446167	-0.124146	-0.052	-0.19277	-0.408928	-0.427988	-0.379732	-0.487648							14	14	14	45.8	45.8	45.8	45.143	0	123.23	1503300000	767010000	736330000	0.918554	-0.154766	-2.61191	0.70759	-0.063488	-1.91169	Q86VY4	Q86VY4	Testis-specific Y-encoded-like protein 5	TSPYL5	0.898278	0.120627	0.956948	0.19607
3.10773	2.94025	3.06901	2.76253	2.90404	2.80876	3.05597	2.80555							48	48	48	57.3	57.3	57.3	100.89	0	323.31	12850000000	6737200000	6112800000	0.916873	-0.236979	-2.6058	0.821833	-0.172853	-2.275	Q13206;E9PIF2	Q13206;E9PIF2	Probable ATP-dependent RNA helicase DDX10	DDX10	0.84852	0.121095	0.887087	0.150719
-0.746189	-0.646444	-0.829073	-0.68807	-1.35837	-1.01742	-0.842678	-1.03161							21	21	21	39.6	39.6	39.6	68.264	0	91	857860000	408840000	449020000	0.914083	0.120374	2.59568	0.0990798	0.0760098	0.294677	P55199;U3KQ90;U3KQA3	P55199;U3KQ90	RNA polymerase II elongation factor ELL	ELL	1.08702	0.121876	1.0541	0.796013
-0.371519	-0.444269	-0.367838	-0.537897	0.0591641	-0.325085	-0.118744	-0.294495							13	13	6	36.9	36.9	19.8	53.293	0	88.153	1387400000	730070000	657310000	0.912886	-0.121405	-2.59134	1.04532	-0.28	-3.10217	R4GMX3;R4GMW6;H0Y6Z9;R4GN54;P35226;Q5T8Z4;Q5T8Z6;R4GN06;Q5T8Z2;A0A087X259;J3KT13;P35227;Q5T8Z1	R4GMX3;R4GMW6;H0Y6Z9		COMMD3-BMI1;COMMD3	0.919292	0.122212	0.823591	0.0900911
-4.26973	-4.00639	-4.36861	-3.6341	-4.51007	-4.54779	-1.87845	-1.88085							28	1	1	92.6	11	11	18.565	0	24.289	173920000	83438000	90482000	0.912663	0.498931	2.59053	0.00329944	-0.020052	-0.0107037	F8W7C6	F8W7C6		RPL10	1.41317	0.122275	0.986197	0.992432
1.72297	2.0554	1.88234	1.99246	1.67819	1.81947	1.76393	1.74204							37	37	37	55.1	55.1	55.1	107.34	0	323.31	5856600000	2758300000	3098300000	0.910503	0.22127	2.58272	0.387214	0.0596943	1.03341	Q5JTZ9;A0A087WTZ2;Q9H2T7	Q5JTZ9	Alanine--tRNA ligase, mitochondrial	AARS2	1.16576	0.122885	1.04224	0.410002
3.39942	3.53581	3.47114	3.61968	3.42522	3.62761	3.53133	3.60629							54	54	54	57	57	57	151.66	0	323.31	19724000000	9179900000	10544000000	0.910303	0.142466	2.582	0.904867	0.138671	2.56242	Q6P2E9;Q6P2E9-2;I3L2F4;I3L0V0;I3L3M2	Q6P2E9;Q6P2E9-2	Enhancer of mRNA-decapping protein 4	EDC4	1.10379	0.122941	1.10089	0.12449
2.96904	2.68403	2.80818	2.6784	2.95821	2.63976	2.83853	2.59691					+	CA_WT	53	53	53	63.3	63.3	63.3	123.56	0	323.31	11481000000	6119800000	5361600000	0.908942	-0.207399	-2.57709	1.32015	-0.280039	-4.40595	Q9H2P0;E9PQK8	Q9H2P0	Activity-dependent neuroprotector homeobox protein	ADNP	0.866097	0.123327	0.823569	0.0478466
4.33918	4.25642	4.427	4.27741	4.4338	4.51035	4.4692	4.41255							35	35	35	56.9	56.9	56.9	61.312	0	323.31	34039000000	17033000000	17005000000	0.90788	-0.116173	-2.57326	0.0625296	0.00995159	0.191367	Q5T5C7;P49591	Q5T5C7;P49591	Serine--tRNA ligase, cytoplasmic	SARS	0.922632	0.123629	1.00692	0.865905
0.174116	0.322893	0.259853	0.388094	0.698132	0.689394	0.696013	0.651621							19	19	16	46.7	46.7	41.1	54.19	0	151.64	2301700000	1117200000	1184500000	0.90748	0.138509	2.57182	0.529622	-0.0265646	-1.40433	Q15208;I3L0D0;F5GY51;H0YGN4;F5H7Z3;F5H277	Q15208	Serine/threonine-protein kinase 38	STK38	1.10077	0.123743	0.981755	0.295378
1.17011	1.42013	1.28515	1.36405	1.05363	1.4206	1.15472	1.3023							16	13	13	77.9	72.7	72.7	19.825	0	148.19	3979400000	1846000000	2133500000	0.907028	0.16446	2.57019	1.09386	0.257274	3.30658	A0A087X0R6;Q9UMY4-2;Q9UMY4;Q9UMY4-3	A0A087X0R6;Q9UMY4-2;Q9UMY4;Q9UMY4-3	Sorting nexin-12	SNX12	1.12075	0.123872	1.19522	0.0805643
-0.211895	-0.605999	-0.09165	-0.372425	-0.186892	-0.747827	-0.619766	-0.636526							14	14	14	28.5	28.5	28.5	78.948	0	57.894	1246800000	679230000	567540000	0.906678	-0.33744	-2.56893	0.487626	-0.288848	-1.29252	J3KR72;P49848;P49848-3;P49848-2;C9JTY6;C9JFL8;F8WEJ7;C9J7C4;C9JIS2;C9J088;C9JHQ8;E5RKA5;E5RHA1	J3KR72;P49848;P49848-3;P49848-2	Transcription initiation factor TFIID subunit 6	TAF6	0.791445	0.123972	0.818555	0.325367
-2.48297	-2.05321	-2.23224	-1.88159	-2.04532	-2.03045	-1.49313	-1.17889	+						68	1	0	66.6	0.9	0	97.651	1	-2	495110000	220940000	274170000	0.906554	0.390206	2.56849	0.109855	0.164555	0.32427	P50570-2	P50570-2	Dynamin-2	DNM2	1.31058	0.124007	1.12082	0.776507
-3.32118	-3.49346	-3.15193	-3.73714	-4.60299	-4.41972	-3.18993	-3.30912							4	4	4	21.2	21.2	21.2	20.482	0	33.784	129500000	68822000	60674000	0.902277	-0.378745	-2.55312	0.0110882	0.0320463	0.0356612	Q9UNL4-8;Q9UNL4-4;Q9UNL4-7;Q9UNL4-5;Q9UNL4-6;Q9UNL4-2;Q9UNL4;Q9UNL4-3;E9PJ14;A4KYM5	Q9UNL4-8;Q9UNL4-4;Q9UNL4-7;Q9UNL4-5;Q9UNL4-6;Q9UNL4-2;Q9UNL4;Q9UNL4-3	Inhibitor of growth protein 4	ING4	0.769106	0.125234	1.02246	0.974792
-1.37513	-2.0075	-1.5302	-2.69447	-1.41726	-1.28103	-0.874584	-1.15206							7	7	6	39.9	39.9	34.8	18.733	0	93.396	585710000	323620000	262100000	0.901726	-0.898322	-2.55115	0.0842037	-0.0706215	-0.253217	P61966;H7C1E4;P61966-2	P61966;H7C1E4;P61966-2	AP-1 complex subunit sigma-1A	AP1S1	0.53651	0.125393	0.952228	0.823752
0.744717	1.26887	1.04586	1.51711	0.793619	1.56966	0.965124	1.45806					+	CA_WT	10	10	10	18.6	18.6	18.6	52.764	0	154.21	3953400000	1594900000	2358600000	0.901568	0.497705	2.55058	1.60158	0.634488	6.2018	Q96N66;Q96N66-2;Q96N66-3;A9C4B8;F8WD95;C9J4E9;A0A0G2JNX6;M0R1Z5	Q96N66;Q96N66-2;Q96N66-3	Lysophospholipid acyltransferase 7	MBOAT7	1.41197	0.125439	1.55239	0.0250276
-0.108433	-0.208101	0.0394211	-0.263386	0.965748	0.722424	1.41304	1.38193							10	10	10	48	48	48	22.89	0	85.164	2560300000	1330000000	1230300000	0.901323	-0.201238	-2.54971	0.11725	-0.137218	-0.344387	H0Y4B0;O43414-3;O43414-2;O43414;F6QUN3;F6UGJ8	H0Y4B0;O43414-3;O43414-2;O43414;F6QUN3	ERI1 exoribonuclease 3	ERI3	0.869804	0.125509	0.909271	0.763396
-0.695808	-1.28867	-0.631601	-0.940727	-1.9752	-1.77025	-1.11126	-1.35609							12	12	12	30.2	30.2	30.2	37.971	0	78.832	699260000	387440000	311830000	0.901209	-0.450994	-2.5493	0.0129678	-0.0199385	-0.0416214	A0A0A0MRI1;Q8IXQ4;Q8IXQ4-2;Q8IXQ4-3;A0A087WW86;Q8IXQ4-4	A0A0A0MRI1;Q8IXQ4;Q8IXQ4-2;Q8IXQ4-3	GPALPP motifs-containing protein 1	GPALPP1	0.731538	0.125543	0.986275	0.970582
-4.26598	-4.42625	-4.22415	-4.3304	-4.47931	-4.86899	-4.36513	-4.51727							1	1	1	3.5	3.5	3.5	61.966	0.00099701	2.298	72339000	38392000	33948000	0.900967	-0.133264	-2.54843	0.552084	-0.270908	-1.46518	A0A0C4DFY7;Q6UWW8-2;Q6UWW8	A0A0C4DFY7;Q6UWW8-2;Q6UWW8	Carboxylic ester hydrolase;Carboxylesterase 3	CES3	0.911767	0.125612	0.828798	0.280489
-0.619373	-0.576853	-0.60437	-0.535982	-0.0586586	0.0506859	0.247311	0.252426							7	7	7	86.2	86.2	86.2	11.601	0	47.368	1434400000	695770000	738660000	0.900687	0.0554543	2.54743	0.105486	0.05723	0.312312	B3KNS4;A0A0U1RQS5;A0A0U1RQV1;Q96A10;A0A0U1RQL9;A0A0U1RQN3	B3KNS4;A0A0U1RQS5;A0A0U1RQV1		hCG_2043597	1.03919	0.125693	1.04047	0.784358
-3.55791	-3.49459	-3.65227	-3.45547	-2.99432	-2.98601	-3.36995	-3.56674							12	12	12	26.1	26.1	26.1	67.513	0	63.303	155560000	76612000	78951000	0.900432	0.130065	2.54652	0.091093	-0.0942373	-0.27251	E9PMH5;Q13490-2;Q13490;A0A087X2B2;E9PIW1;E9PI77;H0YDY3;E9PNM6	E9PMH5;Q13490-2;Q13490;A0A087X2B2	Baculoviral IAP repeat-containing protein 2	BIRC2	1.09434	0.125767	0.936767	0.810787
0.820597	0.545311	0.703753	0.308594	0.910095	0.657656	0.727181	0.602692							21	21	19	20.9	20.9	19.4	137.73	0	156.52	2574100000	1384100000	1190000000	0.89853	-0.335222	-2.53972	0.727793	-0.188464	-1.9735	P11274-2;P11274;H0Y554;A9UF01;I3L2C0	P11274-2;P11274	Breakpoint cluster region protein	BCR	0.792662	0.126319	0.877539	0.187157
2.99015	2.7531	3.21705	2.83858	3.08059	2.84103	2.88427	2.79947							39	39	3	71.3	71.3	6.4	60.966	0	323.31	12607000000	6693800000	5913200000	0.898213	-0.307763	-2.53858	0.6066	-0.162177	-1.61636	P13674-2;P13674-3	P13674-2;P13674-3	Prolyl 4-hydroxylase subunit alpha-1	P4HA1	0.807893	0.126412	0.893675	0.2474
-3.61757	-4.16961	-3.52351	-3.84028	-4.76224	-5.79073	-3.89368	-4.15388							1	1	1	2.8	2.8	2.8	59.874	0.00029095	2.8528	89070000	51442000	37627000	0.897684	-0.434405	-2.53669	0.252813	-0.644346	-0.695456	B1AVT0;P49760-3;P49760	B1AVT0;P49760-3;P49760	Dual specificity protein kinase CLK2	CLK2	0.739999	0.126566	0.639783	0.55871
6.10455	6.1324	6.11834	6.15273	6.08592	6.08209	6.07252	6.00535							81	81	80	81.3	81.3	80.5	101.56	0	323.31	117100000000	57560000000	59541000000	0.896876	0.0311203	2.53381	0.338916	-0.0355024	-0.911545	P11586;F5H2F4;V9GYY3	P11586;F5H2F4	C-1-tetrahydrofolate synthase, cytoplasmic;Methylenetetrahydrofolate dehydrogenase;Methenyltetrahydrofolate cyclohydrolase;Formyltetrahydrofolate synthetase;C-1-tetrahydrofolate synthase, cytoplasmic, N-terminally processed	MTHFD1	1.02181	0.126801	0.975692	0.45823
2.47424	2.61147	2.55663	2.64164	2.52509	2.66471	2.66235	2.92168							20	20	20	83.2	83.2	83.2	33.733	0	323.31	10464000000	4854700000	5609700000	0.896594	0.111119	2.5328	0.516615	0.199479	1.36943	Q9Y316;Q9Y316-3;Q9Y316-2;B5MCI6	Q9Y316;Q9Y316-3;Q9Y316-2	Protein MEMO1	MEMO1	1.08007	0.126884	1.14828	0.304358
-0.700512	-0.652367	-0.688591	-0.599516	-0.221756	-0.466486	-0.426075	-0.815809							18	18	18	34.8	34.8	34.8	86.829	0	38.473	1097100000	574870000	522270000	0.896578	0.0686102	2.53275	0.589287	-0.317232	-1.56778	Q15542;Q15542-2	Q15542;Q15542-2	Transcription initiation factor TFIID subunit 5	TAF5	1.04871	0.126888	0.802608	0.257462
1.73624	1.87961	1.73692	2.06705	1.63462	1.86913	1.29416	1.53726							8	8	8	53.3	53.3	53.3	10.333	0	86.43	5670100000	2557100000	3113000000	0.894715	0.236754	2.52611	0.375823	0.238808	1.00456	P62072	P62072	Mitochondrial import inner membrane translocase subunit Tim10	TIMM10	1.17834	0.127434	1.18002	0.420898
-0.711592	-0.540192	-0.611826	-0.459311	-1.3211	-1.1747	-0.94368	-1.21491							14	14	14	28	28	28	77.959	0	59.16	874120000	424300000	449820000	0.893578	0.161958	2.52206	0.111545	-0.0624151	-0.328881	O95352;O95352-3;O95352-2;C9JE55;C9J415;C9JFF4;C9JGL2;F8WDY9;C9JNU2;C9JKA3;H7C2R3;H7BZ92;H7C2J8	O95352;O95352-3;O95352-2	Ubiquitin-like modifier-activating enzyme ATG7	ATG7	1.1188	0.127768	0.95766	0.77349
2.12638	1.177	2.76773	1.67402	0.955782	0.763451	0.42518	1.53214							15	4	2	73.5	34.6	24.3	15.404	0	72.839	5033800000	2916000000	2117800000	0.892439	-1.02154	-2.51802	0.365795	0.457314	0.979223	P68431;Q16695	P68431;Q16695	Histone H3.1;Histone H3.1t	HIST1H3A;HIST3H3	0.492589	0.128104	1.37298	0.43073
-1.15327	-1.6232	-1.41794	-1.61461	NaN	NaN	-3.01786	-3.37793	+						3	1	1	6.2	2	2	70.529	1	-2	302850000	168930000	133920000	0.892257	-0.333303	-2.51737	0	-0.360067	0	Q96LW1	Q96LW1	Zinc finger protein 354B	ZNF354B	0.793717	0.128157	0.779128	1
-3.47913	-4.35064	-3.42271	-3.84028	-3.33989	-4.22945	-3.66364	-4.70503							3	3	3	9.4	9.4	9.4	59.862	0	13.787	111370000	70185000	41189000	0.890326	-0.64454	-2.51052	1.1053	-0.965473	-3.35625	Q9Y5Y0;H7C3Z2;Q9Y5Y0-2	Q9Y5Y0	Feline leukemia virus subgroup C receptor-related protein 1	FLVCR1	0.639697	0.128728	0.51211	0.0784685
0.258528	-0.0899487	0.0896072	-0.359041	-0.657324	-1.12293	-0.681139	-0.841423							13	13	13	44.5	44.5	44.5	52.39	0	35.383	1213500000	674390000	539090000	0.889871	-0.398562	-2.5089	0.803839	-0.312944	-2.21545	Q13228;Q13228-4;Q13228-2;Q13228-3;A6PVX1;H0Y532;F2Z2W8;F8WCR4;C9JVL0;F8WBA9	Q13228;Q13228-4;Q13228-2;Q13228-3;A6PVX1;H0Y532	Selenium-binding protein 1	SELENBP1	0.758614	0.128863	0.804997	0.157095
5.91122	5.72838	5.82608	5.57965	5.64657	5.40923	5.54039	5.4739							75	75	69	66.1	66.1	62.4	90.725	0	323.31	82627000000	42988000000	39639000000	0.888724	-0.214632	-2.50484	0.871368	-0.151917	-2.44388	P11387;E5RIC7;E5RJ95;E5RFS0;E5RJ33;H0YBR3;H0YAR3;H0YC03;E5RGE7;E5RGR4;E5RFE3;E5RGR2	P11387	DNA topoisomerase 1	TOP1	0.861766	0.129204	0.900053	0.134472
1.2357	1.34788	1.18947	1.5176	1.38667	1.46335	1.32771	1.38691							9	9	9	61.7	61.7	61.7	21.943	0	158.75	4071600000	1919600000	2151900000	0.888198	0.220152	2.50298	0.530864	0.0679436	1.40767	O14925;Q5SRD1;B4DDK6	O14925;Q5SRD1	Mitochondrial import inner membrane translocase subunit Tim23;Putative mitochondrial import inner membrane translocase subunit Tim23B	TIMM23;TIMM23B	1.16486	0.12936	1.04822	0.294534
1.35268	1.19771	1.27092	1.09244	1.31978	1.32969	1.17923	1.00631							35	35	35	41.4	41.4	41.4	148.66	0	275.96	4189500000	2128300000	2061200000	0.887814	-0.166727	-2.50162	0.161595	-0.081501	-0.462282	P19174-2;P19174;V9GY71;V9GYH5;V9GY63;A0A0D9SEK2;M0QX77	P19174-2;P19174	1-phosphatidylinositol 4,5-bisphosphate phosphodiesterase gamma-1	PLCG1	0.890861	0.129475	0.945074	0.689296
2.29888	2.22774	2.39845	2.14292	2.1224	2.03333	2.02869	1.97086							22	20	19	31.9	30.4	30.4	74.316	0	212.06	7555900000	3866600000	3689300000	0.886664	-0.163339	-2.49756	0.492154	-0.0734491	-1.30446	Q7Z4V5;Q7Z4V5-2;Q7Z4V5-3;Q7Z4V5-4;K7ERA4;K7EPS6;M0R0J3;A0A087WZ99;A0A087WX58;A0A087WT54	Q7Z4V5;Q7Z4V5-2;Q7Z4V5-3;Q7Z4V5-4	Hepatoma-derived growth factor-related protein 2	HDGFRP2	0.892956	0.129818	0.950363	0.321993
-0.596899	-0.933451	-0.501368	-0.728437	-0.604557	-0.959368	0.123623	-0.0941315							24	1	0	89.4	7.5	0	33.8	0	9.4875	1121000000	609920000	511090000	0.885072	-0.281811	-2.49193	0.178526	-0.286283	-0.506302	F8VZX2;F8W0G4;F8W1G6;F8VXH9;J3QT27;P57721-2;P57721-3;F8VTZ0;H3BND9;H3BSP4;C9K0A2;F8WC71;C9IZV9;C9J7A9;C9JSA6;C9J5V4;C9JTY5;C9JZY3;C9J0A4;F6TJN8;P57723-2;P57723	F8VZX2;F8W0G4;F8W1G6		PCBP2	0.822558	0.130295	0.820012	0.66294
3.54051	3.67561	3.56528	3.60846	3.53092	3.56015	3.38922	3.38413							44	44	5	48.6	48.6	4.3	118.7	0	323.31	19599000000	9451400000	10148000000	0.884879	0.0891438	2.49125	0.0340087	0.0120697	0.106823	A0A024RCR6;A0A0G2JK23;P46379-2;P46379;P46379-3;X6REW1;A0A0G2JJM1;F6S6P2;F6UR09;A0A0G2JJR8;F6VEM6;F6X9W3;F6U341;F6U1F2;F6XTU0;A0A1B0GX79;F6WML8;F6TC96;H0Y7K4;H0Y759;A0A0G2JJ92;A0A0G2JIB3;A0A0G2JIA9	A0A024RCR6;A0A0G2JK23;P46379-2;P46379;P46379-3;X6REW1;A0A0G2JJM1;F6S6P2	Large proline-rich protein BAG6	BAT3;BAG6	1.06374	0.130353	1.0084	0.92468
2.37873	2.26021	2.36515	2.1113	2.38815	1.98178	2.21373	2.01072							27	27	27	48	48	48	95.425	0	323.31	7811400000	4163900000	3647500000	0.884593	-0.186186	-2.49024	1.12579	-0.304686	-3.4466	M0QY97;Q9UPT8	M0QY97;Q9UPT8	Zinc finger CCCH domain-containing protein 4	ZC3H4	0.878926	0.130439	0.809619	0.0748526
2.10723	2.30295	1.95036	2.20938	2.02898	2.42569	2.02996	2.32539					+	CA_WT	46	46	46	62.7	62.7	62.7	96.943	0	323.31	7378100000	3283900000	4094200000	0.884434	0.22737	2.48968	1.69118	0.346066	6.90044	P33981-2;P33981;D6RIC6;D6RF82;D6REX1;D6RFY1	P33981-2;P33981	Dual specificity protein kinase TTK	TTK	1.1707	0.130487	1.27109	0.020362
1.80785	1.45751	1.59567	1.40159	2.08672	1.90402	1.70675	1.43013							52	52	52	59.2	59.2	59.2	133.27	0	323.31	5291900000	2823200000	2468600000	0.882026	-0.272217	-2.4812	0.276977	-0.229656	-0.756181	O95155-2;O95155;O95155-4;O95155-3;K7EP75;K7ERA7;B1AQ61	O95155-2;O95155;O95155-4;O95155-3	Ubiquitin conjugation factor E4 B	UBE4B	0.828046	0.131212	0.852838	0.528473
-2.5141	-2.3855	-2.63951	-2.43443	-1.71644	-1.65281	-2.50541	-2.00977	+						3	2	2	7.5	6	6	81.442	1	-2	459900000	215160000	244740000	0.881331	0.16684	2.47875	0.233146	0.279635	0.645835	Q9ULC8;Q9ULC8-3;Q9ULC8-2	Q9ULC8;Q9ULC8-3;Q9ULC8-2	Probable palmitoyltransferase ZDHHC8	ZDHHC8	1.1226	0.131422	1.21389	0.584593
-3.12097	-3.4465	-3.2289	-3.78597	-2.97884	-3.03734	-2.16267	-2.56368							12	12	12	20.1	20.1	20.1	81.68	0	29.951	260790000	136360000	124430000	0.881033	-0.441298	-2.47771	0.171062	-0.229759	-0.486952	Q96EB6;E9PC49;B0QZ35;Q96EB6-2	Q96EB6;E9PC49;B0QZ35;Q96EB6-2	NAD-dependent protein deacetylase sirtuin-1;SirtT1 75 kDa fragment	SIRT1	0.736472	0.131512	0.852777	0.674432
1.68664	1.79679	1.66618	1.72973	1.6457	1.52091	1.54861	1.60569							16	16	1	90.6	90.6	5.1	15.641	0	151.93	5126100000	2507000000	2619100000	0.881017	0.0868502	2.47765	0.185865	-0.0338507	-0.525248	Q96C01	Q96C01	Protein FAM136A	FAM136A	1.06205	0.131517	0.97681	0.651832
0.196554	0.411837	0.327225	0.446943	-0.592319	-0.588921	-0.361317	-0.206293							13	13	13	45.7	45.7	45.7	39.241	0	95.943	1643700000	769540000	874140000	0.880521	0.1675	2.47591	0.12097	0.0792112	0.354451	B2WTI3;B2WTI4;K7EJU9;Q6NYC1-2;Q6NYC1;Q6NYC1-3	B2WTI3;B2WTI4;K7EJU9;Q6NYC1-2;Q6NYC1;Q6NYC1-3	Bifunctional arginine demethylase and lysyl-hydroxylase JMJD6	JMJD6	1.12311	0.131668	1.05644	0.756885
1.0905	1.35205	1.2503	1.43989	0.961371	1.30302	1.18222	1.39244							18	18	18	48	48	48	42.19	0	60.663	3969000000	1791500000	2177500000	0.87998	0.225566	2.47401	0.834131	0.275937	2.31624	Q9BRP4;F5H0C4;Q9BRP4-2;Q9BRP4-3;F5H103;F5H3I1;F5H5D4;F5H3E9;F5H0F7;H0YGB1	Q9BRP4;F5H0C4;Q9BRP4-2;Q9BRP4-3;F5H103;F5H3I1	Proteasomal ATPase-associated factor 1	PAAF1	1.16924	0.131832	1.21078	0.146511
-1.46315	-1.50626	-1.43105	-1.57479	-1.05886	-0.546091	-0.864124	-1.06209							8	8	8	54.8	54.8	54.8	20.48	0	31.726	745980000	354190000	391790000	0.878576	-0.0934258	-2.46908	0.203621	0.157404	0.570802	Q9BW83;Q9BW83-2;F5GZ09;B1AH58;H0Y6C7;B1AH56	Q9BW83;Q9BW83-2;F5GZ09	Intraflagellar transport protein 27 homolog	IFT27	0.937294	0.132259	1.11528	0.625719
NaN	-5.79137	NaN	NaN	-4.63369	-5.09851	-4.73313	NaN							37	1	1	39	1.2	1.2	145	0	11.397	27116000	16757000	10359000	0	NaN	0	0	-0.415102	0	E7ESS2;E7EN19	E7ESS2;E7EN19		MAP4K4
6.12202	5.85141	6.00814	5.60212	6.06338	6.24002	5.88887	6.13514							54	54	54	84.2	84.2	84.2	57.293	0	323.31	105060000000	51955000000	53103000000	0.878489	-0.338316	-2.46877	0.760941	0.211452	2.0771	Q01581;D6RIW1;P54868-3;P54868-2;P54868	Q01581	Hydroxymethylglutaryl-CoA synthase, cytoplasmic	HMGCS1	0.790964	0.132285	1.15785	0.173404
0.0184383	0.261725	-0.0442848	0.112238	-0.28574	-0.472752	-0.171005	-0.0452404							8	8	8	38.5	38.5	38.5	25.498	0	171.23	1764500000	844070000	920380000	0.877768	0.199904	2.46625	0.0444929	-0.0306234	-0.138367	Q9H0Z9;F6VZ39;Q9H0Z9-2;A6NG75;Q9BX46;H0YA61;H0Y8S7;Q9BX46-5;Q9BX46-2;E9PSF1	Q9H0Z9;F6VZ39;Q9H0Z9-2;A6NG75;Q9BX46;H0YA61;H0Y8S7;Q9BX46-5;Q9BX46-2	RNA-binding protein 38;RNA-binding protein 24	RBM38;RBM24	1.14862	0.132505	0.978997	0.902624
4.13882	4.23013	4.10395	4.17452	4.13227	4.17161	4.07498	4.03815							50	50	43	54.1	54.1	50.9	95.581	0	300.16	28992000000	14086000000	14906000000	0.877734	0.0809412	2.46613	0.005311	0.00124836	0.0171904	Q9BUQ8;H0YI52;F8VVA2	Q9BUQ8	Probable ATP-dependent RNA helicase DDX23	DDX23	1.05771	0.132515	1.00087	0.987845
3.94343	4.09568	3.71162	4.14198	3.39855	3.71575	3.69193	3.89888							36	35	35	75.9	74.2	74.2	48.043	0	258.52	23583000000	10550000000	13033000000	0.877332	0.291306	2.46472	0.570459	0.262076	1.51556	Q7L1Q6;Q7L1Q6-4;Q7L1Q6-3;Q7L1Q6-2;C9IZ80;C9JFN4;H0Y503;C9J188;C9JWF5;C9JV57	Q7L1Q6;Q7L1Q6-4;Q7L1Q6-3;Q7L1Q6-2;C9IZ80	Basic leucine zipper and W2 domain-containing protein 1	BZW1	1.22375	0.132638	1.1992	0.268869
3.5333	3.63642	3.50265	3.57303	3.33922	3.42501	3.2626	3.32785							43	43	43	53.7	53.7	53.7	96.557	0	323.31	17931000000	8589300000	9341800000	0.877203	0.0867519	2.46427	0.460214	0.0755253	1.22076	Q8IY81;J3KS36;J3QSE2;J3KS74;J3QRS5;J3QR05	Q8IY81	pre-rRNA processing protein FTSJ3	FTSJ3	1.06198	0.132677	1.05374	0.346566
-0.114428	0.241268	-0.410402	0.0726929	-0.848993	-0.529711	-0.0310879	0.224138							5	5	5	21.1	21.1	21.1	35.293	0	100.45	1415500000	617880000	797640000	0.876721	0.419395	2.46258	0.182471	0.287254	0.516495	Q9NYP7;Q9NYP7-2;A0A0A0MTI6;Q9NYP7-3	Q9NYP7;Q9NYP7-2;A0A0A0MTI6	Elongation of very long chain fatty acids protein 5;Elongation of very long chain fatty acids protein	ELOVL5	1.33737	0.132825	1.22032	0.656946
0.560402	0.880467	0.240753	0.76092	-0.885677	-0.692078	-0.774919	-0.404261							21	21	21	22.1	22.1	22.1	133.96	0	50.491	1699000000	730690000	968330000	0.876572	0.420115	2.46205	0.680284	0.282129	1.82968	Q9UDY2;A0A1B0GTW1;Q9UDY2-3;Q9UDY2-7;Q9UDY2-6;Q9UDY2-2;Q9UDY2-5;Q9UDY2-4;U3KQJ2;B1AN86	Q9UDY2;A0A1B0GTW1;Q9UDY2-3;Q9UDY2-7;Q9UDY2-6;Q9UDY2-2;Q9UDY2-5;Q9UDY2-4	Tight junction protein ZO-2	TJP2	1.33803	0.13287	1.21599	0.208793
-1.98101	-2.18572	-1.73169	-2.14733	-2.336	-2.61661	-2.4609	-2.66004							9	9	9	14.6	14.6	14.6	92.097	0	7.5962	334020000	181120000	152910000	0.875779	-0.310175	-2.45928	1.16564	-0.239875	-3.6278	Q8NB78;Q8NB78-2;H0Y6H0	Q8NB78;Q8NB78-2;H0Y6H0	Lysine-specific histone demethylase 1B	KDM1B	0.806544	0.133113	0.846819	0.068291
3.02405	2.77916	3.08287	2.92989	2.90887	2.80859	2.94791	2.75345					+	CA_WT	27	27	27	40.4	40.4	40.4	78.863	0	323.31	12457000000	6497400000	5959200000	0.875718	-0.198939	-2.45907	1.31225	-0.147372	-4.363	O00566;U3KQ48	O00566	U3 small nucleolar ribonucleoprotein protein MPP10	MPHOSPH10	0.871191	0.133132	0.902894	0.0487252
3.16768	3.57579	3.00528	3.32711	2.84497	3.17401	3.00208	3.33067							34	34	3	55.6	55.6	5.6	61.585	0	323.31	15350000000	6619700000	8730000000	0.875314	0.364973	2.45765	1.01118	0.328816	2.96418	Q14247;H0YCD9;H0YEV2	Q14247	Src substrate cortactin	CTTN	1.28786	0.133256	1.25598	0.0974587
-1.89543	-1.66311	-1.81957	-1.75649	-2.06045	-1.55665	-1.81345	-2.41327							8	8	8	26.2	26.2	26.2	61.289	0	20.291	435590000	208380000	227210000	0.874676	0.1477	2.45542	0.0342987	-0.0480099	-0.107703	Q8NEC7-3;Q8NEC7;D6R9W2;D6RCC4;D6RCC9	Q8NEC7-3;Q8NEC7;D6R9W2	Glutathione S-transferase C-terminal domain-containing protein	GSTCD	1.1078	0.133452	0.96727	0.924062
-0.346447	-0.0825863	-0.194921	0.07127	0.255667	0.261364	-0.249432	0.160349							18	18	16	50.9	50.9	48.8	46.02	0	57.049	1592800000	729180000	863640000	0.874436	0.265026	2.45458	0.29708	0.207739	0.806596	Q9GZT9;Q9GZT9-2;Q9GZT9-3	Q9GZT9;Q9GZT9-2;Q9GZT9-3	Egl nine homolog 1	EGLN1	1.20166	0.133525	1.15488	0.504568
3.17099	2.94536	3.18386	3.07931	2.98116	2.78129	3.10816	2.93024							35	35	35	59.6	59.6	59.6	80.301	0	323.31	13243000000	6905400000	6337500000	0.874165	-0.165092	-2.45364	0.713604	-0.188893	-1.92999	Q9BSC4;Q9BSC4-4;Q9BSC4-2;H7C1Z3;Q9BSC4-3	Q9BSC4;Q9BSC4-4;Q9BSC4-2	Nucleolar protein 10	NOL10	0.891871	0.133609	0.877278	0.193373
-0.419462	-0.204456	-0.707962	-0.215382	-0.666223	-0.50407	-0.934042	-0.104963							33	33	33	23.2	23.2	23.2	206.13	0	109.85	1242100000	527970000	714110000	0.873377	0.353793	2.45088	0.756267	0.495616	2.06232	Q96Q89-3;Q96Q89;Q96Q89-2;Q96Q89-4;Q96Q89-5;A0A0A0MSJ5	Q96Q89-3;Q96Q89;Q96Q89-2;Q96Q89-4	Kinesin-like protein KIF20B	KIF20B	1.27792	0.133851	1.40992	0.17528
4.32834	4.42802	4.29375	4.36665	4.66279	4.78089	4.54776	4.66336							25	25	25	87.9	87.9	87.9	23.489	0	323.31	37960000000	17952000000	20008000000	0.873066	0.0862913	2.4498	0.53583	0.116853	1.42107	P51149;C9J8S3;C9J592;C9J4V0;C9IZZ0;C9J4S4;C9J7D1	P51149;C9J8S3;C9J592;C9J4V0	Ras-related protein Rab-7a	RAB7A	1.06164	0.133947	1.08437	0.291186
6.13139	5.69162	5.87036	5.46741	5.94274	5.28571	5.74344	5.50467							19	19	19	88.8	88.8	88.8	21.057	0	323.31	89427000000	50727000000	38699000000	0.872863	-0.42136	-2.44909	1.0265	-0.447898	-3.02553	P30086	P30086	Phosphatidylethanolamine-binding protein 1;Hippocampal cholinergic neurostimulating peptide	PEBP1	0.74672	0.13401	0.73311	0.0940807
-0.378073	-0.12079	-0.579004	-0.250553	-0.650202	-0.232645	-0.399031	-0.171799							10	10	10	37.5	37.5	37.5	36.87	0	77.74	1356300000	607780000	748490000	0.872786	0.292867	2.44882	0.885931	0.322394	2.49496	Q9UIB8-3;Q9UIB8-2;Q9UIB8;Q9UIB8-7;Q9UIB8-6;Q9UIB8-5;Q9UIB8-4	Q9UIB8-3;Q9UIB8-2;Q9UIB8;Q9UIB8-7;Q9UIB8-6;Q9UIB8-5;Q9UIB8-4	SLAM family member 5	CD84	1.22507	0.134034	1.2504	0.130038
-2.11493	-1.65268	-2.20504	-1.93727	-0.396109	-0.383469	-0.887184	-0.627434							11	11	11	31.1	31.1	31.1	49.517	0	26.82	840180000	388860000	451320000	0.871843	0.365008	2.44553	0.17484	0.136195	0.496757	Q9NVH6;Q9NVH6-8;Q9NVH6-7;Q9NVH6-6;Q9NVH6-5;Q9NVH6-4;Q9NVH6-2;Q9NVH6-3	Q9NVH6;Q9NVH6-8;Q9NVH6-7;Q9NVH6-6;Q9NVH6-5;Q9NVH6-4;Q9NVH6-2;Q9NVH6-3	Trimethyllysine dioxygenase, mitochondrial	TMLHE	1.28789	0.134325	1.099	0.668591
1.32785	1.55245	1.46067	1.6709	1.44917	1.52104	1.30339	1.42335							14	14	14	80.5	80.5	80.5	21.494	0	158.8	4379900000	2048600000	2331200000	0.871219	0.217418	2.44336	0.410685	0.0959167	1.09314	Q8WZA0;Q8WZA0-2;K7ES95	Q8WZA0;Q8WZA0-2;K7ES95	Protein LZIC	LZIC	1.16265	0.134518	1.06874	0.388432
3.95126	4.164	3.87209	4.03307	3.89037	4.06714	3.94782	3.97116							51	51	51	94.3	94.3	94.3	68.303	0	323.31	26326000000	12321000000	14005000000	0.870945	0.186855	2.4424	0.666537	0.100054	1.78902	P38606;P38606-2;C9JVW8;C9JA17;F8WDJ3	P38606;P38606-2	V-type proton ATPase catalytic subunit A	ATP6V1A	1.13828	0.134603	1.07181	0.215508
0.828081	1.07527	0.98097	1.15571	0.894909	1.29772	1.1467	1.53371							25	25	24	38.5	38.5	37.8	104.56	0	201.99	3791700000	1655000000	2136700000	0.870899	0.210963	2.44224	0.825943	0.394909	2.28873	J3KMZ9;P01130;P01130-4;H0YMD1;P01130-3;P01130-5;P01130-6;P01130-2;H0YM92;H0YMQ3	J3KMZ9;P01130;P01130-4;H0YMD1;P01130-3;P01130-5;P01130-6;P01130-2	Low-density lipoprotein receptor	LDLR	1.15746	0.134617	1.31486	0.149299
-3.87344	-3.19225	-3.45426	-2.93579	NaN	NaN	NaN	NaN							32	1	1	55.9	2.3	2.3	57.466	0.00071767	2.5006	69658000	27758000	41900000	0.870608	0.599831	2.44123	-4.34294e-08	0	0	Q14247-3;Q14247-2	Q14247-3;Q14247-2	Src substrate cortactin	CTTN	1.51554	0.134708	1	1
5.36594	5.23101	5.29437	5.1329	5.24858	5.22233	5.37907	5.3549							53	53	53	81.7	81.7	81.7	75.429	0	323.31	63430000000	32171000000	31259000000	0.870413	-0.148199	-2.44055	0.0905728	-0.0252104	-0.271058	Q86UX7-2;Q86UX7;F5H1C6;F5H3I6;H0YFT5;G3V1L6;Q9BQL6-3;Q9BQL6	Q86UX7-2;Q86UX7;F5H1C6	Fermitin family homolog 3	FERMT3	0.902376	0.134768	0.982677	0.811759
-5.83655	NaN	-6.16335	NaN	-5.42744	-6.56834	-6.31145	NaN							1	1	1	2.8	2.8	2.8	52.623	0.00099347	2.2344	15781000	13261000	2519600	0	NaN	0	0	-0.698888	0	E7EVQ3;O15123-2;O15123-3;O15123	E7EVQ3;O15123-2;O15123-3;O15123	Angiopoietin-2	ANGPT2
5.15276	5.36529	5.15299	5.2418	5.05675	5.08264	4.93899	4.46141							16	16	16	64	64	64	14.463	0	91.735	53781000000	26552000000	27229000000	0.870295	0.150673	2.44014	0.260335	-0.225848	-0.714381	P62899;H7C2W9;C9JU56;B7Z4E3;B7Z4C8;P62899-3;P62899-2;B8ZZK4	P62899;H7C2W9;C9JU56;B7Z4E3;B7Z4C8;P62899-3;P62899-2;B8ZZK4	60S ribosomal protein L31	RPL31	1.11009	0.134805	0.855092	0.549117
4.79127	4.87491	4.70519	4.84419	4.56306	4.75089	4.70773	4.80167							50	50	4	72	72	7.9	69.72	0	323.31	45723000000	21483000000	24240000000	0.869141	0.111324	2.43612	0.683005	0.140885	1.83777	P51114;B4DXZ6;P51114-3;C9JAJ4;C9JZE0;C9JY20;C9IZ22;H7C4S4;C9J5B4;C9JYQ6	P51114;B4DXZ6;P51114-3	Fragile X mental retardation syndrome-related protein 1	FXR1	1.08022	0.135163	1.10258	0.207489
1.21323	0.996529	1.08703	0.871954	1.07769	0.45734	1.05682	0.749565							36	36	35	60.1	60.1	60.1	82.25	0	323.31	4022800000	2120400000	1902400000	0.868812	-0.21589	-2.43498	1.06079	-0.463806	-3.16625	O43312;O43312-5;O43312-4;E7EWW5;H0YB53;O43312-2;H0YAZ8;H0YBL3;E5RJX3	O43312;O43312-5;O43312-4;E7EWW5;H0YB53;O43312-2	Metastasis suppressor protein 1	MTSS1	0.861015	0.135266	0.725071	0.0869385
NaN	NaN	NaN	-3.38803	NaN	NaN	NaN	NaN	+						2	2	2	2.3	2.3	2.3	98.842	1	-2	15656000	0	15656000	0	NaN	0	-4.34294e-08	0	0	E7EWV1;Q5H8A4-3;Q5H8A4-2;Q5H8A4;E7EM50;D6RFE8;Q5H8A4-6;Q5H8A4-4	E7EWV1;Q5H8A4-3;Q5H8A4-2;Q5H8A4;E7EM50;D6RFE8;Q5H8A4-6;Q5H8A4-4	GPI ethanolamine phosphate transferase 2	PIGG
0.838774	0.631165	0.713291	0.532984	0.873682	0.744379	0.966341	0.594242							41	39	37	27	25.8	24.9	238.27	0	146.64	2703000000	1439200000	1263800000	0.868734	-0.193958	-2.43471	0.979964	-0.250701	-2.84197	Q96N67-4;Q96N67-3;Q96N67-5;Q96N67-2;Q96N67-6;Q96N67;A0A1B0GUE9;A0A1B0GWE0;Q96N67-7;A0A1B0GVW2;A0A0C4DGY6;A0A0U1RRC1;A0A0U1RQJ5;A0A0U1RQT6;A0A0U1RQG7;A0A0U1RR97	Q96N67-4;Q96N67-3;Q96N67-5;Q96N67-2;Q96N67-6;Q96N67	Dedicator of cytokinesis protein 7	DOCK7	0.874204	0.13529	0.840488	0.104721
-2.85253	-4.9448	-3.01493	-3.78136	-3.56335	-4.63136	-2.35652	-3.8595							6	6	6	22.1	22.1	22.1	51.853	0	35.237	157300000	110950000	46350000	0.868389	-1.42935	-2.43351	0.668464	-1.2855	-1.79469	A0A1B0GTY9;A0A1B0GTG2;A0A1B0GW77;P49419-2;P49419;A0A1B0GV49;A0A1B0GTJ4;A0A140T9V3;P49419-4;A0A1B0GUA1;A0A1B0GW82;H0YHM6;A0A0J9YWF7;F8WDY6;F8VVF2;A0A1B0GUY0	A0A1B0GTY9;A0A1B0GTG2;A0A1B0GW77;P49419-2;P49419;A0A1B0GV49;A0A1B0GTJ4;A0A140T9V3;P49419-4;A0A1B0GUA1;A0A1B0GW82	Alpha-aminoadipic semialdehyde dehydrogenase	ALDH7A1	0.371299	0.135398	0.41023	0.214554
2.85024	2.6116	2.72422	2.43506	2.94509	2.83276	3.11164	2.82991							24	24	24	45.5	45.5	45.5	53.801	0	309.04	11695000000	6185100000	5510100000	0.868351	-0.2639	-2.43337	0.848716	-0.19703	-2.36573	P49189;P49189-2	P49189;P49189-2	4-trimethylaminobutyraldehyde dehydrogenase	ALDH9A1	0.832834	0.13541	0.872345	0.141672
1.69723	1.40321	1.55248	1.46443	0.703501	0.779636	0.912826	0.867363							7	7	7	62.9	62.9	62.9	11.203	0	30.14	3671700000	1861600000	1810100000	0.867707	-0.191035	-2.43114	0.0434114	0.015336	0.13514	P60903	P60903	Protein S100-A10	S100A10	0.875977	0.13561	1.01069	0.904875
3.39588	3.32436	3.35974	3.26749	3.53517	3.51527	3.51859	3.45752							198	197	0	34.4	34.3	0	856.87	0	323.31	17754000000	8897300000	8856300000	0.867501	-0.0818872	-2.43042	0.508506	-0.0404854	-1.3478	H3BPE1;H3BQK9;E9PNZ4;E9PLY5;H0YD69;E9PLY0;H0Y314;H0Y4F5;E9PS75	H3BPE1;H3BQK9		MACF1	0.944821	0.135675	0.972328	0.310095
0.116753	-0.0266399	0.333359	-0.205807	0.869795	0.687035	0.51602	0.406832							14	14	14	71.6	71.6	71.6	33.932	0	215.82	2161300000	1149400000	1011900000	0.866844	-0.341279	-2.42814	0.23357	-0.145974	-0.646907	Q9NUJ1;Q9NUJ1-2;Q9NUJ1-3	Q9NUJ1;Q9NUJ1-2;Q9NUJ1-3	Mycophenolic acid acyl-glucuronide esterase, mitochondrial	ABHD10	0.789341	0.13588	0.903769	0.584022
4.87334	4.82123	4.89838	4.73645	5.02898	4.96329	4.9642	5.04109							28	28	2	94.3	94.3	15.4	26.319	0	323.31	50430000000	25198000000	25231000000	0.864886	-0.107023	-2.42135	0.0352959	0.00560474	0.110727	Q13907;C9JKM8;C9JD53;Q9BXS1	Q13907	Isopentenyl-diphosphate Delta-isomerase 1	IDI1	0.928502	0.136494	1.00389	0.921943
0.740457	1.02756	0.594713	0.854828	1.07143	1.12905	1.41783	1.23877							27	27	16	39.5	39.5	23.1	90.126	0	208.86	4101600000	1927900000	2173700000	0.864864	0.273608	2.42127	0.113499	-0.0607176	-0.334201	Q9NXE4-2;Q9NXE4;Q9NXE4-4;H7BXF4;B1PBA3;Q9NXE4-6;Q9NXE4-3;H7C1Q6;Q9NXE4-8;Q9NXE4-10;Q9NXE4-9;Q9NXE4-7;H7C0W5;Q9NXE4-5;H7C235;H7C2E2;C9J647;F8WF03;F2Z2I0;F2Z2W5;F8WEQ5	Q9NXE4-2;Q9NXE4;Q9NXE4-4;H7BXF4;B1PBA3;Q9NXE4-6;Q9NXE4-3;H7C1Q6;Q9NXE4-8;Q9NXE4-10;Q9NXE4-9;Q9NXE4-7;H7C0W5	Sphingomyelin phosphodiesterase 4	SMPD4	1.20883	0.136501	0.958787	0.770019
2.8546	2.52172	2.67327	2.28576	2.94652	2.7046	2.92621	2.72604					+	CA_WT	32	32	32	72.6	72.6	72.6	60.586	0	323.31	10829000000	5792300000	5037000000	0.86471	-0.360191	-2.42074	2.35332	-0.221045	-14.9696	P0DN79;P35520;P35520-2;C9JMA6;H7C2H4;H7C1W6;H7C2W0	P0DN79;P35520;P35520-2	Cystathionine beta-synthase	CBS	0.779061	0.136549	0.857943	0.00443284
5.72026	6.10277	5.45218	5.89311	5.45196	5.85836	5.4884	6.00083					+	CA_WT	39	39	39	84.1	84.1	84.1	38.714	0	323.31	89264000000	37415000000	51849000000	0.864348	0.411716	2.41949	1.60779	0.459414	6.24801	P04083;Q5T3N1;Q5T3N0	P04083;Q5T3N1	Annexin A1;Annexin	ANXA1	1.33027	0.136663	1.37498	0.0246722
1.38412	1.47119	1.28756	1.44345	1.21728	1.38959	1.5116	1.47464							20	20	20	45.9	45.9	45.9	59.152	0	193.64	4197900000	2010500000	2187400000	0.86402	0.121481	2.41835	0.153797	0.0676823	0.441847	Q15291;Q15291-2	Q15291;Q15291-2	Retinoblastoma-binding protein 5	RBBP5	1.08785	0.136766	1.04803	0.701784
0.785128	0.739224	0.861614	0.704186	0.322498	0.406307	1.38946	1.27559							2	2	2	6.5	6.5	6.5	43.448	0.00014945	3.6194	3373200000	1685200000	1688000000	0.863597	-0.101666	-2.41689	0.00675813	-0.015028	-0.0218391	Q8N8R5	Q8N8R5	UPF0565 protein C2orf69	C2orf69	0.931956	0.1369	0.989637	0.984559
NaN	-3.94255	NaN	NaN	NaN	NaN	NaN	-2.67992							2	2	2	6.8	6.8	6.8	39.377	0	24.665	44020000	0	44020000	0	NaN	0	0	NaN	0	E9PD72;Q695T7	E9PD72;Q695T7	Transporter;Sodium-dependent neutral amino acid transporter B(0)AT1	SLC6A19
5.14924	4.94598	5.07175	4.73754	5.03282	4.88813	4.91872	4.67453							73	73	73	68.5	68.5	68.5	144.73	0	323.31	49425000000	26295000000	23130000000	0.863582	-0.268732	-2.41683	0.602895	-0.19444	-1.60592	O15067;H0YGH1;J3QSG0;J3QSH6;J3KTQ5;J3KTL4;J3KT98;J3QL39	O15067	Phosphoribosylformylglycinamidine synthase	PFAS	0.830049	0.136905	0.873912	0.24952
-0.289957	-0.39926	-0.231346	-0.579121	-0.293642	-0.394688	0.0589352	-0.182911							27	27	27	35.9	35.9	35.9	106.9	0	100.3	1321300000	698340000	622960000	0.863405	-0.228539	-2.41623	0.307891	-0.171446	-0.833697	Q9P0K7-4;Q9P0K7-3;Q9P0K7;Q9P0K7-2;D6RE17;D6REL2;D6R9G6;D6RF74;D6RB27;D6R9G4;D6RBY4;D6RB25;D6RBW6	Q9P0K7-4;Q9P0K7-3;Q9P0K7;Q9P0K7-2	Ankycorbin	RAI14	0.853499	0.13696	0.887952	0.492163
-1.63998	-1.36	-1.90904	-1.47942	-2.06523	-1.53185	-2.04752	-1.74524							5	5	5	13.6	13.6	13.6	34.412	0	9.4411	693330000	312940000	380390000	0.861783	0.354803	2.41061	1.22315	0.41783	3.90283	Q9HA64;I3L139;I3L2G3;I3L3W5;I3L407	Q9HA64;I3L139;I3L2G3	Ketosamine-3-kinase	FN3KRP	1.27881	0.137473	1.33592	0.0598206
1.59914	1.83766	1.7192	2.03294	1.23963	1.45431	1.75312	1.92066							21	21	21	51.3	51.3	51.3	34.746	0	189.63	5308900000	2427300000	2881600000	0.86137	0.27613	2.40919	0.195892	0.191109	0.551019	Q99747;Q99747-2;J3KTJ6;J3QS28;J3QKW4	Q99747;Q99747-2	Gamma-soluble NSF attachment protein	NAPG	1.21094	0.137604	1.14164	0.636954
-1.53368	-1.66121	-1.60195	-1.75643	-1.04759	-1.09122	-0.90094	-1.00986							5	5	5	14.2	14.2	14.2	48.593	0	10.796	657340000	336060000	321270000	0.860729	-0.141006	-2.40698	0.338143	-0.076273	-0.909601	Q9Y2Z9-3;Q9Y2Z9;A0A0D9SFJ1;Q9Y2Z9-2;G3V2L5;G3V4A6;G3V434;G3V3A1	Q9Y2Z9-3;Q9Y2Z9;A0A0D9SFJ1;Q9Y2Z9-2	Ubiquinone biosynthesis monooxygenase COQ6, mitochondrial	COQ6	0.906886	0.137807	0.948505	0.459047
-1.59933	-1.49694	-1.618	-1.56065	-1.96046	-2.01072	-1.77683	-1.70797							3	3	3	34.8	34.8	34.8	15.004	0	42.267	475480000	231790000	243690000	0.860519	0.0798721	2.40625	0.0164309	0.00930214	0.0525416	Q4G0I0;H3BP47	Q4G0I0	Protein CCSMST1	CCSMST1	1.05692	0.137874	1.00647	0.962873
0.742985	0.455149	0.594604	0.226412	1.07134	1.12867	0.715874	0.586212							18	18	18	58.8	58.8	58.8	35.818	0	170.01	2792100000	1445100000	1347000000	0.860485	-0.328014	-2.40613	0.0355609	-0.0361662	-0.11153	Q96QD9;Q96QD9-2;Q96QD9-3;H9KVC6;Q96QD9-4;H9KVC1;H9KVD1;H9KVD5	Q96QD9;Q96QD9-2;Q96QD9-3;H9KVC6	UAP56-interacting factor	FYTTD1	0.796632	0.137884	0.975243	0.921381
-4.70961	-5.03014	-4.86333	-5.30924	-5.12248	-4.95506	-4.99236	-4.59972							3	3	3	7.5	7.5	7.5	64.97	0.0002933	3.06	51517000	25530000	25988000	0.860272	-0.383217	-2.4054	0.557504	0.280028	1.47999	P17098	P17098	Zinc finger protein 8	ZNF8	0.766726	0.137952	1.21422	0.27701
1.07619	1.25922	1.0319	1.14449	0.788538	0.79084	0.937464	1.05884							30	20	20	31.6	24.3	24.3	114	0	160.89	3365000000	1600600000	1764400000	0.859792	0.147807	2.40374	0.139242	0.0618391	0.403388	Q8TB72-3;Q8TB72;Q8TB72-2;Q8TB72-4;A0A0A0MR59;A0A0C4DG68;C9JW01;C9JE24;F2Z366;F8WD57	Q8TB72-3;Q8TB72;Q8TB72-2;Q8TB72-4;A0A0A0MR59;A0A0C4DG68	Pumilio homolog 2	PUM2	1.10788	0.138105	1.0438	0.725702
-0.671987	-0.918093	-0.784731	-1.14332	-0.832779	-0.832001	-0.672209	-0.783325							5	5	5	33.7	33.7	33.7	20.368	0	30.902	891380000	465230000	426150000	0.858939	-0.302349	-2.4008	0.237806	-0.0551691	-0.657613	P61599;A8MZB2;P61599-2	P61599;A8MZB2	N-alpha-acetyltransferase 20	NAA20	0.810931	0.138376	0.962482	0.578354
1.583	0.853891	1.223	0.233765	1.60306	1.31138	1.83711	1.36797							14	14	14	50.8	50.8	50.8	41.949	0	203.3	4074700000	2379600000	1695100000	0.857662	-0.859171	-2.3964	1.05921	-0.380409	-3.15965	O60547;O60547-2	O60547;O60547-2	GDP-mannose 4,6 dehydratase	GMDS	0.551269	0.138784	0.76822	0.0872558
-0.462189	0.373266	-0.30196	-0.051157	0.520027	0.621012	-0.0631924	0.180079							8	8	8	50.3	50.3	50.3	20.108	0	21.101	1882000000	824250000	1057800000	0.857088	0.543129	2.39443	0.164875	0.172128	0.470847	O43181;H0Y9M8;D6REP1;D6R916;D6RI09	O43181	NADH dehydrogenase [ubiquinone] iron-sulfur protein 4, mitochondrial	NDUFS4	1.45713	0.138967	1.12672	0.684109
-1.65209	-1.71918	-1.57144	-1.82744	-1.29662	-1.58854	-1.04956	-0.811832							7	7	5	30.8	30.8	24.4	42.324	0	35.993	612470000	313680000	298790000	0.856757	-0.161546	-2.39329	0.0208892	-0.0270948	-0.0664858	B8ZZU6;P15336-5;P15336;P15336-4;F5H629;E9PBF9;P15336-2;P15336-7;E9PEK8;H7C2N6;P15336-3;C9JCI8;P15336-6;P15336-8	B8ZZU6;P15336-5;P15336;P15336-4;F5H629;E9PBF9;P15336-2	Cyclic AMP-dependent transcription factor ATF-2	ATF2	0.894067	0.139073	0.981395	0.953039
-1.16697	-1.32575	-1.10026	-1.22687	-1.307	-1.36577	-1.22226	-1.08111							9	9	9	21.6	21.6	21.6	69.65	0	52.923	751800000	376070000	375730000	0.856593	-0.142693	-2.39273	0.0928446	0.041194	0.277389	Q68CZ6;Q68CZ6-2	Q68CZ6;Q68CZ6-2	HAUS augmin-like complex subunit 3	HAUS3	0.905827	0.139125	1.02897	0.807524
-0.721394	-0.526917	-1.03967	-0.302149	0.588106	0.408718	0.168922	0.0486584							11	11	10	46.7	46.7	43.9	28.082	0	50.913	1608100000	782550000	825560000	0.856361	0.466002	2.39193	0.192481	-0.149826	-0.542266	O15305;H3BV55;H3BRM0;H3BPH4;O15305-2;H3BR08;H3BM92;H3BV34;H3BT06;H3BNY9	O15305;H3BV55;H3BRM0;H3BPH4	Phosphomannomutase 2;Phosphomannomutase	PMM2	1.38128	0.1392	0.901359	0.641977
2.41645	2.2888	2.38089	2.13784	0.991213	0.691637	1.02777	0.774122					+	CA_WT	43	43	41	55.3	55.3	54.3	116.83	0	323.31	5368400000	2836500000	2531900000	0.855823	-0.185342	-2.39008	1.59209	-0.27661	-6.13177	O15164;O15164-2	O15164;O15164-2	Transcription intermediary factor 1-alpha	TRIM24	0.879441	0.139372	0.825528	0.0255806
0.0508671	-0.512003	-0.267618	-0.471708	0.596128	0.480314	-0.311508	0.0694237							16	16	16	52.1	52.1	52.1	48.793	0	108.63	1656300000	842490000	813780000	0.85554	-0.38348	-2.3891	0.0887975	0.132559	0.266099	A0A0A0MQU4;Q96I15;H7C3V9;H7C277;H7C1N7;Q96I15-2;H7C4A1;H7C1S7;C9JNL5;F8WCL3;F8WBU3;H7C2M1;H7C280	A0A0A0MQU4;Q96I15;H7C3V9;H7C277;H7C1N7;Q96I15-2	Selenocysteine lyase	SCLY	0.766586	0.139463	1.09624	0.815084
-2.46607	-2.88278	-1.83884	-3.46312	-2.8594	-3.42606	-2.18392	-3.59098							5	5	5	22.9	22.9	22.9	57.218	0	17.476	235800000	156380000	79423000	0.855344	-1.02049	-2.38843	0.97909	-0.98686	-2.8386	Q643R3;A0A0C4DGT4;H3BMK4	Q643R3;A0A0C4DGT4	Lysophospholipid acyltransferase LPCAT4	LPCAT4	0.49295	0.139526	0.504575	0.104932
3.65172	3.51527	3.76401	3.58503	3.65309	3.53773	3.64944	3.53915					+	CA_WT	47	47	13	72.6	72.6	19.6	82.562	0	323.31	19328000000	10008000000	9320300000	0.854651	-0.157714	-2.38605	3.52223	-0.112823	-57.6788	Q15003;E9PHA2;Q15003-2;H7C415;C9JZP1	Q15003;E9PHA2;Q15003-2	Condensin complex subunit 2	NCAPH	0.896444	0.139749	0.924776	0.00030045
-0.192171	-0.0723381	-0.231443	0.122219	-0.778643	-0.679558	-0.471825	-0.265568							6	6	6	44.6	44.6	44.6	6.7436	0	63.205	1343600000	616720000	726930000	0.854517	0.236748	2.38559	0.212151	0.152671	0.592561	K7ELD9;K7ENG9;O43760;O43760-2;K7ELS8	K7ELD9;K7ENG9;O43760;O43760-2;K7ELS8	Synaptogyrin-2	SYNGR2	1.17833	0.139792	1.11163	0.613548
-3.05918	-0.839243	-2.04805	-1.45094	-1.31464	1.89155	-1.35123	-1.50751							8	8	8	39.6	39.6	39.6	28.703	0	14.772	1419700000	260430000	1159300000	0.85399	1.40853	2.38378	0.333217	1.52496	0.897229	E9PQA6;Q96EY5-3;Q96EY5;E9PLL0;M0QZK6;Q96EY5-2;E9PLZ8;E9PJW8	E9PQA6;Q96EY5-3;Q96EY5;E9PLL0;M0QZK6;Q96EY5-2	Multivesicular body subunit 12A	MVB12A	2.65466	0.139962	2.87778	0.464283
2.16771	1.99291	2.0815	1.8417	1.94737	1.94698	2.26516	2.26689							20	20	20	50.8	50.8	50.8	48.039	0	97.77	7231300000	3633800000	3597500000	0.853444	-0.207302	-2.38191	0.000920643	0.000675201	0.00299476	Q9P2R7-2;Q9P2R7;Q5T9Q5;A0A0U1RQF8;A0A0U1RQL1;Q5T9Q8;A0A0U1RRI1;A0A0U1RQU7	Q9P2R7-2;Q9P2R7;Q5T9Q5	Succinyl-CoA ligase [ADP-forming] subunit beta, mitochondrial	SUCLA2	0.866155	0.140138	1.00047	0.997882
2.49822	2.58564	2.38362	2.57066	2.46652	2.5382	2.66444	2.81462							22	22	19	59.4	59.4	49.6	42.509	0	203.84	9773600000	4609500000	5164100000	0.851395	0.137234	2.37489	0.235809	0.110929	0.652566	Q16795;F5H0J3;H3BRM9	Q16795	NADH dehydrogenase [ubiquinone] 1 alpha subcomplex subunit 9, mitochondrial	NDUFA9	1.09979	0.140801	1.07992	0.58102
1.83754	1.99925	1.8486	1.90709	2.49627	2.7819	2.08871	2.44121							19	19	17	42.7	42.7	40.4	59.681	0	323.31	7645800000	3440800000	4204900000	0.850651	0.1101	2.37234	0.452722	0.319068	1.2013	P21397;P21397-2	P21397;P21397-2	Amine oxidase [flavin-containing] A	MAOA	1.0793	0.141042	1.24752	0.352597
1.91205	2.12033	1.78684	1.99641	1.74819	1.68846	1.70882	1.85959							34	34	30	51.4	51.4	46.6	87.498	0	323.31	6060400000	2868200000	3192200000	0.850522	0.208925	2.3719	0.183231	0.0455217	0.518458	Q15052;Q15052-2	Q15052;Q15052-2	Rho guanine nucleotide exchange factor 6	ARHGEF6	1.15583	0.141084	1.03206	0.655796
0.455269	0.645327	0.568899	0.75754	0.642469	0.818714	0.61936	0.779528					+	CA_WT	6	6	6	83.6	83.6	83.6	6.2484	0	26.742	2523100000	1172000000	1351100000	0.850355	0.189349	2.37133	1.74957	0.168206	7.39479	Q9P0U1;A0A087WZY2;A6NIV2;B5MD00	Q9P0U1;A0A087WZY2;A6NIV2	Mitochondrial import receptor subunit TOM7 homolog	TOMM7	1.14025	0.141138	1.12366	0.0178004
0.138815	-0.0141335	0.0454598	-0.0240536	-0.0648003	-0.0309811	-0.208757	-0.318891							16	16	16	30.2	30.2	30.2	80.321	0	54.85	1535500000	773790000	761670000	0.849854	-0.111231	-2.36962	0.0784873	-0.0381575	-0.237081	J3QQW9;Q15022	J3QQW9;Q15022	Polycomb protein SUZ12	SUZ12	0.925798	0.141301	0.973898	0.834666
8.10987	8.25949	8.11748	8.17315	7.8828	8.01126	7.93691	8.01268							68	66	66	68.8	68.8	68.8	72.332	0	323.31	441170000000	209790000000	231380000000	0.849611	0.102648	2.36879	1.19653	0.102118	3.77349	P11021	P11021	78 kDa glucose-regulated protein	HSPA5	1.07374	0.14138	1.07335	0.0636019
-2.68789	-4.46926	-3.51704	-3.9956	-2.83936	-3.91276	-1.90624	-2.17617							4	4	2	5.9	5.9	1.6	122.09	0	29.245	228950000	141540000	87412000	0.848991	-1.12997	-2.36667	0.247236	-0.671663	-0.681406	C9JME2;Q9Y4F1;Q9Y4F1-2	C9JME2;Q9Y4F1;Q9Y4F1-2	FERM, RhoGEF and pleckstrin domain-containing protein 1	FARP1	0.456925	0.141582	0.627782	0.565932
4.60268	4.85706	4.5086	4.69569	4.48745	4.54519	4.30832	4.53684							33	33	33	59.3	59.3	59.3	53.248	0	323.31	39206000000	18108000000	21098000000	0.848032	0.220737	2.36339	0.599469	0.143128	1.59628	Q9ULV4;Q9ULV4-2;Q9ULV4-3;B4E3S0;H0YHL7;F8W1H8;F8VUX3;F8VSA4;F8VRE9;F8VTT6;F8VVB7;F8VV53;J3QLV6;J3KSS5;Q6QEF8-4;Q6QEF8-3;Q6QEF8-2;Q6QEF8-5;Q6QEF8	Q9ULV4;Q9ULV4-2;Q9ULV4-3;B4E3S0;H0YHL7	Coronin-1C;Coronin	CORO1C	1.16533	0.141895	1.1043	0.251496
-2.98549	-2.76615	-2.86207	-2.78603	-2.59355	-2.55709	-1.89272	-2.20173							4	4	4	12	12	12	53.688	0	9.4667	281290000	142030000	139260000	0.847909	0.147697	2.36298	0.118164	-0.136277	-0.346862	P04066	P04066	Tissue alpha-L-fucosidase	FUCA1	1.1078	0.141935	0.909864	0.761792
0.199154	-0.352556	0.744013	-0.110739	0.552574	0.286167	0.319757	-0.234377							11	11	11	71.6	71.6	71.6	20.713	0	64.406	1839900000	1076500000	763440000	0.846861	-0.703231	-2.3594	0.542436	-0.410271	-1.43895	Q9BSD7;Q5TDF0	Q9BSD7;Q5TDF0	Cancer-related nucleoside-triphosphatase	NTPCR	0.614195	0.142278	0.752482	0.28679
-2.127	-2.32081	-2.22878	-2.47942	-1.68904	-2.00021	-2.7414	-2.78998							8	7	7	23.8	22.5	22.5	55.793	0	22.919	348930000	184120000	164810000	0.846564	-0.222224	-2.35839	0.0914179	-0.179874	-0.273415	J3QSH4;Q14119;J9JIC7	J3QSH4;Q14119;J9JIC7	Vascular endothelial zinc finger 1	VEZF1	0.857243	0.142376	0.88278	0.810181
2.45617	2.57547	2.5319	2.59944	2.36837	2.31727	2.38348	2.41401							19	19	19	84.3	84.3	84.3	24.551	0	183.27	9696000000	4672600000	5023400000	0.844713	0.0934162	2.35208	0.0689976	-0.0102816	-0.210019	P19388;A0A0A0MQR7;A0A087WVZ9;A0A087WWX0;A0A087WVN5;K7EQN2;K7EJ87	P19388;A0A0A0MQR7;A0A087WVZ9;A0A087WWX0	DNA-directed RNA polymerases I, II, and III subunit RPABC1	POLR2E	1.06689	0.142984	0.992899	0.853105
-1.32782	-0.538624	-1.66337	-1.03798	-0.748999	-0.717449	-1.22028	-1.37791							9	9	9	38.9	38.9	38.9	37.998	0	143.55	804500000	355080000	449420000	0.844487	0.707295	2.35131	0.0502325	-0.0630426	-0.155399	Q6P4A7;Q6P4A7-2;Q6P4A7-3;B1AMV7;B1AMV8	Q6P4A7;Q6P4A7-2	Sideroflexin-4	SFXN4	1.63274	0.143058	0.957243	0.890774
3.23969	3.28694	3.23838	3.35783	3.49725	3.50116	3.4888	3.47575							21	21	21	84.1	84.1	84.1	34.061	0	213.05	17352000000	8473000000	8878500000	0.844457	0.0833511	2.35121	0.116029	-0.00456715	-0.341077	Q02978;I3L1P8;Q02978-2	Q02978;I3L1P8;Q02978-2	Mitochondrial 2-oxoglutarate/malate carrier protein	SLC25A11	1.05948	0.143068	0.996839	0.765545
1.66091	1.55578	1.67293	1.39169	1.4529	1.41056	1.58386	1.38261							60	60	60	32.4	32.4	32.4	252.5	0	323.31	5060400000	2606200000	2454300000	0.843591	-0.193184	-2.34827	0.676749	-0.121799	-1.81918	Q8WYP5;Q8WYP5-3;Q8WYP5-2;H7C4S1	Q8WYP5;Q8WYP5-3;Q8WYP5-2	Protein ELYS	AHCTF1	0.874673	0.143354	0.919041	0.210499
0.0747375	0.403412	-0.281056	0.276251	-0.0982571	0.247658	0.112881	0.452185							17	2	2	32	5.6	5.6	32.814	0	122.92	1767600000	758480000	1009200000	0.842598	0.44299	2.34489	0.838507	0.342609	2.33102	Q5TCU3;Q5TCU8;P07951;P07951-3;P07951-2;U3KQK2	Q5TCU3;Q5TCU8;P07951;P07951-3;P07951-2	Tropomyosin beta chain	TPM2	1.35942	0.143682	1.26805	0.145042
1.43268	1.93721	1.75609	2.10372	1.34084	1.38371	1.40404	1.32643							16	16	16	38.2	38.2	38.2	62.081	0	103.76	5041700000	2326800000	2714900000	0.841937	0.426083	2.34265	0.14072	-0.0173712	-0.407314	P15586;H7C3P4;F6S8M0;P15586-2;F5H4C6;H0YFA9	P15586;H7C3P4;F6S8M0;P15586-2;F5H4C6;H0YFA9	N-acetylglucosamine-6-sulfatase	GNS	1.34358	0.143901	0.988031	0.723236
0.506783	0.678064	0.586399	0.631331	0.88654	0.78927	0.795473	0.862667							12	12	12	42.8	42.8	42.8	31.642	0	228.95	2861200000	1377000000	1484100000	0.841751	0.108107	2.34202	0.0855981	-0.0150375	-0.257135	Q86Y82;B1AJQ6	Q86Y82;B1AJQ6	Syntaxin-12	STX12	1.07781	0.143962	0.989631	0.821111
-2.56977	-1.71586	-2.02678	-1.5553	-4.10869	-2.49806	-2.46819	-1.97509							9	9	9	35.1	35.1	35.1	48.246	0	26.153	333690000	126210000	207480000	0.841369	0.66269	2.34072	0.460609	1.05186	1.22179	Q9NZ09-2;Q9NZ09;Q9NZ09-4;A0A0D9SG79;Q9NZ09-3	Q9NZ09-2;Q9NZ09;Q9NZ09-4;A0A0D9SG79;Q9NZ09-3	Ubiquitin-associated protein 1	UBAP1	1.58303	0.144089	2.07321	0.346251
-1.49794	-2.24919	-0.481089	-2.12455	-0.695349	-0.73361	-0.810236	-1.04973							16	14	14	32	29.7	29.7	88.857	0	75.497	822190000	472910000	349280000	0.840431	-1.19736	-2.33754	0.304738	-0.138876	-0.825792	A0A0G2JQ41;Q12979-4;Q12979-2;Q12979;B7Z683;Q12979-3;I3L2P5;I3NI05;A0A0G2JRJ1;I3L379;I3L3W0;I3L1U8;I3L0R7	A0A0G2JQ41;Q12979-4;Q12979-2;Q12979;B7Z683	Active breakpoint cluster region-related protein	ABR	0.436074	0.1444	0.908227	0.495749
-0.41305	-0.0422669	-0.619831	-0.270588	-0.21957	0.0287933	-0.203119	-0.0888596							28	28	1	24	24	0.7	167.35	0	110.49	1406500000	633930000	772550000	0.840401	0.360013	2.33744	1.03315	0.181312	3.05245	Q08378;Q08378-4	Q08378;Q08378-4	Golgin subfamily A member 3	GOLGA3	1.28344	0.14441	1.13391	0.0926513
3.69669	3.77927	3.65982	3.72687	3.71826	3.85407	3.84156	4.01861							62	62	49	64	64	57.9	115.93	0	323.31	22597000000	10661000000	11936000000	0.839846	0.0748158	2.33556	0.572649	0.15643	1.52161	Q02218;E9PCR7;E9PDF2;Q02218-2;A0A0D9SFS3;E9PFG7;Q02218-3;C9J4G7	Q02218;E9PCR7;E9PDF2;Q02218-2;A0A0D9SFS3;E9PFG7	2-oxoglutarate dehydrogenase, mitochondrial	OGDH	1.05323	0.144595	1.11453	0.267517
3.95469	3.87729	4.03299	3.91117	4.18712	4.2519	4.13753	4.08634							24	24	13	88.3	88.3	54.1	22.677	0	323.31	27132000000	13398000000	13734000000	0.839693	-0.0996113	-2.33504	0.0248032	0.00679398	0.0786261	P62820;E7END7;P62820-2;P62820-3	P62820;E7END7;P62820-2	Ras-related protein Rab-1A	RAB1A	0.933284	0.144646	1.00472	0.944489
1.48232	1.9429	1.39304	1.64887	1.29549	1.51512	1.57503	1.71995							7	7	7	85.6	85.6	85.6	10.998	0	115.01	4964300000	2227500000	2736900000	0.838614	0.358198	2.33139	0.394516	0.18228	1.05195	O60220	O60220	Mitochondrial import inner membrane translocase subunit Tim8 A	TIMM8A	1.28182	0.145006	1.13468	0.403166
2.24999	2.53362	2.22488	2.35701	2.10693	2.32392	2.1855	2.3867							2	2	2	1.9	1.9	1.9	105.02	0.00029347	3.0899	7822700000	3585500000	4237200000	0.838399	0.207881	2.33066	1.27358	0.209091	4.15794	B1ANS9-2;B1ANS9	B1ANS9-2;B1ANS9	WD repeat-containing protein 64	WDR64	1.15499	0.145078	1.15596	0.0532628
1.30013	1.14181	1.22236	0.995989	1.04086	0.877794	1.30055	1.20209							29	29	29	36.2	36.2	36.2	95.32	0	121.84	3634400000	1884300000	1750100000	0.83752	-0.192342	-2.32768	0.226689	-0.130764	-0.629488	Q8N1G2;Q5T7F5;H0YCQ1;H0Y4T0	Q8N1G2	Cap-specific mRNA (nucleoside-2-O-)-methyltransferase 1	CMTR1	0.875184	0.145372	0.913348	0.59335
1.95443	1.90358	1.92445	1.86907	1.80393	1.62264	1.81199	1.77433							10	9	9	88.4	83.7	83.7	15.911	0	323.31	6026000000	3059100000	2966900000	0.836423	-0.0531197	-2.32398	0.543355	-0.10948	-1.44144	Q96C90;F5GXC4;F5H2U0;B5MC51;P53671-3	Q96C90	Protein phosphatase 1 regulatory subunit 14B	PPP1R14B	0.96385	0.145739	0.926922	0.286184
3.34077	3.23042	3.29016	3.12139	3.38759	3.28248	3.4136	3.25226					+	CA_WT	38	38	2	83.3	83.3	4.1	61.024	0	323.31	16344000000	8422200000	7922100000	0.835848	-0.139562	-2.32203	1.66432	-0.133227	-6.68368	Q7Z5L9;Q7Z5L9-3	Q7Z5L9	Interferon regulatory factor 2-binding protein 2	IRF2BP2	0.907795	0.145933	0.911789	0.0216609
4.56916	4.80516	4.55148	4.65839	4.28466	4.4384	4.45099	4.57859							65	65	65	67.2	67.2	67.2	88.884	0	323.31	38449000000	17900000000	20549000000	0.835146	0.171459	2.31966	0.487958	0.140674	1.29339	O75534;O75534-2;O75534-4;O75534-3;E9PLT0;E9PNG3;E9PLD4;E9PKN4;E9PJK7	O75534;O75534-2;O75534-4;O75534-3;E9PLT0	Cold shock domain-containing protein E1	CSDE1	1.1262	0.146169	1.10242	0.325119
-3.57105	-4.21097	-3.93921	-4.68364	-4.14529	-4.04684	-3.20627	-3.1891							2	2	2	8.8	8.8	8.8	54.664	0	7.7319	114320000	60992000	53328000	0.832455	-0.692174	-2.3106	0.0287962	0.0578136	0.0909166	Q86UY8-2;Q86UY8;H7C3S8	Q86UY8-2;Q86UY8;H7C3S8	5-nucleotidase domain-containing protein 3	NT5DC3	0.618921	0.147077	1.04089	0.935845
-1.04291	-1.57414	-1.13923	-2.302	-1.06169	-2.02705	-1.16056	-1.86812					+	CA_WT	1	1	1	33.9	33.9	33.9	11.829	0	30.027	573510000	362840000	210670000	0.831465	-0.846996	-2.30726	1.91052	-0.836461	-8.93774	Q96GE9-2;Q96GE9	Q96GE9-2;Q96GE9	Transmembrane protein 261	TMEM261	0.555941	0.147413	0.560016	0.012288
-2.26058	-2.13907	-2.18352	-2.07713	-1.65488	-1.47505	-1.81097	-1.72602							12	12	12	6.4	6.4	6.4	317.03	0	22.893	437550000	206260000	231300000	0.83077	0.113952	2.30493	0.332666	0.132387	0.895846	P21359-2;P21359-6;P21359;H0Y465;P21359-4;J3KSB5;P21359-3;P21359-5;J3QSG6;K7EP94;J3QLS2	P21359-2;P21359-6;P21359;H0Y465;P21359-4;J3KSB5	Neurofibromin;Neurofibromin truncated	NF1	1.08219	0.147649	1.09611	0.464872
3.24756	3.30982	3.26709	3.2824	3.62475	3.7844	3.30058	3.40196							20	20	12	93.9	93.9	58	23.545	0	307.12	17813000000	8449000000	9364400000	0.830581	0.0387831	2.30429	0.184087	0.130516	0.520665	P61019;P61019-2;E9PKL7;H7C125;H0YD31	P61019;P61019-2;E9PKL7	Ras-related protein Rab-2A	RAB2A	1.02725	0.147713	1.09469	0.654506
4.10513	4.24146	4.19091	4.31566	4.10747	4.37421	4.18418	4.41746					+	CA_WT	26	26	26	87.1	87.1	87.1	25.206	0	299.43	32286000000	14848000000	17439000000	0.829857	0.130541	2.30186	1.52805	0.250011	5.67806	P62993;P62993-2;J3KT38;J3QRL5;J3QLF6	P62993;P62993-2;J3KT38	Growth factor receptor-bound protein 2	GRB2	1.0947	0.14796	1.18922	0.0296447
0.698093	0.506994	0.609463	0.31547	0.935404	0.965408	0.584068	0.392254							3	3	3	15.4	15.4	15.4	16.829	0	47.25	2713300000	1391900000	1321400000	0.828887	-0.242546	-2.2986	0.0797634	-0.080905	-0.240693	Q9NRP0;A0A087WUD3;Q9NRP0-2	Q9NRP0;A0A087WUD3;Q9NRP0-2	Oligosaccharyltransferase complex subunit OSTC	OSTC	0.845252	0.14829	0.945464	0.832217
2.47878	2.62316	2.57122	2.64502	2.17775	2.43285	2.52	2.68573							12	12	2	79.4	79.4	6.1	20.306	0	123.55	9002900000	4213200000	4789700000	0.828374	0.10909	2.29688	0.369656	0.210421	0.988972	Q9NZJ9;A0A0C4DGJ4;F8VRL4;F8VRR0;Q96G61;Q8NFP7	Q9NZJ9;A0A0C4DGJ4;F8VRL4;F8VRR0	Diphosphoinositol polyphosphate phosphohydrolase 2	NUDT4	1.07855	0.148466	1.15703	0.426918
-0.384113	0.154469	-0.050024	0.180857	-0.586773	-0.40304	-0.416258	-0.254561							30	30	30	32.9	32.9	32.9	120.01	0	173.07	1508500000	676090000	832440000	0.828116	0.384731	2.29601	0.57488	0.172715	1.52777	Q9NQW6-2;Q9NQW6;C9JJT6;H7C3S1;H7C1K5;H7C167;H7C0Y6;H7C1C2	Q9NQW6-2;Q9NQW6	Actin-binding protein anillin	ANLN	1.30562	0.148554	1.12718	0.266146
-3.06229	-3.78924	-3.1554	-3.38352	-3.0978	-3.28505	-2.50573	-2.43276							7	1	1	20.9	6.1	6.1	25.444	0	5.2159	194390000	102820000	91571000	0.827627	-0.477534	-2.29437	0.0350986	-0.0571442	-0.110129	P16220-3;P16220-2;P16220;C9J4L5;C9JBT4;H7C3I0;E7EWP8;C9J896	P16220-3;P16220-2;P16220	Cyclic AMP-responsive element-binding protein 1	CREB1	0.718204	0.148721	0.961165	0.922362
5.54968	5.67963	5.52948	5.59625	5.3208	5.41955	5.32324	5.44185					+	CA_WT	37	37	37	89.4	89.4	89.4	47.074	0	323.31	73739000000	35054000000	38685000000	0.827251	0.0983601	2.29311	1.97958	0.108684	9.69075	O60664;O60664-3;O60664-4;K7ERZ3;K7EL96;O60664-2;K7ER39;K7EJD0	O60664;O60664-3;O60664-4;K7ERZ3	Perilipin-3	PLIN3	1.07056	0.14885	1.07824	0.0104813
3.05418	3.32412	3.20073	3.28095	3.60048	3.68404	3.28067	3.37917							18	18	1	53.8	53.8	6.9	43.448	0	323.31	16917000000	7984000000	8932900000	0.826897	0.175079	2.29193	0.142503	0.0910292	0.412043	Q01085-2	Q01085-2	Nucleolysin TIAR	TIAL1	1.12903	0.148972	1.06513	0.720273
5.86492	5.90114	5.84165	5.87894	5.71894	5.82937	5.79792	5.86648							26	26	22	84.8	84.8	71.8	30.375	0	323.31	94396000000	45425000000	48971000000	0.824912	0.0367527	2.28528	0.752687	0.0894918	2.05104	P16152;E9PQ63;A8MTM1;P16152-2	P16152	Carbonyl reductase [NADPH] 1	CBR1	1.0258	0.149654	1.064	0.176731
-4.26218	-2.91869	-3.40337	-2.21638	-4.88612	-5.13119	-6.04962	-2.95193							4	4	4	12.7	12.7	12.7	58.143	0.00015211	4.3726	129400000	36185000	93220000	0.823604	1.26524	2.28091	0.434697	1.42631	1.15472	Q8TCT8;H0YNA7	Q8TCT8;H0YNA7	Signal peptide peptidase-like 2A	SPPL2A	2.40367	0.150105	2.68759	0.367539
-4.56145	-4.90639	-4.23496	-5.56382	-4.20892	-4.64048	-1.54638	-1.51735							2	2	2	4.7	4.7	4.7	43.794	0.00099404	2.2402	190000000	99419000	90581000	0.823412	-0.8369	-2.28027	0.0311381	-0.201265	-0.0980819	E7ETE0;B3KW44;C9J3F1;C9J6U8;C9JE69;H7C2P8;B5ME25;Q9H825	E7ETE0;B3KW44;C9J3F1;C9J6U8;C9JE69;H7C2P8;B5ME25;Q9H825	Methyltransferase-like protein 8	METTL8	0.559845	0.150172	0.869787	0.930812
4.71282	4.96708	4.87755	5.08635	4.53111	4.67569	4.44609	4.71094					+	CA_WT	24	24	24	79.3	79.3	79.3	35.079	0	278.85	45515000000	20740000000	24775000000	0.82242	0.231529	2.27696	1.32786	0.204711	4.44823	P13804;H0YLU7;P13804-2;H0YK49;H0YNX6;H0YKF0;H0YL12;H0YL83;H0YM12;J3KN60	P13804;H0YLU7;P13804-2;H0YK49;H0YNX6;H0YKF0;H0YL12	Electron transfer flavoprotein subunit alpha, mitochondrial	ETFA	1.17408	0.150515	1.15246	0.0470041
2.87631	2.959	2.73298	2.98006	2.86561	3.00498	2.87487	3.06669					+	CA_WT	79	79	78	58.5	58.5	58.1	202.22	0	323.31	12863000000	5961000000	6901500000	0.82226	0.164886	2.27643	1.47219	0.165594	5.30756	Q9C0D5;Q9C0D5-2;A0A0A0MSM4	Q9C0D5;Q9C0D5-2	Protein TANC1	TANC1	1.12108	0.150571	1.12163	0.0337137
1.66269	1.30597	1.99965	1.48656	1.29246	1.21736	1.11126	1.3635							17	17	17	43.7	43.7	43.7	50.594	0	86.534	4526500000	2384200000	2142300000	0.821888	-0.434901	-2.27518	0.27888	0.0885687	0.760956	Q9BX97;M0R310	Q9BX97	Plasmalemma vesicle-associated protein	PLVAP	0.739744	0.1507	1.06331	0.526163
-4.86048	-6.13844	-2.79811	-6.21263	NaN	-4.21997	-4.25291	-5.15491							3	3	3	9.9	9.9	9.9	36.898	0	22.666	65275000	41849000	23426000	0.821473	-2.34623	-2.2738	0	-0.434536	0	H7C0X4;Q92685;F8WF93;H7BZZ2;F8WE30;C9J7S5;Q92685-2	H7C0X4;Q92685;F8WF93;H7BZZ2;F8WE30	Dol-P-Man:Man(5)GlcNAc(2)-PP-Dol alpha-1,3-mannosyltransferase	ALG3	0.196659	0.150844	0.739932	1
-4.69426	-6.12337	-5.54485	-6.05508	-5.30419	-5.42145	NaN	NaN							6	6	6	44.5	44.5	44.5	14.656	0	45.39	26831000	16101000	10729000	0.821138	-0.969668	-2.27268	0	-0.117254	0	B7Z9U0;Q9UFF9-2;Q9UFF9-3;Q9UFF9;E5RIL2	B7Z9U0;Q9UFF9-2;Q9UFF9-3;Q9UFF9;E5RIL2	CCR4-NOT transcription complex subunit 8	CNOT8	0.510623	0.15096	0.921941	1
5.74392	6.00211	5.69907	5.83471	5.37915	5.42082	5.39145	5.4257					+	CA_WT	24	24	24	58.2	58.2	58.2	28.68	0	323.31	83230000000	38690000000	44540000000	0.821091	0.196917	2.27253	1.53674	0.037961	5.73773	P62753;A2A3R5;A2A3R7	P62753;A2A3R5	40S ribosomal protein S6	RPS6	1.14625	0.150976	1.02666	0.0290578
-1.72802	-1.33435	-1.47377	-1.27331	-2.07033	-1.82301	-2.22065	-2.30234							14	14	14	50.4	50.4	50.4	42.692	0	80.032	476880000	217980000	258900000	0.821008	0.297065	2.27225	0.111856	0.0828199	0.329729	J3KPT4;Q9H4I3;Q9H4I3-2	J3KPT4;Q9H4I3;Q9H4I3-2	TraB domain-containing protein	TRABD	1.22864	0.151005	1.05909	0.772936
1.95603	1.65177	1.76444	1.47134	1.39022	1.29118	1.34359	1.25293							25	25	25	57.5	57.5	57.5	69.248	0	323.31	4605000000	2445000000	2160000000	0.820274	-0.298683	-2.2698	1.05572	-0.0948486	-3.14513	Q7LDG7;Q7LDG7-4;Q7LDG7-2;E7EM78;E7EMB4;E7EWQ7;A6NJ28;Q7LDG7-3;C9JZ82;A6NHE2;A8MVK8;A8MTF9	Q7LDG7;Q7LDG7-4;Q7LDG7-2	RAS guanyl-releasing protein 2	RASGRP2	0.812994	0.151261	0.93637	0.0879597
2.81371	3.15109	2.85661	2.96097	2.79991	2.99601	2.8401	2.98913					+	CA_WT	17	17	12	57	57	39.4	39.416	0	323.31	12533000000	5806600000	6726200000	0.819271	0.22087	2.26647	1.86423	0.172566	8.46504	Q9BRP1;U3KQA4	Q9BRP1	Programmed cell death protein 2-like	PDCD2L	1.16544	0.15161	1.12706	0.0136699
2.20754	2.03363	2.23413	2.1461	2.14824	2.00574	2.14531	2.27734							27	27	27	62.2	62.2	62.2	58.182	0	271.11	7365200000	3721800000	3643400000	0.81926	-0.130964	-2.26643	0.0120007	-0.00523663	-0.0385579	M0QWZ7;Q9NP81;M0R2C6;Q9NP81-2;M0R259;B4DJM9;M0R2H5;M0QX29;M0R1C0	M0QWZ7;Q9NP81;M0R2C6;Q9NP81-2;M0R259	Serine--tRNA ligase, mitochondrial	SARS2	0.913221	0.151614	0.996377	0.972746
2.92074	3.00312	2.78371	3.0126	2.95304	3.02699	2.96929	2.98493							35	35	35	58.2	58.2	58.2	71.45	0	323.31	12953000000	6154900000	6798400000	0.81915	0.155632	2.26606	0.732271	0.044795	1.98734	Q9Y5K6	Q9Y5K6	CD2-associated protein	CD2AP	1.11391	0.151653	1.03154	0.185237
3.91152	3.87198	3.9455	3.79555	3.83685	3.73401	3.89271	3.56572							27	27	27	49.6	49.6	49.6	40.684	0	323.31	22859000000	11857000000	11002000000	0.818931	-0.0947466	-2.26533	0.865692	-0.214913	-2.42414	H7C2Q8;Q99848	H7C2Q8;Q99848	Probable rRNA-processing protein EBP2	EBNA1BP2	0.936437	0.151729	0.861598	0.136241
-1.82565	-2.35163	-2.15152	-2.36395	-1.6114	-2.03095	-1.60918	-2.29437							11	11	11	42.1	42.1	42.1	33.344	0	28.206	407770000	232330000	175430000	0.818625	-0.369205	-2.26432	1.28041	-0.552369	-4.19356	Q9HBL8;I3L1Y8;I3L3Z0;I3L543;I3L3I6;I3L0Y6	Q9HBL8;I3L1Y8;I3L3Z0	NmrA-like family domain-containing protein 1	NMRAL1	0.774209	0.151836	0.681899	0.0524316
2.91866	2.7484	3.0899	2.83043	3.00399	2.89953	2.77833	2.79764							16	16	16	73.6	73.6	73.6	25.918	0	180.9	12161000000	6242100000	5919000000	0.818299	-0.214861	-2.26323	0.11708	-0.0425768	-0.343926	P16083;Q5TD07;Q5TD05;A2A2U4	P16083;Q5TD07;Q5TD05	Ribosyldihydronicotinamide dehydrogenase [quinone]	NQO2	0.861629	0.15195	0.970919	0.763695
5.05463	5.08564	5.01518	5.07602	4.83782	4.87954	4.90649	4.96739							37	37	37	61.9	61.9	61.9	49.222	0	323.31	53236000000	25683000000	27553000000	0.817963	0.045927	2.26212	0.342445	0.0513124	0.920414	P55010;H0YN40;H0YLZ1;H0YMJ8;H0YM54;H0YK11;H0YK29	P55010;H0YN40	Eukaryotic translation initiation factor 5	EIF5	1.03235	0.152068	1.03621	0.454522
0.917851	0.80135	1.02258	0.863609	0.987989	0.865925	0.765268	0.715656							30	30	4	41	41	6.1	100.98	0	125.65	3081100000	1580700000	1500400000	0.817609	-0.137737	-2.26094	0.230437	-0.0858383	-0.638979	Q86WJ1;Q86WJ1-2;Q86WJ1-3;A0A087WTM4;A0A087WWW4;A0A087WZM7	Q86WJ1;Q86WJ1-2;Q86WJ1-3	Chromodomain-helicase-DNA-binding protein 1-like	CHD1L	0.908944	0.152192	0.942237	0.588252
-4.75345	-4.30126	-4.51304	-4.3881	-3.08556	-2.81994	-4.81025	-7.88955							2	2	2	34	34	34	10.757	0	4.8885	99770000	47726000	52045000	0.816666	0.288564	2.25781	0.185937	-1.40684	-0.525434	Q3MII6-2;C9JMI8;Q3MII6	Q3MII6-2;C9JMI8;Q3MII6	TBC1 domain family member 25	TBC1D25	1.22142	0.152523	0.377137	0.651724
-0.725496	-0.652004	-0.705391	-0.554737	-1.21172	-0.913301	-0.815388	-0.953737							13	13	13	31.8	31.8	31.8	47.645	0	20.604	939360000	447610000	491750000	0.816342	0.112073	2.25673	0.138639	0.0800333	0.401786	Q92989;E9PL17;Q92989-2;E9PJM4;E9PKV5	Q92989;E9PL17;Q92989-2	Polyribonucleotide 5-hydroxyl-kinase Clp1	CLP1	1.08078	0.152636	1.05704	0.72671
1.28627	1.92954	1.00389	1.50717	0.867847	1.49969	0.886366	1.41375					+	CA_WT	41	3	3	81.1	12.4	12.4	49.906	0	44.037	3973800000	1562800000	2410900000	0.81633	0.573277	2.25669	2.24393	0.579613	13.1856	Q13885	Q13885	Tubulin beta-2A chain	TUBB2A	1.4879	0.15264	1.49445	0.00570256
0.295713	0.617012	0.103951	0.413298	-0.583572	-0.43858	0.19105	0.757156							15	15	15	34.1	34.1	34.1	53.349	0	136.09	1853100000	802390000	1050700000	0.815561	0.315323	2.25414	0.17575	0.35555	0.499116	Q8TD55;Q8TD55-2;C9J4A7	Q8TD55;Q8TD55-2	Pleckstrin homology domain-containing family O member 2	PLEKHO2	1.24429	0.152911	1.27947	0.667191
-1.97451	-1.27856	-1.95019	-1.69872	-1.87955	-1.9126	-1.83902	-1.05575							7	7	7	48.5	48.5	48.5	22.16	0	23.78	533290000	222580000	310710000	0.814665	0.473715	2.25117	0.324199	0.375113	0.874592	Q969X5-2;Q969X5	Q969X5-2;Q969X5	Endoplasmic reticulum-Golgi intermediate compartment protein 1	ERGIC1	1.38868	0.153227	1.29694	0.474025
2.74481	2.66337	2.88539	2.64895	2.93532	2.70395	3.0579	2.79091							65	65	44	63.7	63.7	40.2	119.03	0	323.31	11567000000	6104800000	5462300000	0.814141	-0.158943	-2.24943	1.09601	-0.249178	-3.31589	Q86UV5;Q86UV5-8;Q86UV5-2;Q86UV5-3;A0A0A0MRS6;Q86UV5-5;Q86UV5-7;Q86UV5-6;E9PJH5;E9PJ93;H3BLX5;E9PRY5;E9PJ87	Q86UV5;Q86UV5-8;Q86UV5-2;Q86UV5-3	Ubiquitin carboxyl-terminal hydrolase 48	USP48	0.895681	0.153412	0.841376	0.0801653
3.85333	4.06166	3.70807	3.93421	3.68677	3.82038	3.65227	3.69187							44	44	44	51.3	51.3	51.3	88.414	0	323.31	23061000000	10775000000	12286000000	0.813784	0.217232	2.24825	0.491136	0.0866041	1.30177	P05556;P05556-2;P05556-5;P05556-4;P05556-3;E7EQW5;C9JPK5;Q5T3E6;E9PLR6;E7EUI6;E7ERX5;C9JJP8;Q5T3E5;E9PQJ2;H7C4N8;C9JNE0;H7C4K3	P05556;P05556-2;P05556-5;P05556-4;P05556-3	Integrin beta-1	ITGB1	1.1625	0.153538	1.06187	0.322749
-2.80411	-3.05539	-2.32687	-3.40574	-2.78522	-3.30335	-3.15917	-3.59371							5	5	5	17.7	17.7	17.7	55.724	0	20.841	196860000	116340000	80517000	0.813329	-0.665072	-2.24674	0.740281	-0.476333	-2.01221	B4DZG1;Q9Y483-3;Q9Y483;Q96G26;Q9Y483-2;Q9Y483-4	B4DZG1;Q9Y483-3;Q9Y483;Q96G26;Q9Y483-2;Q9Y483-4	Metal-response element-binding transcription factor 2	MTF2	0.630657	0.153699	0.718803	0.181852
2.22669	2.09456	2.25246	2.18136	2.2356	2.14286	2.11523	2.1005							55	55	55	38.4	38.4	38.4	251.89	0	323.31	7472300000	3771700000	3700600000	0.812615	-0.101614	-2.24438	0.31129	-0.0537338	-0.842216	J3KNL6;F1T0I1;O15027;O15027-2;O15027-4;O15027-3;O15027-5;X6RGP5;A0A0C4DH09;Q8N9G1	J3KNL6;F1T0I1;O15027;O15027-2;O15027-4;O15027-3;O15027-5;X6RGP5	Protein transport protein Sec16A	SEC16A	0.93199	0.153952	0.96344	0.488327
-2.44112	-3.06303	-2.47891	-2.69208	-1.86539	-1.7504	-2.17538	-2.09742							7	7	7	10	10	10	117.35	0	24.03	336770000	170260000	166520000	0.811153	-0.41754	-2.23954	0.143488	0.0964727	0.414654	Q9UIQ6;Q9UIQ6-3;Q9UIQ6-2	Q9UIQ6;Q9UIQ6-3;Q9UIQ6-2	Leucyl-cystinyl aminopeptidase;Leucyl-cystinyl aminopeptidase, pregnancy serum form	LNPEP	0.7487	0.154471	1.06916	0.71864
-2.9996	-2.79217	-2.86709	-2.66737	-2.46029	-1.81834	-1.70589	-1.60666							9	9	6	44.4	44.4	33.4	34.551	0	16.068	337130000	149500000	187630000	0.810278	0.203571	2.23665	0.352595	0.370594	0.945949	Q8TDX7;Q5TBH0;F5H3U7;F8WAG2;Q8TDX7-2	Q8TDX7	Serine/threonine-protein kinase Nek7	NEK7	1.15155	0.154782	1.29289	0.444023
2.07931	1.90578	1.966	1.87925	2.02836	1.90426	1.93958	1.76073							30	30	30	72.6	72.6	72.6	64.706	0	238.31	6284600000	3253200000	3031400000	0.810266	-0.130145	-2.23662	0.668575	-0.151476	-1.79502	P41214;P41214-2;Q5SY38;A0A087X1L6;A0A087WVB6	P41214;P41214-2	Eukaryotic translation initiation factor 2D	EIF2D	0.91374	0.154787	0.900329	0.214499
7.33975	7.51753	7.45093	7.522	7.3827	7.49075	7.36376	7.46463					+	CA_WT	66	66	0	90.4	90.4	0	57.116	0	323.31	285880000000	135420000000	150460000000	0.810239	0.124422	2.23653	1.63777	0.104463	6.47564	P07237;I3L3U6;I3L3P5	P07237	Protein disulfide-isomerase	P4HB	1.09007	0.154796	1.07509	0.0230266
-2.66045	-5.16866	-3.14722	-3.82311	-2.90327	-4.47258	-1.94441	-3.14266							8	7	7	13.9	13.2	13.2	119.56	0	21.236	196600000	138300000	58303000	0.806819	-1.59205	-2.22525	0.631777	-1.38378	-1.68801	Q96KQ4;H0YJL1;G3V5J1	Q96KQ4	Apoptosis-stimulating of p53 protein 1	PPP1R13B	0.331699	0.15602	0.383213	0.233466
-1.85807	-2.31256	-2.12658	-2.27525	-1.83522	-1.9895	-0.97052	-1.26856							9	6	6	20.5	14.6	14.6	57.937	0	64.66	504790000	273140000	231660000	0.806728	-0.301575	-2.22495	0.138634	-0.226162	-0.401773	Q9UEW8-2;Q9UEW8	Q9UEW8-2;Q9UEW8	STE20/SPS1-related proline-alanine-rich protein kinase	STK39	0.811366	0.156053	0.854906	0.726718
-6.07522	-5.94143	-6.34499	-5.77981	NaN	NaN	-6.81832	-6.83837							2	2	2	15.6	15.6	15.6	36.458	0	25.699	19955000	8697500	11257000	0.806019	0.349486	2.22261	0	-0.0200462	0	Q8N5J2-2;Q8N5J2-4;Q8N5J2;Q8N5J2-3	Q8N5J2-2;Q8N5J2-4;Q8N5J2;Q8N5J2-3	Protein FAM63A	FAM63A	1.27411	0.156308	0.986201	1
1.42745	1.65339	1.57898	1.72574	1.52003	1.39272	1.34966	1.47873							11	11	11	64.7	64.7	64.7	18.001	0	242.95	4618500000	2211400000	2407100000	0.805069	0.186347	2.21949	0.0028605	0.000885963	0.00928436	P52298;P52298-3;P52298-2;C9JQX9;B3KSB0;F8WE41	P52298;P52298-3;P52298-2;C9JQX9;B3KSB0	Nuclear cap-binding protein subunit 2	NCBP2	1.13788	0.15665	1.00061	0.993435
-2.74189	-2.63834	-2.88645	-2.43343	-2.33296	-2.31078	-2.46491	-2.37881							4	4	4	17.3	17.3	17.3	49.062	0	35.759	279110000	131280000	147840000	0.805059	0.278288	2.21946	0.266299	0.0541382	0.729371	A0A0R4J2G3;A0A0A0MTJ9;Q6PIU2;Q6PIU2-2;Q6PIU2-3;H7C046	A0A0R4J2G3;A0A0A0MTJ9;Q6PIU2;Q6PIU2-2;Q6PIU2-3;H7C046	Neutral cholesterol ester hydrolase 1	NCEH1	1.21275	0.156654	1.03824	0.541628
2.68372	2.55633	2.63454	2.40162	2.54595	2.48347	2.60256	2.42853							41	41	41	61.3	61.3	61.3	87.977	0	323.31	9448100000	4875700000	4572400000	0.805049	-0.180158	-2.21942	1.01965	-0.118253	-2.99801	Q9BVJ6;Q9BVJ6-3;Q9BVJ6-2;X6RJY0;Q5TAP6	Q9BVJ6;Q9BVJ6-3;Q9BVJ6-2	U3 small nucleolar RNA-associated protein 14 homolog A	UTP14A	0.882607	0.156658	0.921303	0.0955752
2.18274	2.12157	2.15987	2.046	2.07749	1.97145	2.1031	2.04383							33	30	0	60.2	56	0	66.245	0	323.31	6892400000	3509800000	3382600000	0.804285	-0.0875168	-2.21691	0.784723	-0.082653	-2.15318	Q06787-8;Q06787-9	Q06787-8;Q06787-9	Fragile X mental retardation protein 1	FMR1	0.941141	0.156933	0.944319	0.164164
0.454847	0.385294	0.584188	0.270132	0.954447	0.576631	0.701733	0.874245							16	16	16	59.8	59.8	59.8	38.418	0	73.45	2523100000	1299100000	1224000000	0.80373	-0.191805	-2.21509	0.186092	-0.102652	-0.525834	Q8N335;C9JFA7;C9JM46;C9K0P5;P21695-2;P21695	Q8N335;C9JFA7;C9JM46	Glycerol-3-phosphate dehydrogenase 1-like protein;Glycerol-3-phosphate dehydrogenase [NAD(+)]	GPD1L	0.87551	0.157134	0.93132	0.65149
0.135349	-0.166508	-0.0569954	-0.360962	-0.0717831	-0.186392	0.392201	0.285517							19	18	18	54	51.1	51.1	53.082	0	88.097	1630900000	861190000	769700000	0.803696	-0.302912	-2.21498	0.113565	-0.110646	-0.33438	P34896;P34896-2;P34896-3;P34896-4;J3KRZ5;J3KRK5;A0A087WTD8	P34896;P34896-2;P34896-3;P34896-4	Serine hydroxymethyltransferase, cytosolic	SHMT1	0.810615	0.157146	0.926173	0.769902
2.65165	2.59856	2.67405	2.49696	2.66542	2.6707	2.80925	2.70266							56	56	54	33.5	33.5	31.8	242.04	0	323.31	10362000000	5239800000	5122700000	0.803008	-0.115093	-2.21272	0.249692	-0.0506535	-0.687594	O14497;O14497-2;H0Y488;A0A1B0GTU5;O14497-3;A0A087WUV6;H0YEW5;H0YCU6	O14497;O14497-2;H0Y488;A0A1B0GTU5;O14497-3	AT-rich interactive domain-containing protein 1A	ARID1A	0.923323	0.157395	0.965499	0.562741
3.20831	3.36022	3.28761	3.32641	3.45666	3.58681	3.51451	3.65805							28	28	20	66	66	52.2	57.886	0	323.31	17526000000	8277200000	9248800000	0.802843	0.0953569	2.21218	1.01576	0.136851	2.98245	O00629;H7C4F6	O00629	Importin subunit alpha-3	KPNA4	1.06833	0.157455	1.0995	0.0964352
2.59204	2.75035	2.37586	2.70565	1.97739	2.10956	2.15364	2.27021							17	17	17	52.6	52.6	52.6	33.688	0	174.99	8410000000	3924500000	4485600000	0.802486	0.244046	2.21101	0.390995	0.124371	1.04301	Q9NZ63	Q9NZ63	Uncharacterized protein C9orf78	C9orf78	1.18431	0.157585	1.09003	0.406448
-0.491236	-0.54682	-0.508308	-0.621014	-0.361139	-0.521545	-0.338888	-0.671005							25	25	25	41.2	41.2	41.2	83.593	0	88.334	1121600000	586490000	535130000	0.80232	-0.0841446	-2.21047	1.08287	-0.246262	-3.25943	Q6UWE0;Q6UWE0-2;Q6UWE0-3	Q6UWE0;Q6UWE0-2;Q6UWE0-3	E3 ubiquitin-protein ligase LRSAM1	LRSAM1	0.943344	0.157645	0.843078	0.0826286
2.68682	2.71851	2.65443	2.78403	2.26185	2.35974	2.75835	2.8785							14	14	14	80.8	80.8	80.8	14.585	0	235.01	9868700000	4706200000	5162500000	0.801184	0.0806456	2.20674	0.102333	0.109019	0.303647	Q9Y3B4	Q9Y3B4	Splicing factor 3B subunit 6	SF3B6	1.05749	0.158058	1.07849	0.790073
3.84684	3.97168	3.92196	4.06996	4.0841	4.11116	5.37094	5.49057							81	81	81	47.8	47.8	47.8	227.92	0	323.31	37429000000	17894000000	19535000000	0.800879	0.13642	2.20574	0.0245238	0.073348	0.0777624	Q92621;U3KPX2;U3KQ97;U3KQ47;U3KQH5	Q92621	Nuclear pore complex protein Nup205	NUP205	1.09917	0.158169	1.05216	0.945097
0.76869	0.361736	0.978869	0.631672	0.638487	0.714909	0.922253	0.672264							31	31	31	42.1	42.1	42.1	111.9	0	144.47	2676900000	1428700000	1248200000	0.80047	-0.377075	-2.2044	0.216986	-0.0867834	-0.604863	Q86YV0;Q86YV0-2;V9GYD1;M0QX12	Q86YV0;Q86YV0-2	RAS protein activator like-3	RASAL3	0.769997	0.158318	0.94162	0.606756
3.89491	3.68174	4.02267	3.82068	4.103	3.95338	4.22168	4.0117							88	88	88	67.5	67.5	67.5	157.18	0	323.31	25531000000	13432000000	12099000000	0.798968	-0.20758	-2.19949	0.947683	-0.1798	-2.71937	Q15021;E7EN77;F5GZK7;F5H431;REV__Q02790	Q15021;E7EN77	Condensin complex subunit 1	NCAPD2	0.865989	0.158866	0.882825	0.112802
-1.67117	-1.07143	-1.56143	-1.40006	-2.03275	-2.08048	-1.88159	-2.34746							8	8	8	82	82	82	11.986	0	86.575	587030000	293080000	293950000	0.79814	0.380553	2.19678	0.626917	-0.256804	-1.67408	Q15004;H0YKX3;H0YMA4;A0A0U1RQM0;A0A0U1RQC1;Q15004-2	Q15004;H0YKX3;H0YMA4;A0A0U1RQM0	PCNA-associated factor	KIAA0101	1.30184	0.15917	0.83694	0.236093
-0.51046	-0.615887	-0.550674	-0.747538	-0.896709	-1.19417	-0.713177	-0.592369							13	13	13	14.3	14.3	14.3	104.82	0	21.291	964780000	491980000	472800000	0.797896	-0.151145	-2.19598	0.0940625	-0.0883274	-0.280776	Q12872;Q12872-2;F5H1A5	Q12872;Q12872-2	Splicing factor, suppressor of white-apricot homolog	SFSWAP	0.900535	0.159259	0.940613	0.805262
1.35789	1.535	1.24391	1.42088	1.5465	1.7893	1.67561	1.73109							27	27	27	61.8	61.8	61.8	59.594	0	323.31	4905500000	2276500000	2629100000	0.797659	0.177041	2.19521	0.770087	0.149145	2.10618	Q14554;Q14554-2;H7C4F9;C9JY10	Q14554	Protein disulfide-isomerase A5	PDIA5	1.13056	0.159346	1.10891	0.16979
-0.444719	-0.94578	-0.78359	-1.14121	-0.578445	-0.888292	-0.273622	-0.246151							22	22	22	53.4	53.4	53.4	54.178	0	257.39	1083800000	579510000	504290000	0.797616	-0.429338	-2.19507	0.136936	-0.141188	-0.397254	Q53EZ4;Q53EZ4-2;H0Y432	Q53EZ4;Q53EZ4-2	Centrosomal protein of 55 kDa	CEP55	0.742602	0.159362	0.906772	0.729566
0.0383377	0.284241	0.118689	0.610958	0.233069	0.647522	0.284992	0.392738							11	11	11	78.9	78.9	78.9	15.508	0	116.98	2108200000	935610000	1172600000	0.797285	0.369086	2.19399	0.739026	0.2611	2.0083	P09105;REV__B5MEC4	P09105	Hemoglobin subunit theta-1	HBQ1	1.29153	0.159483	1.19839	0.182379
-0.423012	-0.0966911	-0.238176	-0.145367	-0.589106	-0.637089	-0.216606	-0.06707							17	17	17	41.2	41.2	41.2	73.351	0	51.006	1299400000	610480000	688940000	0.796929	0.209565	2.19282	0.0481159	0.0507765	0.149137	Q4J6C6-4;Q4J6C6-3;Q4J6C6;Q4J6C6-2;H7C0M0;H7BZP6;C9JMT4	Q4J6C6-4;Q4J6C6-3;Q4J6C6;Q4J6C6-2	Prolyl endopeptidase-like	PREPL	1.15634	0.159614	1.03582	0.895126
-0.942558	-0.784189	-0.968458	-0.498692	-0.489973	-0.416426	-0.250263	-0.590771							11	11	11	56.9	56.9	56.9	29.233	0	71.895	1256700000	580840000	675890000	0.796415	0.314068	2.19115	0.334581	-0.13348	-0.900655	Q9BSF4;K7ENF5	Q9BSF4	Uncharacterized protein C19orf52	C19orf52	1.24321	0.159803	0.91163	0.462827
2.88306	3.21739	3.10877	3.3634	2.60016	2.83724	3.00278	3.04715							31	31	2	66.1	66.1	4.5	51.596	0	323.31	13099000000	6000000000	7098600000	0.796349	0.294482	2.19093	0.222895	0.140725	0.619867	P61201;B4DIH5;H0YKU5;H0YM03;H0YMC2	P61201;B4DIH5	COP9 signalosome complex subunit 2	COPS2	1.22644	0.159827	1.10246	0.598557
-4.0215	NaN	NaN	NaN	-4.15355	-4.85583	-3.29115	-3.59602							3	3	3	37.2	37.2	37.2	13.373	0	7.8091	69501000	44368000	25134000	0	NaN	0	0.238624	-0.50357	-0.659677	F5GZZ0;F5H5X2;Q6NS38-2;Q6NS38;S4R3T5	F5GZZ0;F5H5X2;Q6NS38-2;Q6NS38;S4R3T5	Alpha-ketoglutarate-dependent dioxygenase alkB homolog 2	ALKBH2
4.33418	4.63477	4.2639	4.43237	4.46283	4.6182	4.58567	4.55358							52	52	35	44.1	44.1	28.8	114.76	0	323.31	38078000000	17841000000	20238000000	0.79585	0.234534	2.1893	0.329603	0.0616407	0.888155	P16615;P16615-5;P16615-2;P16615-3;P16615-4;H7C5W9;J3QSY6;H3BVB2	P16615;P16615-5;P16615-2;P16615-3;P16615-4;H7C5W9	Sarcoplasmic/endoplasmic reticulum calcium ATPase 2	ATP2A2	1.17653	0.160011	1.04365	0.468163
2.4568	2.61551	2.56268	2.64319	2.35137	2.53258	2.25785	2.27254							9	9	9	63	63	63	11.438	0	166.59	9468200000	4474600000	4993600000	0.79475	0.119608	2.18572	0.258155	0.09795	0.7089	Q9BV40;B8ZZT4;C9JXZ5	Q9BV40;B8ZZT4	Vesicle-associated membrane protein 8	VAMP8	1.08644	0.160417	1.07025	0.55188
-1.59472	-1.81439	-1.21883	-1.82074	-1.33383	-1.44969	-1.54551	-1.76008							8	8	8	22.7	22.7	22.7	68.546	0	73.011	568320000	305220000	263090000	0.79465	-0.410795	-2.18539	0.326166	-0.165218	-0.879529	Q8NHQ9;F5H5U2;E7EX41;F5H2I2;F5H735	Q8NHQ9;F5H5U2;E7EX41	ATP-dependent RNA helicase DDX55	DDX55	0.752209	0.160454	0.891794	0.471883
-0.520525	-0.286114	-0.400518	-0.343992	0.082922	-0.0726318	-0.0249653	0.0204277							22	22	22	44.6	44.6	44.6	79.897	0	69.757	1434200000	703480000	730750000	0.794114	0.145469	2.18365	0.283754	-0.0550804	-0.773182	Q9NVU0;Q9NVU0-4;A0A0C4DH01;Q9NVU0-3;Q9NVU0-2;Q9NVU0-5;H3BSI5;H3BMR4;H3BRY1;H3BM46;H3BNJ0;H3BS41;H3BSM3	Q9NVU0;Q9NVU0-4;A0A0C4DH01;Q9NVU0-3;Q9NVU0-2;Q9NVU0-5	DNA-directed RNA polymerase III subunit RPC5	POLR3E	1.10609	0.160652	0.962541	0.520291
0.337877	0.461657	0.171766	0.421274	0.38632	0.376129	0.26165	0.440146							23	23	21	36.1	36.1	34	84.639	0	60.799	2135500000	1004900000	1130600000	0.794105	0.186644	2.18362	0.452579	0.0841522	1.20093	O15111	O15111	Inhibitor of nuclear factor kappa-B kinase subunit alpha	CHUK	1.13811	0.160655	1.06006	0.352713
3.50074	3.29615	3.73815	3.38791	3.4281	3.44803	3.62214	3.6039							35	35	35	83.6	83.6	83.6	57.578	0	323.31	18396000000	9449400000	8946600000	0.792941	-0.277411	-2.17983	0.00208298	0.000842094	0.00676673	Q6XQN6;Q6XQN6-3;Q6XQN6-2;G5E977;C9J8U2;H0YF31;A0A087WUT5;H0YDA6	Q6XQN6;Q6XQN6-3;Q6XQN6-2;G5E977;C9J8U2	Nicotinate phosphoribosyltransferase	NAPRT	0.82507	0.161086	1.00058	0.995215
5.09888	4.67337	4.84618	4.3139	5.26782	5.11591	5.19297	4.90884							35	35	9	83.8	83.8	18.4	40.422	0	323.31	51239000000	27748000000	23491000000	0.792919	-0.4789	-2.17976	0.730038	-0.218022	-1.98043	Q9Y617	Q9Y617	Phosphoserine aminotransferase	PSAT1	0.717525	0.161095	0.859743	0.186192
0.235493	0.288033	0.139162	0.386412	0.188541	0.448612	0.187435	0.03582							14	14	14	36.3	36.3	36.3	59.593	0	260.27	1950800000	925690000	1025100000	0.792166	0.149895	2.17731	0.0875955	0.0542278	0.262736	Q15554;U3KQ35;H3BR06;H3BTA7;J3KSZ6;Q15554-4;J3KSJ9	Q15554;U3KQ35;H3BR06	Telomeric repeat-binding factor 2	TERF2	1.10949	0.161374	1.0383	0.817343
1.48375	1.79081	1.61375	1.67942	1.39035	1.57144	1.75806	1.91078							20	9	3	73.2	42.6	15	37.331	0	323.31	5204700000	2415500000	2789200000	0.792138	0.186366	2.17722	0.241585	0.16691	0.667153	P62879;E7EP32;C9JXA5;C9JIS1;C9JZN1	P62879;E7EP32;C9JXA5;C9JIS1;C9JZN1	Guanine nucleotide-binding protein G(I)/G(S)/G(T) subunit beta-2	GNB2	1.13789	0.161385	1.12265	0.573344
2.56051	2.9248	2.79821	2.95542	2.36411	2.54493	2.38922	2.45842							22	22	22	72.3	72.3	72.3	39.249	0	323.31	10111000000	4649300000	5462100000	0.791773	0.260749	2.17603	0.962626	0.125012	2.77565	O15160;O15160-2;E7EQB9;H0Y723;D6RDJ3	O15160;O15160-2;E7EQB9	DNA-directed RNA polymerases I and III subunit RPAC1	POLR1C	1.1981	0.16152	1.09052	0.108987
2.19404	2.06953	2.14232	1.91745	1.85113	2.07475	1.74539	2.02004							45	45	45	44.9	44.9	44.9	134.62	0	323.31	7296000000	3534300000	3761700000	0.791458	-0.17469	-2.175	1.27882	0.249133	4.18524	Q27J81-2;Q27J81;A0A0A0MQU1;Q27J81-3	Q27J81-2;Q27J81;A0A0A0MQU1	Inverted formin-2	INF2	0.885958	0.161638	1.18849	0.052624
2.80129	2.81672	2.80498	2.83932	2.66083	2.61555	2.61435	2.71607							29	28	28	64	62.6	62.6	54.366	0	323.31	10558000000	5174400000	5384000000	0.79112	0.0248842	2.17391	0.1798	0.0282173	0.509597	O75439;G3V0E4;F8WAZ6;F8WEA6;F8WBE1	O75439;G3V0E4	Mitochondrial-processing peptidase subunit beta	PMPCB	1.0174	0.161763	1.01975	0.660998
2.8492	2.95603	2.77925	2.88662	2.75119	2.8454	2.69614	2.7254							30	30	30	55.1	55.1	55.1	55.873	0	323.31	11327000000	5441300000	5885500000	0.791035	0.107099	2.17363	0.348326	0.0617371	0.935205	Q96A33;Q96A33-2;A0A087WYW6;J3QR89	Q96A33;Q96A33-2;A0A087WYW6	Coiled-coil domain-containing protein 47	CCDC47	1.07706	0.161795	1.04372	0.448409
1.89749	1.99786	1.96539	2.04653	1.57989	1.82919	1.8059	1.87746							25	25	25	53	53	53	67.351	0	252.31	5904600000	2785600000	3119000000	0.790802	0.0907555	2.17287	0.523708	0.160435	1.38843	Q6L8Q7;Q6L8Q7-2;F6T1Q0	Q6L8Q7;Q6L8Q7-2;F6T1Q0	2,5-phosphodiesterase 12	PDE12	1.06493	0.161882	1.11762	0.299428
0.129	0.334185	0.0415173	0.194305	-0.605246	-0.813114	-0.0855427	-0.287403							12	12	12	43.5	43.5	43.5	36.946	0	86.521	1498000000	738230000	759720000	0.789842	0.178987	2.16976	0.197157	-0.204865	-0.554263	Q9Y673;Q9Y673-2	Q9Y673;Q9Y673-2	Dolichyl-phosphate beta-glucosyltransferase	ALG5	1.13209	0.16224	0.86762	0.635101
-1.0172	-1.96819	-1.48938	-1.70798	-1.28841	-1.42799	-0.953383	-1.84208							7	7	7	43.1	43.1	43.1	25.331	0	33.201	633590000	366120000	267470000	0.789733	-0.584797	-2.1694	0.713773	-0.51414	-1.93051	A0A0C4DGU2;Q9Y4U1	A0A0C4DGU2;Q9Y4U1	Methylmalonic aciduria and homocystinuria type C protein	MMACHC	0.666743	0.162281	0.70021	0.193298
3.50621	3.33126	3.38702	3.25352	3.50985	3.60488	3.31202	3.36195							43	43	1	34.2	34.2	2.6	110.66	0	279.1	18504000000	9113400000	9390700000	0.789141	-0.154223	-2.16748	0.161758	0.0724812	0.46271	Q5T8P6-3;A0A087X0H9;Q5T8P6-5;Q5T8P6-4	Q5T8P6-3;A0A087X0H9;Q5T8P6-5;Q5T8P6-4	RNA-binding protein 26	RBM26	0.898616	0.162502	1.05152	0.689036
1.79428	1.34806	1.58701	1.48948	1.36965	1.25561	1.85388	1.56966							18	18	18	22.4	22.4	22.4	72.54	0	323.31	4880100000	2605300000	2274800000	0.789001	-0.271876	-2.16703	0.250664	-0.199128	-0.690044	A0A0C4DFM1;Q92544;F8WCN2;F2Z2L1	A0A0C4DFM1;Q92544	Transmembrane 9 superfamily member 4	TM9SF4	0.828242	0.162555	0.871077	0.561482
6.41342	6.85767	6.26593	6.55369	6.31109	6.90618	6.10199	6.9984					+	CA_WT	20	20	1	95.2	95.2	8.2	16.14	0	323.31	167620000000	65867000000	101750000000	0.788846	0.366009	2.16653	1.64431	0.745749	6.52634	P69891;A0A0J9YYA3	P69891	Hemoglobin subunit gamma-1	HBG1	1.28878	0.162613	1.67685	0.0226822
-4.1872	-4.66517	-3.64271	-4.44039	-4.68536	-4.87622	-4.3062	-5.32231							3	3	3	19.8	19.8	19.8	18.663	0	8.7035	70776000	42607000	28169000	0.788548	-0.637819	-2.16556	0.756032	-0.603486	-2.06158	A0A0U1RQT8;Q8TCZ2-6;Q8TCZ2-3;Q8TCZ2-2;Q8TCZ2;Q8TCZ2-5	A0A0U1RQT8;Q8TCZ2-6;Q8TCZ2-3;Q8TCZ2-2;Q8TCZ2;Q8TCZ2-5	CD99 antigen-like protein 2	CD99L2	0.642684	0.162724	0.658162	0.175375
4.79037	4.97906	4.7491	4.8512	4.63019	4.70112	4.58355	4.69458							44	44	44	82.9	82.9	82.9	36.112	0	323.31	45820000000	21610000000	24209000000	0.788164	0.145391	2.16432	1.2152	0.0909815	3.86385	P05198;G3V4T5;H0YJS4	P05198;G3V4T5;H0YJS4	Eukaryotic translation initiation factor 2 subunit 1	EIF2S1	1.10603	0.162868	1.06509	0.0609251
1.57863	1.93685	1.35478	1.70045	1.60468	1.95821	1.75337	2.08013							14	14	13	47.2	47.2	47.2	27.277	0	323.31	5664600000	2458800000	3205800000	0.78748	0.351946	2.1621	1.14608	0.340145	3.53794	Q9BVK6	Q9BVK6	Transmembrane emp24 domain-containing protein 9	TMED9	1.27628	0.163125	1.26588	0.0714363
3.46097	3.58494	3.52745	3.55816	3.56798	3.59607	3.56559	3.69837							21	21	21	85	85	85	35.348	0	323.31	20302000000	9714600000	10588000000	0.78626	0.0773401	2.15815	0.590881	0.0804377	1.57223	Q13155;F8W950;A8MU58;F8WCL2	Q13155;F8W950;A8MU58	Aminoacyl tRNA synthase complex-interacting multifunctional protein 2	AIMP2	1.05507	0.163584	1.05734	0.256519
-3.30939	-2.85882	-3.73343	-3.11498	-3.42095	-3.21212	-3.01668	-2.86417							5	5	5	9.2	9.2	9.2	53.542	0	7.3517	175560000	77012000	98552000	0.786165	0.534511	2.15784	0.245658	0.180665	0.677428	Q99640-3;Q99640;I3L1H7;I3L4K3;I3L136;A6NHV6;B4DZM6;Q99640-2;I3L3P0;Q99640-4;I3L4Y0	Q99640-3;Q99640;I3L1H7;I3L4K3;I3L136;A6NHV6;B4DZM6;Q99640-2;I3L3P0;Q99640-4	Membrane-associated tyrosine- and threonine-specific cdc2-inhibitory kinase	PKMYT1	1.44845	0.163619	1.13341	0.567992
1.85402	1.70474	1.76151	1.58555	1.81592	1.79283	1.74857	1.61984							17	17	16	42.3	42.3	40.6	50.983	0	179.36	5383200000	2756700000	2626500000	0.785445	-0.162618	-2.15552	0.301585	-0.0759144	-0.817887	P56181-2	P56181-2	NADH dehydrogenase [ubiquinone] flavoprotein 3, mitochondrial	NDUFV3	0.893403	0.163891	0.948741	0.499362
2.04939	1.85423	2.25	1.95823	2.39787	2.09367	2.15055	1.78944							33	33	32	67.1	67.1	65.9	66.022	0	323.31	6987200000	3825700000	3161500000	0.785236	-0.243465	-2.15484	0.634857	-0.332654	-1.69686	Q07065	Q07065	Cytoskeleton-associated protein 4	CKAP4	0.844714	0.16397	0.794074	0.231816
-3.15953	-3.24017	-2.98469	-3.35622	-3.02926	-3.02266	-3.8419	-4.12744							7	7	7	3.5	3.5	3.5	265.4	0	12.614	171010000	87608000	83399000	0.785188	-0.226082	-2.15469	0.066691	-0.13947	-0.203388	Q04721;R4GN02;A0A096LNW5;A0A087X002;A0A0B4J2B3;D2WEZ3;A0A087WY62;Q7Z3S9-2;Q7Z3S9;Q7Z3S9-3	Q04721	Neurogenic locus notch homolog protein 2;Notch 2 extracellular truncation;Notch 2 intracellular domain	NOTCH2	0.854954	0.163988	0.907853	0.857648
1.86668	2.0041	1.84936	1.9126	2.01791	2.09791	1.81551	1.89815							22	22	22	54.8	54.8	54.8	46.895	0	323.31	6397500000	3065300000	3332200000	0.785156	0.100327	2.15458	0.204048	0.0813169	0.571893	Q9NW64;Q9NW64-2;E5RJW4;E5RHA8	Q9NW64;Q9NW64-2;E5RJW4	Pre-mRNA-splicing factor RBM22	RBM22	1.07202	0.164	1.05798	0.625104
6.05956	6.04768	6.08563	6.03229	6.0492	6.04236	6.15283	6.1031							176	176	176	72.5	72.5	72.5	273.6	0	323.31	111630000000	55373000000	56259000000	0.785053	-0.0326138	-2.15425	0.164884	-0.0282812	-0.47087	Q6P2Q9;I3L0J9;I3L3Z8;I3L1T8	Q6P2Q9	Pre-mRNA-processing-splicing factor 8	PRPF8	0.977647	0.164039	0.980588	0.684095
-5.08009	-4.68001	-5.35457	-4.94018	-5.55496	-4.85808	-4.85959	-5.11191							4	4	4	19.2	19.2	19.2	30.834	0.00014981	3.7303	77194000	33325000	43869000	0.784841	0.407231	2.15356	0.215291	0.222281	0.600553	Q96BQ5	Q96BQ5	Coiled-coil domain-containing protein 127	CCDC127	1.32614	0.164119	1.16658	0.609128
3.68913	3.25218	3.41597	3.2641	3.20668	2.73128	2.84049	2.2598							7	7	7	89.9	89.9	89.9	11.25	0	134.01	13967000000	7821600000	6144900000	0.784835	-0.294412	-2.15354	0.659721	-0.528045	-1.76901	Q9C005	Q9C005	Protein dpy-30 homolog	DPY30	0.815405	0.164121	0.693494	0.218917
-4.19413	-3.8065	-4.06471	-3.98233	-4.56274	-4.48496	-4.08839	-4.29649	+						1	1	1	4.5	4.5	4.5	34.86	1	-2	86311000	41499000	44812000	0.784606	0.235004	2.1528	0.0849545	-0.0651617	-0.255327	Q8NGZ2	Q8NGZ2	Olfactory receptor 14K1	OR14K1	1.17691	0.164208	0.955838	0.822329
-3.18899	NaN	NaN	NaN	NaN	NaN	NaN	NaN							2	2	2	7.9	7.9	7.9	41.94	0.0012612	1.9469	207620000	104090000	103530000	0	NaN	0	-4.34294e-08	0	0	F5H6C2;Q13099-3;Q13099-2;Q13099	F5H6C2;Q13099-3;Q13099-2;Q13099	Intraflagellar transport protein 88 homolog	IFT88
0.567015	0.745995	0.450844	0.627918	-0.0747757	0.434305	0.250601	0.250765							17	17	17	71.4	71.4	71.4	28.293	0	66.885	2484400000	1109700000	1374600000	0.783591	0.178027	2.14952	0.514271	0.254622	1.36317	E9PCW1;O95249;G5E9T8;K7EJC8;B4DQA8;O95249-2;F6RU00	E9PCW1;O95249;G5E9T8;K7EJC8;B4DQA8;O95249-2	Golgi SNAP receptor complex member 1	GOSR1	1.13134	0.164592	1.19302	0.306005
1.20409	1.58665	1.00773	1.3258	0.975645	1.5561	0.784164	1.15182							96	2	2	92.3	4.7	4.7	65.134	0	155.52	4343800000	1763400000	2580400000	0.782466	0.35031	2.1459	0.774236	0.474051	2.11945	P02545-2;Q3BDU5;Q5TCI8	P02545-2;Q3BDU5;Q5TCI8	Prelamin-A/C;Lamin-A/C	LMNA	1.27483	0.165019	1.389	0.168176
-1.95453	-1.71452	-2.14114	-1.86575	-1.92413	-2.04933	-1.82686	-1.6879							3	3	3	38.1	38.1	38.1	12.683	0	235.07	424530000	201410000	223120000	0.782436	0.2577	2.1458	0.0114346	0.00687981	0.0367615	Q9UBF6;Q9UBF6-4;F8WEU8;Q9UBF6-3;Q9UBF6-2	Q9UBF6;Q9UBF6-4	RING-box protein 2	RNF7	1.19557	0.165031	1.00478	0.974014
1.1754	1.62215	1.14251	1.32885	1.28106	1.4658	1.41026	1.85121							19	19	18	62.1	62.1	59.9	38.169	0	144.97	4572600000	2007400000	2565100000	0.782195	0.316546	2.14502	0.579026	0.312845	1.53925	O75436;O75436-2;S4R3Q6;S4R2Y3	O75436;O75436-2;S4R3Q6	Vacuolar protein sorting-associated protein 26A	VPS26A	1.24535	0.165122	1.24216	0.263617
1.41663	1.32332	1.55455	1.34761	1.44476	1.36153	1.37311	1.72375							18	18	18	57.6	57.6	57.6	37.171	0	323.31	4585700000	2257000000	2328700000	0.781882	-0.150121	-2.14401	0.26425	0.133706	0.724222	F5H8H2;Q03426;A0A1B0GWC2;F5H092;F5GXC0;F5H163;F5H368;A0A1B0GWF3;A0A0B4J236	F5H8H2;Q03426;A0A1B0GWC2;F5H092	Mevalonate kinase	MVK	0.901175	0.165241	1.09711	0.54419
5.29186	5.21151	5.26342	5.10256	5.36092	5.31617	5.42689	5.39633							24	24	3	80.3	80.3	17.9	24.488	0	323.31	66673000000	33667000000	33006000000	0.781281	-0.120605	-2.14208	0.264753	-0.0376577	-0.725486	Q15907;Q15907-2	Q15907;Q15907-2	Ras-related protein Rab-11B	RAB11B	0.919802	0.16547	0.974235	0.54356
-0.24548	-0.0378303	-0.314897	-0.181248	-1.31823	-1.1528	-0.205774	-0.141539							8	8	8	43.4	43.4	43.4	23.222	0	50.72	1227500000	579500000	648010000	0.781267	0.17065	2.14203	0.0493407	0.114832	0.152763	Q9H944;B7ZBQ3;A6PVP4;Q9H944-2;B7ZBQ1	Q9H944;B7ZBQ3;A6PVP4;Q9H944-2	Mediator of RNA polymerase II transcription subunit 20	MED20	1.12557	0.165475	1.08285	0.892605
2.45587	2.4897	2.44811	2.46655	2.47701	2.57663	2.62921	2.82772							13	13	13	84.1	84.1	84.1	21.994	0	323.31	9494500000	4539700000	4954800000	0.780937	0.0261335	2.14097	0.380097	0.149068	1.01538	P55957;P55957-2;P55957-4;B2ZP78;P55957-3	P55957;P55957-2;P55957-4	BH3-interacting domain death agonist;BH3-interacting domain death agonist p15;BH3-interacting domain death agonist p13;BH3-interacting domain death agonist p11	BID	1.01828	0.165601	1.10885	0.416776
-3.92964	-3.65251	-3.78473	-3.35622	-3.7978	-2.65133	-3.59117	-3.79773							4	4	4	20.6	20.6	20.6	27.742	0	14.743	140860000	57240000	83624000	0.780452	0.35282	2.13941	0.297193	0.469957	0.806879	Q86TN4;Q86TN4-2;Q86TN4-3;Q86TN4-4;F5H6B6;F5H8A0;F5H1K3;H0YGY9	Q86TN4;Q86TN4-2;Q86TN4-3;Q86TN4-4;F5H6B6;F5H8A0	tRNA 2-phosphotransferase 1	TRPT1	1.27705	0.165786	1.38507	0.504437
-2.27603	-1.83451	-2.00558	-1.86488	-0.27545	-0.205606	-0.620518	-0.43442							10	10	10	25.9	25.9	25.9	35.215	0	110.2	853870000	398020000	455850000	0.780439	0.291109	2.13937	0.222222	0.127971	0.618159	Q15800;D6RDP9;D6R952;Q15800-2;D6REA2	Q15800;D6RDP9;D6R952;Q15800-2	Methylsterol monooxygenase 1	MSMO1	1.22358	0.165791	1.09276	0.599485
-1.62754	-1.87289	-1.70264	-2.22303	-2.60255	-2.64211	-2.82755	-3.36637							6	6	6	35.7	35.7	35.7	26.483	0	38.702	335070000	182520000	152550000	0.780123	-0.38287	-2.13835	0.279539	-0.289183	-0.762609	Q3KRA9;Q3KRA9-2;H0YEC4;E9PI76;Q3KRA9-3;H0YEM5;H0YD83	Q3KRA9;Q3KRA9-2;H0YEC4;E9PI76;Q3KRA9-3	Alpha-ketoglutarate-dependent dioxygenase alkB homolog 6	ALKBH6	0.766911	0.165912	0.818366	0.525365
3.08057	3.02969	3.0584	2.96683	2.96295	2.79978	3.05193	2.8415							28	28	28	84.4	84.4	84.4	39.315	0	323.31	13488000000	6935900000	6551800000	0.77968	-0.0712185	-2.13692	1.20234	-0.186802	-3.80143	Q9NXG2;H3BNW0	Q9NXG2	THUMP domain-containing protein 1	THUMPD1	0.951834	0.166081	0.878551	0.0627561
-0.912825	-0.420557	-0.814665	-0.691763	-0.602985	-0.387882	-0.822163	-0.528669							20	19	19	26.7	26.7	26.7	111.18	0	100.47	1061800000	472270000	589490000	0.77842	0.307585	2.13287	0.720929	0.254298	1.95239	Q14289-2;Q14289;H0YB74;E5RHL2;E5RK84;E5RJ77;C9JHV9	Q14289-2;Q14289	Protein-tyrosine kinase 2-beta	PTK2B	1.23763	0.166564	1.19276	0.190139
-1.99276	-2.74424	-1.76222	-2.22405	-3.19423	-3.82156	-3.5551	-5.24167							6	6	6	18.5	18.5	18.5	54.739	0	20.843	242250000	147960000	94291000	0.77828	-0.606654	-2.13242	0.593368	-1.15695	-1.57919	P55058;P55058-3;P55058-2;P55058-4	P55058;P55058-3;P55058-2;P55058-4	Phospholipid transfer protein	PLTP	0.656718	0.166617	0.44846	0.255054
6.71268	6.54955	6.74858	6.66136	6.75405	6.70903	6.82552	6.69777							30	30	30	71.9	71.9	71.9	34.273	0	323.31	178100000000	90633000000	87465000000	0.778159	-0.125175	-2.13203	0.855242	-0.0863829	-2.38808	P05388;F8VWS0;P05388-2;F8VU65;F8VW21;G3V210;F8VPE8;F8VZS0;F8VQY6;F8VRK7;Q8NHW5;F8VS58;F8VWV4;F8W1K8;F8VYN4	P05388;F8VWS0;P05388-2;F8VU65;F8VW21;G3V210;F8VPE8;F8VZS0;F8VQY6;F8VRK7;Q8NHW5;F8VS58	60S acidic ribosomal protein P0;60S acidic ribosomal protein P0-like	RPLP0;RPLP0P6	0.916893	0.166664	0.941881	0.139559
-0.553335	-0.71652	-0.612459	-0.938044	-0.923931	-0.896244	-0.819572	-0.835859							15	15	15	60	60	60	31.323	0	24.155	934950000	480130000	454820000	0.778081	-0.244385	-2.13178	0.0299834	0.00570011	0.094553	Q53HL2	Q53HL2	Borealin	CDCA8	0.844176	0.166694	1.00396	0.93329
4.47187	4.42763	4.53912	4.43827	4.69981	4.64962	4.67858	4.69981							32	32	32	88.2	88.2	88.2	39.724	0	323.31	38386000000	19209000000	19177000000	0.777829	-0.072547	-2.13097	0.188269	-0.0144796	-0.53144	P11766;H0YAG8;D6RFE4;D6R9G2;D6RAY0	P11766	Alcohol dehydrogenase class-3	ADH5	0.950958	0.16679	0.990014	0.648233
-1.01181	-1.30076	-1.19566	-1.52619	-1.17945	-2.0307	-1.19252	-1.95788					+	CA_WT	7	7	7	47.1	47.1	47.1	32.838	0	78.628	611620000	360320000	251300000	0.777375	-0.309735	-2.12951	2.68032	-0.808306	-21.8513	P78549-3;P78549-2;P78549;H3BPD5;H3BRL9	P78549-3;P78549-2;P78549;H3BPD5;H3BRL9	Endonuclease III-like protein 1	NTHL1	0.80679	0.166965	0.571052	0.00208777
-0.119457	-0.216227	-0.0898838	-0.14917	-0.159046	0.215332	0.0473614	0.0891628							22	22	22	37.7	37.7	37.7	80.709	0	114.19	1596600000	758550000	838030000	0.777319	-0.0780277	-2.12933	0.643003	0.20809	1.72036	Q9BVQ7;Q9BVQ7-2;Q9BVQ7-3;H0YCA5;H0YL79	Q9BVQ7;Q9BVQ7-2;Q9BVQ7-3	Spermatogenesis-associated protein 5-like protein 1	SPATA5L1	0.947352	0.166986	1.15516	0.227508
-0.413712	-0.0455246	-0.248285	-0.17259	-0.457201	-0.408876	-0.0334454	-0.0440731							2	2	2	23.9	23.9	23.9	10.094	0	27.972	1659500000	782310000	877140000	0.776894	0.221941	2.12797	0.0211886	0.0188484	0.0674179	Q9P2X0;Q9P2X0-2	Q9P2X0;Q9P2X0-2	Dolichol-phosphate mannosyltransferase subunit 3	DPM3	1.1663	0.16715	1.01315	0.952382
1.94562	1.83852	1.9629	1.91119	1.82098	1.83494	1.98196	1.88205							19	19	19	62	62	62	44.292	0	307.21	6239100000	3127500000	3111500000	0.776298	-0.0794039	-2.12606	0.180892	-0.0429754	-0.51242	P09110;C9JDE9;H7C131;P09110-2;H0Y4D4;B4DVF4;F2Z2Q6;F2Z3P7	P09110;C9JDE9;H7C131;P09110-2;H0Y4D4	3-ketoacyl-CoA thiolase, peroxisomal	ACAA1	0.946449	0.167379	0.970651	0.659337
0.67301	0.487227	0.655459	0.173149	0.432999	0.264381	0.434252	0.209112					+	CA_WT	19	17	17	57	54.8	54.8	45.563	0	323.31	2245500000	1205000000	1040500000	0.775609	-0.334046	-2.12385	1.71788	-0.196878	-7.12251	O00499-9;O00499-10;O00499-7;O00499-8;O00499-4;O00499-6;O00499-11;O00499-2;O00499-3;O00499-5;O00499	O00499-9;O00499-10;O00499-7;O00499-8;O00499-4;O00499-6;O00499-11;O00499-2;O00499-3;O00499-5;O00499	Myc box-dependent-interacting protein 1	BIN1	0.793308	0.167645	0.872436	0.0191478
0.285759	0.140343	0.477589	0.197994	0.411089	0.425169	0.14076	0.152357							25	25	25	29.8	29.8	29.8	141.1	0	171.88	2078100000	1047600000	1030400000	0.774974	-0.212505	-2.12181	0.021008	0.0128384	0.0668556	Q2NKX8;B5MDQ0	Q2NKX8;B5MDQ0	DNA excision repair protein ERCC-6-like	ERCC6L	0.863037	0.16789	1.00894	0.952779
4.51877	4.53751	4.47529	4.56066	4.47005	4.5902	4.29059	4.32048							30	30	30	68.8	68.8	68.8	47.46	0	323.31	35903000000	17275000000	18628000000	0.77228	0.0520554	2.11319	0.161918	0.0750189	0.463127	O96019;O96019-2;H7C5S0;O94805;C9JQT2	O96019;O96019-2	Actin-like protein 6A	ACTL6A	1.03674	0.168935	1.05337	0.688783
3.13307	3.33119	3.25211	3.30946	2.65026	2.75311	2.89407	2.87397							13	13	13	48.2	48.2	48.2	31.102	0	179.91	13844000000	6595900000	7248500000	0.771642	0.127736	2.11115	0.102494	0.0413761	0.304093	A0A087WY55;Q9NP79;Q5TGM0;Q9NP79-2	A0A087WY55;Q9NP79	Vacuolar protein sorting-associated protein VTA1 homolog	VTA1	1.09258	0.169183	1.02909	0.789779
-2.91789	-2.49659	-3.26041	-2.76422	-3.27504	-2.94204	-2.99308	-2.94494							4	4	4	20.1	20.1	20.1	20.798	0	13.789	205110000	90203000	114910000	0.771512	0.458746	2.11073	0.509956	0.19057	1.35166	K7EKW3;E7ESS3;Q71RG4-2;Q71RG4;Q71RG4-3	K7EKW3;E7ESS3;Q71RG4-2;Q71RG4;Q71RG4-3	Transmembrane and ubiquitin-like domain-containing protein 2	TMUB2	1.37435	0.169234	1.14121	0.309061
0.557983	-0.174139	1.14966	0.29316	0.945847	0.202229	0.840855	0.30859					+	CA_WT	11	11	11	46.4	46.4	46.4	31.554	0	245.07	2493000000	1530300000	962770000	0.770358	-0.794313	-2.10705	1.87144	-0.637941	-8.53705	P29966	P29966	Myristoylated alanine-rich C-kinase substrate	MARCKS	0.576618	0.169684	0.642629	0.0134449
-0.98148	-1.46723	-0.848917	-1.1288	-1.25463	-1.23947	-1.34748	-1.36054							35	2	1	43.2	1.9	1.3	114.53	0	15.362	682910000	359520000	323390000	0.77017	-0.382813	-2.10645	0.00423927	0.00104809	0.013738	Q14157;Q14157-5;Q14157-3;Q5VU78;Q5VU81;Q5VU80;Q5VU79;H0Y5H6;H7C2T8	Q14157;Q14157-5;Q14157-3	Ubiquitin-associated protein 2-like	UBAP2L	0.76694	0.169758	1.00073	0.990286
-1.34211	-1.19889	-1.5602	-1.23719	-1.51987	-1.55489	-1.80806	-1.79852							5	5	5	39.2	39.2	39.2	17.909	0	119.94	576830000	273010000	303820000	0.769914	0.233118	2.10563	0.0212266	-0.012743	-0.0675362	Q9P0P0;C9J1C6;F8WBU5;C9J391;H7C426	Q9P0P0;C9J1C6	E3 ubiquitin-protein ligase RNF181	RNF181	1.17537	0.169858	0.991206	0.952299
7.38501	7.41337	7.3625	7.39513	7.06637	7.14866	7.12828	7.15799							45	45	23	82.1	82.1	54.8	29.597	0	323.31	252480000000	122350000000	130130000000	0.769865	0.0304966	2.10547	0.6665	0.0559988	1.78891	P62701	P62701	40S ribosomal protein S4, X isoform	RPS4X	1.02136	0.169877	1.03958	0.215526
-1.69898	-1.6317	-1.85321	-1.57594	-1.44975	-1.52246	-1.83048	-1.75702							6	6	6	22.8	22.8	22.8	33.734	0	27.081	540160000	249380000	290780000	0.76841	0.172272	2.10083	0.000513754	0.00037384	0.00167197	B5MBX0;Q96FF9;H0YCL8	B5MBX0;Q96FF9	Sororin	CDCA5	1.12683	0.170447	1.00026	0.998818
-1.70858	-1.84316	-1.43629	-1.87764	-1.21986	-1.68968	-1.89646	-2.45476							8	8	8	35.2	35.2	35.2	37.14	0	80.87	534310000	291900000	242410000	0.767625	-0.287965	-2.09833	0.376645	-0.514061	-1.00664	Q5HYK3;F8VVX6;F8VVW7;F8VP53;B4DP72;Q5HYK3-2	Q5HYK3;F8VVX6;F8VVW7;F8VP53;B4DP72	2-methoxy-6-polyprenyl-1,4-benzoquinol methylase, mitochondrial	COQ5	0.819057	0.170756	0.700249	0.420102
3.70243	3.51837	3.58261	3.37558	3.83318	3.70608	3.78448	3.69962					+	CA_WT	56	56	56	53.3	53.3	53.3	108.32	0	323.31	20720000000	10696000000	10024000000	0.767575	-0.195546	-2.09817	1.3032	-0.105981	-4.31426	M0QZR4;Q92888;Q92888-3;Q92888-2;Q92888-4;M0QYC1;M0R2C7;M0QYS3;M0QZH8;M0QXV6;M0R3H5	M0QZR4;Q92888;Q92888-3;Q92888-2;Q92888-4;M0QYC1	Rho guanine nucleotide exchange factor 1	ARHGEF1	0.873242	0.170775	0.929173	0.049751
-3.53699	-3.33334	-3.74484	-3.44968	-3.70778	-3.51472	-3.67537	-3.40232							7	7	7	16.3	16.3	16.3	67.406	0	26.197	135020000	61230000	73794000	0.766311	0.249402	2.09415	1.2396	0.233057	3.98458	E7ENI9;Q15326-6;Q15326-3;Q15326;B0QZE2;B7Z2J6;J3QKD2;Q15326-4;Q15326-5;Q15326-2;A0A0A0MRY2;E7EV75;E9PE09	E7ENI9;Q15326-6;Q15326-3;Q15326;B0QZE2;B7Z2J6;J3QKD2;Q15326-4;Q15326-5;Q15326-2;A0A0A0MRY2	Zinc finger MYND domain-containing protein 11	ZMYND11	1.18871	0.171273	1.17532	0.057597
0.516024	0.381039	0.421181	0.338488	0.481228	0.536346	0.369843	0.34528							9	9	9	36.7	36.7	36.7	30.243	0	144.32	2208600000	1097400000	1111200000	0.76628	-0.108839	-2.09405	0.0444231	0.0152779	0.138159	Q9BYD2;Q5SZR1	Q9BYD2;Q5SZR1	39S ribosomal protein L9, mitochondrial	MRPL9	0.927334	0.171285	1.01065	0.90277
2.90413	3.16043	2.69238	2.99659	2.66215	2.88923	2.81243	3.01393							22	22	22	53.3	53.3	53.3	30.124	0	310.63	13462000000	5992000000	7470400000	0.766116	0.280253	2.09353	0.797491	0.214286	2.19466	Q96GG9;C9JVE2;C9J8R4;C9JRU6;C9J0B2;C9JUW4;F8WC32	Q96GG9;C9JVE2;C9J8R4	DCN1-like protein 1;DCN1-like protein	DCUN1D1	1.21441	0.17135	1.16013	0.159408
4.48162	4.71226	4.55049	4.59836	4.38258	4.55477	4.49686	4.62371							79	79	79	79.8	79.8	79.8	117.97	0	323.31	38933000000	18204000000	20730000000	0.765774	0.139254	2.09244	0.811481	0.14952	2.24063	A0AVT1;A0AVT1-2;H0Y8S8;A0AVT1-3;A0AVT1-4;H0Y9U5	A0AVT1;A0AVT1-2	Ubiquitin-like modifier-activating enzyme 6	UBA6	1.10134	0.171485	1.1092	0.154354
1.08019	1.22441	1.17449	1.22765	1.40982	1.57254	1.50644	1.59478							30	30	27	51.7	51.7	48.9	77.942	0	234.72	4464300000	2104100000	2360200000	0.765647	0.098691	2.09204	0.896436	0.125527	2.53224	P33121;E7EPM6;P33121-2;P33121-3;B7Z3Z9;D6RER0;H0Y9U7;H0Y9Z9;D6RG07	P33121;E7EPM6;P33121-2;P33121-3;B7Z3Z9;D6RER0	Long-chain-fatty-acid--CoA ligase 1	ACSL1	1.0708	0.171535	1.09091	0.12693
2.69861	2.83693	2.6902	2.74491	2.45913	2.60309	2.53356	2.4665							33	33	30	40.3	40.3	38.3	102.13	0	323.31	10098000000	4869800000	5228700000	0.764716	0.0965166	2.08908	0.173923	0.0384512	0.49438	A0A087WWP4;Q96T37-4;Q96T37-2;Q96T37-3;Q96T37	A0A087WWP4;Q96T37-4;Q96T37-2;Q96T37-3;Q96T37	Putative RNA-binding protein 15	RBM15	1.06919	0.171903	1.02701	0.670003
-0.412939	-0.565973	-0.264925	-0.928597	0.0677033	-0.25213	-0.0236874	-0.266077					+	CA_WT	21	21	20	32.3	32.3	31.5	89.333	0	153.06	1344200000	740270000	603910000	0.763495	-0.408353	-2.0852	1.58521	-0.281112	-6.08147	D3DTX6;Q96SB3;Q9ULJ8	D3DTX6;Q96SB3	Neurabin-2	PPP1R9B	0.753483	0.172387	0.822957	0.0259891
4.89547	4.96252	4.93163	4.94679	5.08933	5.13664	5.15968	5.2126							43	39	39	85.9	82	82	46.871	0	323.31	54340000000	26320000000	28020000000	0.76337	0.0411034	2.0848	0.361359	0.0501146	0.968033	P38919;I3L3H2	P38919	Eukaryotic initiation factor 4A-III;Eukaryotic initiation factor 4A-III, N-terminally processed	EIF4A3	1.0289	0.172437	1.03535	0.435152
-3.31375	-2.99787	-3.18262	-3.12217	1.67491	1.6627	-4.59447	-3.47183							5	5	5	17.6	17.6	17.6	62.344	0	24.652	1575300000	757650000	817690000	0.762732	0.188165	2.08278	0.0440438	0.55521	0.137028	Q86UW9-2;Q86UW9;E7ET89;Q75MM6;C9JEH4;C9JII1;C9JY61	Q86UW9-2;Q86UW9;E7ET89;Q75MM6	Probable E3 ubiquitin-protein ligase DTX2	DTX2	1.13931	0.17269	1.46938	0.903558
1.05151	0.680807	0.797752	0.438459	0.982763	0.556055	0.666048	0.464378							10	10	10	63.6	63.6	63.6	13.303	0	26.619	2640500000	1461400000	1179100000	0.761984	-0.364996	-2.0804	0.70565	-0.314189	-1.90581	A0A087WYP2;Q8IZQ5;H0YE28;H3BV83	A0A087WYP2;Q8IZQ5;H0YE28	Selenoprotein H	C11orf31;SELH	0.776471	0.172988	0.804303	0.196947
-0.418797	-0.485649	-0.451876	-0.566422	-0.72518	-0.677433	-0.442112	-0.402578							11	11	11	44.3	44.3	44.3	35.74	0	52.901	1109900000	551090000	558790000	0.761309	-0.0906992	-2.07827	0.0729079	0.0436401	0.221213	Q6PL24	Q6PL24	Protein TMED8	TMED8	0.939068	0.173257	1.03071	0.845458
-2.37633	-2.5569	-2.00615	-2.59805	-1.56184	-1.47527	-1.28114	-1.63633							4	4	4	21.2	21.2	21.2	35.919	0	141.58	447970000	237450000	210530000	0.759948	-0.386235	-2.07396	0.306426	-0.134309	-0.830024	Q9NWW5;A0A0S2Z5D0;H3BUV4;A0A1B0GUD2;H3BUT1;A0A1B0GTU6;Q9NWW5-2;A0A1B0GW73;H3BNF1;A0A1B0GTV3;H3BTY4;A0A1B0GU90;H3BRN7	Q9NWW5;A0A0S2Z5D0;H3BUV4;A0A1B0GUD2;H3BUT1;A0A1B0GTU6;Q9NWW5-2;A0A1B0GW73;H3BNF1;A0A1B0GTV3;H3BTY4	Ceroid-lipofuscinosis neuronal protein 6	CLN6	0.765124	0.173801	0.911106	0.493826
-0.263067	-0.102802	-0.229692	-0.192167	-0.848993	-0.837166	-0.492207	-0.430698							13	13	4	38.4	38.4	16.4	49.064	0	49.088	1234200000	590610000	643600000	0.759774	0.0988951	2.07341	0.0435637	0.0366678	0.135595	H7BYT1;P48730-2;P48730;B0QY35;B0QY34;H0Y645;B0QY36;J3QQI9;H0Y2N6;J3KRM8;B4DLF1	H7BYT1;P48730-2;P48730;B0QY35;B0QY34;H0Y645;B0QY36	Casein kinase I isoform delta	CSNK1D;CSNK1E	1.07095	0.17387	1.02574	0.904558
2.7755	2.8647	2.83852	2.89054	2.79405	2.7426	2.91357	2.74145							18	18	18	74.2	74.2	74.2	31.512	0	156.42	11558000000	5751900000	5806000000	0.759748	0.0706081	2.07332	0.693949	-0.111787	-1.87051	P54709;C9JA36;P54709-2;C9JXZ1;C9J6S2;H7C547;F8WBY4;H7C4L9	P54709	Sodium/potassium-transporting ATPase subunit beta-3	ATP1B3	1.05016	0.173881	0.925441	0.202326
-1.46539	-1.32517	-1.79514	-1.21399	-1.74798	-1.7188	-1.34631	-0.99781							6	6	6	23.9	23.9	23.9	45.07	0	128.28	593140000	265280000	327860000	0.759634	0.360683	2.07296	0.159807	0.188838	0.457608	Q14186;Q14186-2;Q5JSB5;F5H452;Q5JSB6	Q14186;Q14186-2;Q5JSB5	Transcription factor Dp-1	TFDP1	1.28403	0.173927	1.13985	0.692138
0.92214	1.01552	0.947441	0.967148	0.869335	0.824654	0.810759	0.921145							27	27	27	51.7	51.7	51.7	76.21	0	256.53	3082700000	1491100000	1591700000	0.759179	0.0565453	2.07152	0.208037	0.0328522	0.582077	Q8TAF3;Q8TAF3-3;Q8TAF3-4;Q8TAF3-5;Q8TAF3-2;F8W9K4;F8W7Q3;C9JC24;F8W7Y5;F8W6P2	Q8TAF3;Q8TAF3-3;Q8TAF3-4;Q8TAF3-5	WD repeat-containing protein 48	WDR48	1.03997	0.174109	1.02303	0.619388
-1.57655	-1.94228	-1.8233	-2.20827	-2.19009	-2.55574	-1.97178	-2.38246							10	10	10	26.6	26.6	26.6	55.315	0	66.969	387740000	216030000	171710000	0.758417	-0.375353	-2.06911	0.965167	-0.388165	-2.7853	Q96AD5;Q96AD5-2;B1AHL9;Q7Z6Z6	Q96AD5	Patatin-like phospholipase domain-containing protein 2	PNPLA2	0.770917	0.174415	0.764101	0.108351
0.100618	0.63007	-0.241604	0.263914	-0.259573	-0.267374	0.185841	0.0770168							11	11	11	54.8	54.8	54.8	36.543	0	131.94	1674100000	764550000	909580000	0.75713	0.517485	2.06505	0.0679949	-0.0583124	-0.207139	D6RBV2;Q12907;D6RDX1;D6RIU4;D6RBH1	D6RBV2;Q12907;D6RDX1;D6RIU4	Vesicular integral-membrane protein VIP36	LMAN2	1.43146	0.174932	0.960387	0.855077
-5.8402	-5.14841	-5.52972	-5.39846	-4.95382	-4.89376	-5.3319	-5.11863							3	3	3	10.6	10.6	10.6	45.124	0	7.956	42216000	19136000	23081000	0.75698	0.411525	2.06458	0.22348	0.136664	0.621352	Q5T2D3	Q5T2D3	OTU domain-containing protein 3	OTUD3	1.33009	0.174993	1.09936	0.59775
0.0733223	0.00734329	0.0918655	-0.131994	0.225733	0.255815	-0.0581684	-0.550558							18	18	18	39.2	39.2	39.2	67.257	0	77.885	1618900000	844160000	774760000	0.756146	-0.144919	-2.06194	0.191901	-0.231153	-0.540779	P43250-2;F8W9W2;P43250-3;P43250;D6RHX8;D6RHC7;D6RDA3;P34947;P32298-3;P32298-4;P32298-2;P32298;D6R9V4	P43250-2;F8W9W2;P43250-3;P43250;D6RHX8	G protein-coupled receptor kinase 6	GRK6	0.90443	0.175329	0.851953	0.642834
-5.52665	-5.26288	-5.84601	-5.39631	-5.75424	-5.54942	-5.9022	-5.91709							2	2	2	8	8	8	45.352	0.00014861	3.4427	31641000	14391000	17250000	0.755959	0.356734	2.06135	0.168089	0.0949631	0.479221	Q9UKT4-2;Q9UKT4	Q9UKT4-2;Q9UKT4	F-box only protein 5	FBXO5	1.28052	0.175404	1.06804	0.679065
0.235142	0.319067	0.240473	0.472162	0.174459	0.0380478	0.289682	0.313377							15	15	14	27	27	25.7	59.763	0	84.502	1997900000	966880000	1031000000	0.755628	0.157807	2.06031	0.129596	-0.0563583	-0.377652	Q92828	Q92828	Coronin-2A	CORO2A	1.11559	0.175538	0.961689	0.742001
-3.17001	-3.51753	-2.47771	-4.33294	-2.98805	-3.28224	-3.51328	-3.64612							5	5	5	36.3	36.3	36.3	20.067	0	66.755	162160000	96806000	65357000	0.755311	-1.10137	-2.05931	0.242042	-0.213513	-0.668307	Q96EN9-3;Q96EN9;Q96EN9-2;M0QYI9;M0R0T3	Q96EN9-3;Q96EN9;Q96EN9-2;M0QYI9	Uncharacterized protein C19orf60	C19orf60	0.466073	0.175667	0.862434	0.572741
1.32083	0.640686	0.886404	0.670902	1.43627	1.23354	1.34976	1.48725							51	51	51	22.8	22.8	22.8	318.38	0	203.49	3785400000	1983400000	1802000000	0.754482	-0.447825	-2.0567	0.0807217	-0.0326233	-0.243402	O75691	O75691	Small subunit processome component 20 homolog	UTP20	0.733147	0.176002	0.977641	0.830383
-3.02662	-2.51123	-2.91882	-2.80012	-2.81435	-2.83075	-2.91854	-3.06163							5	5	5	18.6	18.6	18.6	36.128	0	11.013	217850000	103430000	114420000	0.754394	0.317041	2.05642	0.226751	-0.0797434	-0.629645	Q7Z624;A0A0C4DGY0;B5MC79;B5MC16;Q7Z624-2	Q7Z624;A0A0C4DGY0	Calmodulin-lysine N-methyltransferase	CAMKMT	1.24577	0.176038	0.946226	0.593265
-2.66307	-2.17429	-2.3156	-1.92471	-2.3538	-2.17051	-2.53529	-1.96849							7	7	7	12.9	12.9	12.9	85.386	0	10.707	331640000	141740000	189900000	0.754315	0.439828	2.05617	0.95902	0.375045	2.762	O15117;O15117-2;O15117-3;D6RFJ5;D6RER7;D6RAE8;D6RC38	O15117;O15117-2;O15117-3;D6RFJ5	FYN-binding protein	FYB	1.35644	0.17607	1.29688	0.109895
1.2551	1.35075	1.30672	1.32745	1.29699	1.20378	1.34048	1.46656							16	16	16	52.8	52.8	52.8	53.96	0	189.48	4047700000	1975800000	2071900000	0.753774	0.0581875	2.05446	0.0394936	0.0164337	0.123398	Q9BRR6-2;Q9BRR6;H3BRS6;Q9BRR6-3;Q9BRR6-4;Q9BRR6-5;H3BU35;H3BTH4;H3BN66;Q9BRR6-6	Q9BRR6-2;Q9BRR6;H3BRS6	ADP-dependent glucokinase	ADPGK	1.04116	0.176289	1.01146	0.913075
4.68891	4.63291	4.73678	4.66933	4.72137	4.7237	4.77234	4.68265							67	67	3	42.8	42.8	1.9	213.47	0	323.31	48989000000	24291000000	24698000000	0.753033	-0.0617199	-2.05213	0.503692	-0.0436831	-1.335	A6NEM2;P51610-4;P51610-3;Q9Y5Z7	A6NEM2;P51610-4	Host cell factor 1;HCF N-terminal chain 1;HCF N-terminal chain 2;HCF N-terminal chain 3;HCF N-terminal chain 4;HCF N-terminal chain 5;HCF N-terminal chain 6;HCF C-terminal chain 1;HCF C-terminal chain 2;HCF C-terminal chain 3;HCF C-terminal chain 4;HCF C-terminal chain 5;HCF C-terminal chain 6	HCFC1	0.958121	0.17659	0.970175	0.313551
-1.31075	-1.53607	-1.35061	-1.40546	-1.63554	-1.73896	-1.51619	-1.40803							8	8	8	37.5	37.5	37.5	28.974	0	15.525	595290000	297660000	297630000	0.752862	-0.140087	-2.05159	0.00416554	0.00237465	0.0135002	Q16594;D6RIE8;D6RGK3;D6RIV9;D6RIY1;D6RHW1;Q9HBM6	Q16594;D6RIE8;D6RGK3;D6RIV9;D6RIY1	Transcription initiation factor TFIID subunit 9	TAF9	0.907464	0.17666	1.00165	0.990454
-1.23667	-0.665508	-0.847231	-0.249298	-1.91989	-1.76963	-0.24935	0.0562248							9	9	9	27.6	27.6	27.6	41.911	0	21.415	946820000	405610000	541210000	0.752693	0.584547	2.05106	0.0600577	0.227915	0.184191	O60704;B1AHJ7;B1AHJ6;B1AHK0;B1AHJ9;B1AHJ8;C9J3I4;B1AHJ5;O60507	O60704	Protein-tyrosine sulfotransferase 2	TPST2	1.49957	0.176729	1.17114	0.870848
[truncated: 6,809 more rows]
