# Supplementary material for: RAB27B controls palmitoylation-dependent NRAS trafficking and signaling in myeloid leukemia
Source: J Clin Invest. 2023 Jun 15;133(12):e165510. doi: 10.1172/JCI165510 (PMC10266782; doi:10.1172/JCI165510)
Supplement: Supplemental table 2 [file jci-133-165510-s057.xlsx]

## Sheet: Sheet2
Supplemental Table 2. Clinical and Molecular Characteristics of the MPN samples. Related to figure 2.
Collection_ID	Detailed information
C1	Age: 48, Female.
C2	Age: 41, Female.
C3	Age: 36, Male.
6399	Age: 46.7, Male, MPN, WBC 4.5, Hemoglobin 13.4, Platelets 236. JAK2 V617F positive, Karyotype: normal 46,XY [20], subnormal erythropoietin level.
6458	Age: 54, female with polycythemia vera WBC 7.1, Hemoglobin 15.1, Platelets 562, JAK2 V617 positive.
6460	Age: 52, male with polycythemia vera. WBC 12.7, Hemoglobin 13.8, Platelets 177, JAK2 V617 positive.
6404	Age: 64, Female, MPN, WBC 5.8, Hemoglobin 7.6, Platelets 24. trisomy 9 and a DNMT3A mutation in addition to JAK2 V617F.
