# Supplementary material for: RAB27B controls palmitoylation-dependent NRAS trafficking and signaling in myeloid leukemia
Source: J Clin Invest. 2023 Jun 15;133(12):e165510. doi: 10.1172/JCI165510 (PMC10266782; doi:10.1172/JCI165510)
Supplement: Supplemental table 3 [file jci-133-165510-s058.xlsx]

## Sheet: Sheet2
Supplemental Table 3. Clinical and Molecular Characteristics of the AML samples. Related to figure 6.
Collection_ID	Registry_ID	Diagnosis	Subtype	SampleType	Cytogenetics_Abnormality	WBC	cpdVariant::Gene	cDNA_Change	Protein_Change	FAF	Exon
6049	R3031	AML	Secondary	BM-MNC	46,XX,t(6;11)(q27;q23)[18]	59.5	KRAS	c.38G>A	p.G13D	43.94	2
6882	R3515	AML	M5 (both M5a and M5b)	PB-MNC	47,XX,t(9;11)(p21;q23),+del(?21)(q21q22)[11]	19.2	NPM1	>	exon 11 frameshift	0
							KRAS	c.34G>T	p.G12C	10.7	2
							KRAS	c.38G>A	p.G13D	4.64	2
							KRAS	c.35G>C	p.G12A	10.75	2
							IDH2	>	p.R140	0
							IDH2	>	p.R172	0
							IDH1	>	p.R132	0
							FLT3	>	p.D835Y	0
							FLT3	>	Internal Tandem Duplication (ITD)	0
							ASXL1	>	Frameshift	0
5414	R2711	AML	Biphenotypic	PB-MNC		6.5	NRAS	c.34G>A	p.G12S	47.61	2
							NOTCH1	c.5101G>C	p.A1701P	11.75	27
							NOTCH1	c.4813_4814insGTCCCG	p.V1604_V1605insGP	32.21
							IDH1	c.394C>T	p.R132C	49.54	4
							ETV6	c.860_861insAAACC	p.F287Lfs*31	46.26
							DNMT3A	c.916T>G	p.W306G	49.26	8
6632	R3368	AML	AML-MLD with prior MDS	PB-MNC	46,XY[20]	56.8	RUNX1	c.593A>G	p.D198G	94.11	6
							NRAS	c.183A>C	p.Q61H	35.96	3
							NF1	c.4120C>T	p.H1374Y	51.78	31
							KIT	c.2867G>A	p.R956Q	52.15	21
							FLT3	c.1717_1719dupGAA	p.E573dup	7.06
							EZH2	c.2221dupT	p.Y741Lfs*22	32.17
							EZH2	c.2022G>C	p.L674F	55.69	17
							ASXL1	c.1934dupG	p.G646Wfs*12	43.67
6702	R3112	AML	[no Subtype selected]	PB-MNC	47,XX,del(11)(p?13p?15),+21[3]//	6.4	WT1	c.1385G>C	p.R462P	89.63
							NRAS	c.35G>A	p.G12D	89.01	2
							NPM1	c.860_863dup	p.W288Cfs*12	46.86
							IDH1	>	p.R132H	0
							FLT3	>	p.D835Y	0
							FLT3	>	p.V579_E598dup	0
							FLT3	>	p.D600_L601insQYFYVDFREYEYD	0
							DNMT3A	c.2644C>T	p.R882C	49.06	23
3449	R1784	AML	M5 (both M5a and M5b)	PB-MNC	46,XY[10]	36	ASXL1	c.1628_1629insTTGA		48.75
							BRAF	c.1781A>G		48.52	15
							BRAF	c.1781A>G		47.19	15
							NPM1	c.863_864insTCTG		45.67
							NPM1	c.859_860insTCTG		41.69
							TET2	c.3818G>C		96.06	7
							TET2	c.3818G>C		96.33	7
